# Supplementary material for: Identification of stage-related and severity-related biomarkers and exploration of immune landscape for Dengue by comprehensive analyses
Source: Virol J. 2022 Aug 2;19:130. doi: 10.1186/s12985-022-01853-8 (PMC9344228; doi:10.1186/s12985-022-01853-8)
Supplement: Supplementary file 12 — Additional file 12. Table S6. Differentially expressed fold of genes in individual serotype for three comparison groups. (C, Convalescent stage; EA, Early Acute stage; LA, Late Acute stage). [file 12985_2022_1853_MOESM12_ESM.xlsx]

## Sheet: Serotype I (C vs EA)
Gene	logFC	AveExpr	t	P.Value	adj.P.Val
IFI27	6.48508	8.64445	22.8437	3.81219e-29	3.08216e-25
SERPING1	3.83422	7.46496	21.8483	3.25068e-28	1.31409e-24
ISG15	3.6053	10.7395	20.2131	1.31103e-26	3.53322e-23
IFITM3	2.09066	12.0155	18.8807	3.17787e-25	6.42327e-22
MX1	3.09373	10.6797	18.6284	5.92316e-25	9.57776e-22
IFITM1	1.56016	12.0963	17.7859	4.96033e-24	6.68405e-21
OAS2	2.13535	8.78583	17.5659	8.74388e-24	1.00992e-20
USP18	2.52919	6.89153	17.2815	1.8336e-23	1.85308e-20
ISG20	1.5782	9.64759	16.942	4.48819e-23	3.74225e-20
LGALS3BP	2.44137	7.82041	16.9303	4.62863e-23	3.74225e-20
UBE2L6	1.57285	10.0143	16.7595	7.29861e-23	5.36448e-20
IRF7	2.59911	9.07866	16.6511	9.75961e-23	6.57554e-20
OASL	2.53971	8.18331	16.4399	1.7256e-22	1.07319e-19
MT2A	2.05215	10.9272	15.8599	8.4719e-22	4.89252e-19
OAS1	2.45691	8.51161	15.8107	9.71289e-22	5.23525e-19
IFIT3	3.51638	9.58282	15.7273	1.22545e-21	6.19233e-19
PLSCR1	2.26065	10.0704	15.6563	1.49456e-21	7.10794e-19
SIGLEC1	2.29765	7.86453	15.5776	1.86348e-21	8.37013e-19
MX2	2.08236	9.52294	15.519	2.1977e-21	9.3518e-19
HERC5	2.95379	8.46316	15.2676	4.47752e-21	1.81004e-18
IFI44L	3.39617	9.78538	15.1704	5.90739e-21	2.27435e-18
IFIT1	4.2538	9.86322	15.0705	7.86246e-21	2.88945e-18
CXCL10	4.16941	9.08845	14.7934	1.74933e-20	5.99122e-18
LY6E	2.15915	9.03825	14.7877	1.77847e-20	5.99122e-18
IFITM2	1.61445	12.4209	14.6153	2.93879e-20	9.50404e-18
OAS3	2.53449	9.32483	14.359	6.24437e-20	1.94176e-17
RPL15	-1.2684	11.1569	-14.2599	8.37483e-20	2.5078e-17
CCL2	3.41466	7.20844	14.0838	1.41498e-19	4.08576e-17
MT1H	1.31129	9.61365	14.062	1.51038e-19	4.21083e-17
GBP1	2.28503	9.15142	14.0333	1.64569e-19	4.43514e-17
IFIH1	2.51735	6.69725	13.9764	1.95208e-19	5.09116e-17
CD1C	-1.30084	7.35067	-13.8947	2.49617e-19	6.30673e-17
LAP3	1.66666	9.71064	13.7091	4.37619e-19	1.07217e-16
IFI44	2.47306	9.46506	13.6407	5.3883e-19	1.28131e-16
TNFSF10	2.28787	10.5796	13.2258	1.92697e-18	4.45131e-16
RTP4	1.94201	7.77105	13.0025	3.86074e-18	8.43625e-16
EIF3F	-1.16673	10.2706	-12.9668	4.31766e-18	9.18639e-16
AIM2	1.96809	7.77586	12.9425	4.65944e-18	9.65937e-16
NMI	1.33121	9.57726	12.8738	5.78063e-18	1.16841e-15
CD44	-1.03558	9.05049	-12.8199	6.84844e-18	1.35048e-15
HESX1	2.01716	5.68745	12.5884	1.42504e-17	2.67941e-15
EEF2	-1.38308	10.4768	-12.4422	2.2712e-17	4.17332e-15
MT1X	1.3762	8.77047	12.4218	2.42456e-17	4.35612e-15
CACNA2D3	-1.49967	5.7316	-12.3926	2.66277e-17	4.6801e-15
APOL6	1.20619	7.94197	12.1706	5.43999e-17	9.16298e-15
CTSL	1.70903	8.0005	12.071	7.51237e-17	1.21475e-14
LAMP3	2.0476	5.83784	11.6439	3.04187e-16	4.82226e-14
PABPC3	-1.07204	10.1183	-11.6333	3.15004e-16	4.89771e-14
RTN1	-1.52809	4.9972	-11.1216	1.73539e-15	2.26301e-13
RPL10A	-1.27078	11.4132	-11.0887	1.93927e-15	2.46125e-13
ADAR	1.08207	10.4792	11.0873	1.9483e-15	2.46125e-13
EIF3E	-1.05481	10.6888	-10.9651	2.94426e-15	3.50064e-13
CCL8	3.40398	6.32176	10.9453	3.14808e-15	3.64664e-13
GCH1	1.17338	10.1	10.9445	3.15726e-15	3.64664e-13
CCR1	1.37264	10.0042	10.9128	3.51555e-15	3.89359e-13
NELL2	-1.83607	7.92765	-10.6726	7.97171e-15	8.15839e-13
SCO2	1.62868	9.17278	10.6303	9.21377e-15	9.31167e-13
DDX58	2.15288	7.78594	10.5554	1.19177e-14	1.18956e-12
H1F0	1.3357	6.8888	10.5405	1.25439e-14	1.2368e-12
TLR7	1.58759	6.6216	10.4567	1.674e-14	1.63064e-12
MS4A4A	2.69157	6.77507	10.3674	2.27844e-14	2.142e-12
TCN2	1.30957	6.65035	10.3566	2.36579e-14	2.19855e-12
LILRB4	1.20869	6.53219	10.332	2.57567e-14	2.3664e-12
MTHFD2	1.12956	8.54024	10.3251	2.63823e-14	2.39664e-12
CASP5	1.07908	5.8053	10.3114	2.7668e-14	2.48551e-12
TRIM21	1.04381	7.70067	10.2945	2.93294e-14	2.60581e-12
GMPR	1.47297	5.96912	10.267	3.22726e-14	2.80563e-12
IFIT5	1.73319	7.21211	10.2632	3.2695e-14	2.81212e-12
RNASE2	1.77398	9.56932	10.1651	4.60015e-14	3.75679e-12
C1QB	1.62472	6.29606	10.1427	4.97245e-14	3.98042e-12
RPLP0	-1.33285	10.6784	-9.97756	8.85734e-14	6.82015e-12
HIST1H1C	1.24112	6.98389	9.89656	1.17698e-13	8.97725e-12
EIF4B	-1.21821	8.65561	-9.81589	1.56327e-13	1.15955e-11
JUP	1.15486	6.27079	9.75631	1.92875e-13	1.40486e-11
TRIM38	1.25005	8.05815	9.70936	2.27668e-13	1.62894e-11
EIF2AK2	1.16197	7.48506	9.70562	2.30696e-13	1.63612e-11
B4GALT5	1.13103	7.4783	9.70052	2.34895e-13	1.65141e-11
STAT1	1.24825	8.52701	9.68537	2.47827e-13	1.72731e-11
RPS5	-1.15918	11.647	-9.65598	2.7499e-13	1.88159e-11
SLC31A2	1.22994	9.04433	9.63534	2.95845e-13	1.97593e-11
HIST1H2BD	1.59797	8.02779	9.56315	3.82179e-13	2.49187e-11
HPSE	1.28009	7.05655	9.53185	4.27119e-13	2.74068e-11
VAMP5	1.41147	7.79849	9.52765	4.3354e-13	2.75998e-11
KLRB1	-1.61173	9.12904	-9.52067	4.44437e-13	2.80725e-11
TFEC	1.41505	7.89005	9.48651	5.0184e-13	3.07377e-11
IFI16	1.07993	9.77993	9.34024	8.45466e-13	4.9177e-11
IL15	1.0487	7.20715	9.30428	9.61489e-13	5.51322e-11
HIST2H2BE	1.77826	7.85586	9.28003	1.04865e-12	5.97066e-11
FPR2	1.42647	6.77841	9.13833	1.74319e-12	9.52275e-11
IGF2BP3	1.03371	4.76978	8.99475	2.92305e-12	1.56509e-10
MICB	1.13315	7.6581	8.8927	4.22584e-12	2.19012e-10
CDKN1A	1.314	8.87359	8.83834	5.14441e-12	2.63244e-10
DEFB1	1.52565	6.10128	8.81117	5.67648e-12	2.8684e-10
LILRB2	1.25371	8.90036	8.74987	7.08951e-12	3.49504e-10
ABCA1	1.51123	6.36809	8.68692	8.91023e-12	4.21282e-10
XAF1	1.87848	8.54667	8.63923	1.05975e-11	4.98142e-10
WARS	1.36654	10.3975	8.60817	1.18655e-11	5.51335e-10
DYSF	1.09085	7.79033	8.56418	1.39273e-11	6.32598e-10
FAS	1.08778	7.69825	8.49558	1.78855e-11	7.94528e-10
ENPP2	1.09021	4.33332	8.48307	1.8721e-11	8.271e-10
ACSL1	1.47536	8.64389	8.36506	2.88152e-11	1.22616e-09
NAP1L1	-1.25566	6.77092	-8.34452	3.10654e-11	1.31499e-09
RPS6	-1.04139	11.8772	-8.29902	3.66972e-11	1.54529e-09
LILRA3	1.63282	7.78377	8.27931	3.94458e-11	1.65243e-09
MYOF	1.32605	7.92036	8.26222	4.19948e-11	1.75014e-09
2022-09-04	1.00765	4.83007	8.25193	4.3609e-11	1.8081e-09
CD38	1.55947	7.96248	8.23557	4.63058e-11	1.90042e-09
H2AFV	-1.40305	6.69594	-8.13987	6.57951e-11	2.65977e-09
DYNLT1	1.00188	10.1111	8.09727	7.69481e-11	3.07983e-09
RBM3	-1.42458	7.63811	-8.0301	9.8512e-11	3.84768e-09
C1QA	1.59676	6.54782	7.85922	1.84913e-10	6.82659e-09
ADM	1.67701	7.45225	7.84506	1.94826e-10	7.12745e-09
IFI6	1.8898	7.10631	7.66869	3.73762e-10	1.30728e-08
TNFAIP6	2.35049	6.24806	7.57793	5.22899e-10	1.757e-08
CXCL11	1.30726	3.91128	7.5775	5.23731e-10	1.757e-08
C3AR1	1.4368	9.78426	7.53071	6.22786e-10	2.05519e-08
LDHB	-1.10834	10.8145	-7.48026	7.50729e-10	2.43761e-08
NFE2	1.21303	7.39762	7.47303	7.71105e-10	2.48382e-08
HSPA6	1.02587	7.39066	7.46917	7.82202e-10	2.49965e-08
FFAR2	2.07582	7.8032	7.37305	1.1169e-09	3.48653e-08
GZMK	-1.29212	8.73464	-7.32572	1.3311e-09	4.07651e-08
P2RY13	1.10238	8.21416	7.14543	2.59806e-09	7.39624e-08
AQP9	1.37627	8.64688	6.96617	5.05277e-09	1.3572e-07
CD79B	-1.06981	7.81959	-6.90949	6.23546e-09	1.64214e-07
ZNF91	-1.41369	7.66776	-6.89164	6.66244e-09	1.73761e-07
MS4A1	-1.6103	8.96334	-6.83268	8.29113e-09	2.11463e-07
GRN	1.06466	9.54319	6.67058	1.51229e-08	3.64981e-07
SH2D1A	-1.21799	7.30332	-6.60373	1.93737e-08	4.56665e-07
HIST1H2BH	1.27867	6.43576	6.57176	2.18083e-08	5.08127e-07
IL1RN	1.73233	9.04114	6.4533	3.38072e-08	7.50911e-07
IDO1	1.55809	6.99307	6.35011	4.95017e-08	1.06726e-06
GZMB	1.03502	10.2356	6.26028	6.89601e-08	1.40794e-06
LUC7L3	-1.04114	6.94782	-6.20533	8.4442e-08	1.66923e-06
NFIL3	1.12626	8.61721	6.10392	1.22644e-07	2.26906e-06
BCL11B	-1.38783	7.57762	-5.97172	1.99261e-07	3.52522e-06
APOBEC3B	2.38749	6.25604	5.8637	2.9589e-07	4.9839e-06
PILRA	1.0175	6.98529	5.8151	3.53363e-07	5.795e-06
LTB	-1.10648	9.32967	-5.80657	3.64544e-07	5.91279e-06
ABLIM1	-1.20206	8.41445	-5.73044	4.81118e-07	7.48046e-06
CDKN1C	1.11606	7.94379	5.69381	5.49698e-07	8.44406e-06
CD3D	-1.0002	10.4673	-5.67925	5.79589e-07	8.82481e-06
FCGR3B	1.39019	10.3001	5.57583	8.43432e-07	1.23535e-05
GPR183	-1.18562	7.52728	-5.53459	9.79156e-07	1.40612e-05
HSPB1	1.11819	7.22233	5.48089	1.18869e-06	1.6685e-05
MXD1	1.09291	6.35654	5.32232	2.10221e-06	2.75378e-05
ITM2A	-1.25445	7.48571	-5.21714	3.0615e-06	3.81979e-05
LEF1	-1.25633	8.6952	-5.16763	3.65172e-06	4.44641e-05
FAIM3	-1.0302	9.52624	-5.11612	4.38462e-06	5.21449e-05
IL7R	-1.12782	9.83846	-4.98377	6.99853e-06	7.80456e-05
NAMPT	1.14591	8.18552	4.89309	9.62142e-06	0.000103629
CXCR2	1.40154	7.4572	4.80453	1.31061e-05	0.000134017
PRKACB	-1.15091	6.978	-4.78924	1.38216e-05	0.000141095
HIST1H2AC	1.08546	9.88521	4.7249	1.72777e-05	0.000172244
TCL1A	-1.018	8.23859	-4.67545	2.04958e-05	0.000201347
CCR7	-1.02187	7.97599	-4.31116	7.06984e-05	0.000592637
EIF2S3	-1.1139	6.94673	-4.10617	0.000139441	0.0010556
ATF3	1.02634	8.39217	3.93282	0.000244909	0.00171585
KCNJ15	1.06286	6.26767	3.73395	0.000460981	0.00292087
CXCL8	-1.32954	9.02527	-2.92473	0.00505947	0.0222677

## Sheet: Serotype I (C vs LA)
Gene	logFC	AveExpr	t	P.Value	adj.P.Val
IFI27	5.54872	8.88348	15.709	9.768e-25	7.89743e-21
RRM2	3.49453	9.05654	14.1624	2.57899e-22	1.04256e-18
CACNA2D3	-1.60002	5.48894	-13.9862	4.96381e-22	1.33775e-18
TYMS	2.83684	8.52619	13.0268	1.87911e-20	3.79815e-17
RTN1	-1.61113	4.74964	-12.3598	2.5153e-19	3.96421e-16
CD38	2.51726	8.78782	12.32	2.9419e-19	3.96421e-16
CD1C	-1.20116	7.28114	-11.9294	1.38088e-18	1.59492e-15
PSMB2	0.912294	9.4226	11.8149	2.17968e-18	2.20284e-15
GZMB	1.5463	10.6981	11.5607	6.04004e-18	5.3005e-15
GMNN	2.149	7.46267	11.5403	6.55597e-18	5.3005e-15
UBE2C	1.4562	6.74086	11.4348	1.00326e-17	7.37397e-15
PCNA	1.83499	8.96307	11.3731	1.28757e-17	8.67498e-15
TPX2	1.74526	6.30471	11.234	2.26262e-17	1.40717e-14
CDC20	2.09433	6.4775	11.1744	2.88168e-17	1.66417e-14
HIST1H1C	1.16581	7.10792	11.0805	4.2243e-17	2.2769e-14
MCM6	1.59578	8.1854	11.063	4.53649e-17	2.29234e-14
FABP5	1.96368	7.76755	11.0467	4.84842e-17	2.30585e-14
ZWINT	2.31892	7.17433	11.0194	5.42063e-17	2.43477e-14
PTTG1	1.85622	8.90784	10.8994	8.85215e-17	3.76682e-14
CDKN3	2.1609	6.39588	10.822	1.21597e-16	4.91556e-14
NUSAP1	2.09565	7.25986	10.7644	1.53998e-16	5.92894e-14
BIRC5	1.73751	6.57246	10.7499	1.63475e-16	6.00771e-14
CKS2	2.03428	7.2958	10.7372	1.72206e-16	6.05341e-14
GINS2	1.6281	6.83362	10.6836	2.14699e-16	7.23269e-14
FEN1	1.38566	7.66609	10.5859	3.21114e-16	1.01863e-13
APOBEC3G	0.790878	9.27628	10.5811	3.27573e-16	1.01863e-13
BUB1	2.12187	5.62982	10.4715	5.15121e-16	1.5425e-13
CDC25A	0.816599	6.12227	10.4224	6.31332e-16	1.82297e-13
PSMA5	0.678807	9.32299	10.3792	7.55134e-16	2.10526e-13
MANF	1.29595	9.01012	10.2045	1.55975e-15	4.20353e-13
CDC45	1.1298	5.74517	10.1655	1.83436e-15	4.72317e-13
PFDN5	-0.807272	10.2764	-10.161	1.86941e-15	4.72317e-13
TPPP3	-0.646282	5.75524	-10.0661	2.7758e-15	6.80072e-13
PECAM1	-0.753219	9.56197	-10.0174	3.40201e-15	8.08979e-13
IL13RA1	-1.02643	6.66364	-9.94308	4.64042e-15	1.07194e-12
BLK	-0.794235	5.68563	-9.9271	4.96112e-15	1.11418e-12
CCNA2	1.56173	5.65327	9.91438	5.23235e-15	1.13956e-12
SYPL1	-0.763305	7.3454	-9.9088	5.35602e-15	1.13956e-12
SPINT2	-0.721831	6.61562	-9.90081	5.53802e-15	1.14807e-12
CKS1B	1.07429	7.57173	9.88572	5.89914e-15	1.16876e-12
CCNB2	1.80812	6.89468	9.8846	5.9269e-15	1.16876e-12
GAPDH	0.750852	12.1259	9.83198	7.38806e-15	1.4222e-12
ISG20	1.11635	9.58814	9.80366	8.31907e-15	1.56418e-12
NCAPG	1.72224	5.81132	9.75227	1.03199e-14	1.89628e-12
TOP2A	1.82251	5.60327	9.74437	1.06681e-14	1.9167e-12
MCM2	1.30494	7.45037	9.69052	1.33743e-14	2.35068e-12
PSMA3	0.791661	9.37129	9.6757	1.42335e-14	2.44846e-12
TK1	1.07415	5.97877	9.65814	1.5323e-14	2.56365e-12
CDK1	1.8193	5.88678	9.65484	1.55373e-14	2.56365e-12
CD44	-0.631523	9.17749	-9.5806	2.12304e-14	3.43296e-12
PSMC2	0.701402	9.57053	9.55485	2.36601e-14	3.75082e-12
NELL2	-1.18346	8.12524	-9.5093	2.86636e-14	4.45664e-12
RFC4	1.38919	7.2203	9.46704	3.42498e-14	5.22471e-12
ALDH2	-0.991927	8.19324	-9.44723	3.72342e-14	5.57478e-12
TRIP13	1.17095	6.26153	9.3909	4.72204e-14	6.9414e-12
MTHFD1	0.898603	7.87993	9.36717	5.21937e-14	7.53546e-12
CDC6	1.03796	5.0977	9.3323	6.04718e-14	8.57745e-12
AURKB	1.13985	6.12279	9.30713	6.72554e-14	9.37517e-12
TUBG1	1.04279	5.45059	9.23521	9.11464e-14	1.24482e-11
CAST	-0.668773	8.73503	-9.23203	9.238e-14	1.24482e-11
AGO1	-0.395739	7.24842	-9.22386	9.56304e-14	1.26749e-11
HMMR	1.43822	6.39016	9.20304	1.04433e-13	1.36184e-11
POLE2	1.05869	6.31815	9.16366	1.23367e-13	1.58321e-11
TXN	0.868741	9.25779	9.14464	1.33707e-13	1.68909e-11
MKI67	1.16581	6.07314	9.13698	1.38116e-13	1.71795e-11
CREBL2	-0.647765	8.07285	-9.10582	1.57595e-13	1.89499e-11
LAPTM4A	-0.635161	9.84076	-9.10475	1.58309e-13	1.89499e-11
HSD17B11	-0.810649	9.253	-9.10316	1.59381e-13	1.89499e-11
SAR1B	1.25731	7.55578	9.09489	1.6506e-13	1.93407e-11
MTHFD2	0.965719	8.61745	9.06296	1.88971e-13	2.18262e-11
SRP54	1.00154	7.91858	8.98396	2.64128e-13	3.00771e-11
MYBL2	0.859269	6.40963	8.95951	2.92994e-13	3.29008e-11
HIRIP3	0.503803	6.98437	8.94331	3.13833e-13	3.46188e-11
AURKA	1.2607	5.57653	8.94105	3.16858e-13	3.46188e-11
ARPC5L	0.42917	8.8986	8.92955	3.32697e-13	3.58648e-11
GNG5	0.316969	10.0333	8.91648	3.51671e-13	3.74113e-11
SLAMF7	1.22896	7.21104	8.90571	3.6812e-13	3.79411e-11
XBP1	1.37467	8.6806	8.9045	3.70009e-13	3.79411e-11
NDC80	1.49097	5.02955	8.90404	3.70729e-13	3.79411e-11
RASSF2	-0.714189	8.24007	-8.88325	4.04928e-13	4.09231e-11
ACOT7	1.08555	6.21757	8.87978	4.10945e-13	4.10184e-11
CSDE1	-0.482734	9.21161	-8.86746	4.33004e-13	4.26931e-11
STMN1	1.20416	7.61312	8.85195	4.62475e-13	4.50495e-11
CBX5	0.828876	5.68518	8.82303	5.22895e-13	5.03287e-11
KIF2C	0.887603	5.47873	8.80808	5.57179e-13	5.27266e-11
BLCAP	-0.440718	7.9479	-8.80653	5.60852e-13	5.27266e-11
RBBP8	0.964326	7.01027	8.80048	5.75463e-13	5.34783e-11
CASP7	0.778915	6.48168	8.7831	6.19533e-13	5.69196e-11
TPM4	0.931085	7.25011	8.75759	6.90473e-13	6.27244e-11
AP1S2	-0.796346	7.23758	-8.74886	7.16567e-13	6.43716e-11
CDKN2C	0.779734	4.9239	8.74603	7.25229e-13	6.44338e-11
CPVL	-1.3227	8.88088	-8.7279	7.83314e-13	6.8838e-11
PSMB8	0.505855	9.57264	8.61079	1.28876e-12	1.1098e-10
RYK	-0.578956	7.04202	-8.61051	1.2903e-12	1.1098e-10
BUB1B	1.42835	6.05096	8.58545	1.43541e-12	1.22161e-10
DUSP22	-0.527427	8.00317	-8.56081	1.59401e-12	1.34246e-10
C6orf48	-0.630414	9.49249	-8.53463	1.78182e-12	1.48516e-10
IL4R	-0.709237	7.76241	-8.51779	1.91419e-12	1.56526e-10
RNASEH2A	0.698885	6.99355	8.51749	1.91665e-12	1.56526e-10
CLEC4A	-1.28432	6.97239	-8.50519	2.01958e-12	1.62361e-10
PRC1	1.47471	5.4319	8.50419	2.02826e-12	1.62361e-10
PBK	1.77359	5.17689	8.45857	2.46288e-12	1.93343e-10
FKBP11	1.63591	8.97037	8.45854	2.46313e-12	1.93343e-10
HLA-DOB	-0.940259	6.99816	-8.44633	2.59457e-12	2.01703e-10
TGFBI	-1.09431	9.21328	-8.44226	2.63992e-12	2.03274e-10
APOBEC3B	1.84109	6.21001	8.41247	2.99684e-12	2.2858e-10
TMSB10	0.402983	13.1668	8.39545	3.22198e-12	2.40924e-10
CASP3	1.02342	7.24492	8.39299	3.25586e-12	2.40924e-10
SPAG5	0.936117	5.79639	8.39279	3.25869e-12	2.40924e-10
PRDX1	0.631119	9.81287	8.39141	3.27787e-12	2.40924e-10
CAT	-0.620514	9.88114	-8.38362	3.38837e-12	2.46802e-10
MSH6	0.868483	7.64362	8.37597	3.5006e-12	2.527e-10
RAD51	0.947529	6.27779	8.36619	3.64936e-12	2.61107e-10
KIF4A	1.08381	5.53824	8.30992	4.63735e-12	3.28886e-10
RNF141	-0.584496	6.35597	-8.29285	4.98688e-12	3.50599e-10
AMPD3	-0.629659	6.80874	-8.2708	5.47796e-12	3.81804e-10
DYNLT3	-0.801679	8.18332	-8.26384	5.64252e-12	3.89913e-10
RACGAP1	1.36482	5.49014	8.25548	5.84709e-12	4.00625e-10
PSME1	0.367715	10.9405	8.24306	6.16476e-12	4.18841e-10
LDHA	0.760295	10.8471	8.23926	6.26523e-12	4.2212e-10
CYP27A1	-0.521177	7.4314	-8.22645	6.61652e-12	4.42104e-10
CIRBP	-0.667313	8.97656	-8.21978	6.80704e-12	4.51106e-10
RTCA	0.813806	7.89514	8.20877	7.13394e-12	4.68926e-10
CENPE	1.06572	5.55941	8.18995	7.72904e-12	5.03946e-10
CSTF2	0.42025	7.16721	8.18647	7.84445e-12	5.07379e-10
HLA-DMA	-0.744421	9.23326	-8.17149	8.3613e-12	5.36517e-10
MICB	0.862386	7.6568	8.14261	9.45535e-12	6.01941e-10
KIF20A	1.03915	5.00386	8.13764	9.65795e-12	6.10036e-10
IDH2	1.0358	8.50494	8.11943	1.04363e-11	6.54091e-10
HN1	0.8585	8.2806	8.09655	1.15047e-11	7.15502e-10
OAS2	1.08244	8.43006	8.08894	1.18833e-11	7.33406e-10
MXI1	-0.77771	8.23396	-8.07108	1.28222e-11	7.85363e-10
BCL11A	-0.843738	5.7252	-8.06771	1.30078e-11	7.90734e-10
MCM3	0.741976	7.88979	8.04805	1.41436e-11	8.53366e-10
DDB2	0.487813	6.59659	8.03466	1.49734e-11	8.94987e-10
MT1H	0.715383	9.4334	8.03339	1.50548e-11	8.94987e-10
IL11RA	-0.663522	6.29393	-8.03078	1.52228e-11	8.98365e-10
NME1	1.01107	8.23907	8.01275	1.64374e-11	9.55319e-10
GGH	1.87361	5.6278	8.01267	1.64429e-11	9.55319e-10
CHEK1	1.24794	4.42514	8.01126	1.65423e-11	9.55319e-10
LAP3	1.09663	9.59324	8.00555	1.69493e-11	9.71878e-10
MAN1A1	1.30432	8.43904	8.0016	1.72368e-11	9.81407e-10
SUB1	1.0941	11.1872	7.97145	1.95974e-11	1.10801e-09
TBXAS1	-0.751568	7.20637	-7.9602	2.05585e-11	1.15427e-09
KPNA2	0.950538	7.52206	7.95041	2.14338e-11	1.18862e-09
KIFAP3	0.615887	6.90946	7.95007	2.14643e-11	1.18862e-09
SH3BGRL	-0.677433	9.69153	-7.94702	2.17453e-11	1.19599e-09
DPEP2	-0.892221	7.2969	-7.93846	2.25526e-11	1.23201e-09
HLA-DMB	-0.860686	9.37604	-7.93455	2.29304e-11	1.2442e-09
RPL15	-0.603684	11.3846	-7.93299	2.30834e-11	1.2442e-09
MYL6B	0.978505	6.76825	7.91809	2.45953e-11	1.31691e-09
PITPNC1	-0.500581	7.69971	-7.86744	3.05116e-11	1.62294e-09
DDX39A	0.635814	9.10443	7.85927	3.15916e-11	1.6694e-09
SLCO4A1	0.514256	6.07559	7.85166	3.26302e-11	1.71308e-09
TARS	0.755137	8.16502	7.8497	3.29039e-11	1.71631e-09
LY86	-0.865828	9.29795	-7.83621	3.48472e-11	1.80603e-09
YBX3	-0.769766	7.73146	-7.82565	3.64496e-11	1.87704e-09
SLC35B1	0.903635	8.51625	7.81118	3.87645e-11	1.98361e-09
IFITM1	0.838303	11.8201	7.79474	4.15717e-11	2.11388e-09
ESPL1	0.586397	6.11993	7.76786	4.6607e-11	2.35511e-09
INPP5A	-0.57446	5.8984	-7.72229	5.6573e-11	2.84095e-09
MT1X	0.793519	8.61792	7.71643	5.80004e-11	2.89465e-09
RNASET2	-0.718889	9.94764	-7.71498	5.83596e-11	2.89471e-09
RPA3	0.897245	8.14224	7.71165	5.9192e-11	2.90312e-09
ATOX1	0.642267	8.35985	7.71143	5.92473e-11	2.90312e-09
PPP2R1B	0.644453	5.42226	7.70887	5.98951e-11	2.91718e-09
PSMB9	0.687711	10.2488	7.70601	6.0629e-11	2.93524e-09
GLIPR1	-0.64564	9.01759	-7.69222	6.42904e-11	3.09398e-09
UBE2H	0.4795	6.23592	7.67683	6.86347e-11	3.2672e-09
TNFRSF17	2.43444	7.69904	7.67662	6.86981e-11	3.2672e-09
PSMD14	0.77271	8.73241	7.6657	7.1959e-11	3.40227e-09
PLK4	0.733924	6.47622	7.66421	7.24177e-11	3.40405e-09
RTP4	0.998517	7.44725	7.6614	7.32883e-11	3.42506e-09
NAT1	0.624193	6.67309	7.6536	7.57573e-11	3.5201e-09
ARNTL2	0.427849	4.16052	7.64813	7.75402e-11	3.58236e-09
COPB2	0.74908	8.58627	7.64148	7.97616e-11	3.66405e-09
FMO5	-0.469944	4.48154	-7.63319	8.26229e-11	3.77405e-09
TUBA1A	-0.745548	10.5291	-7.62785	8.45179e-11	3.83891e-09
EZH2	1.33449	5.80227	7.62221	8.65687e-11	3.9101e-09
FANCG	0.654495	6.62562	7.61862	8.78979e-11	3.94808e-09
OPN3	-0.524842	7.64646	-7.61574	8.89798e-11	3.9746e-09
PTTG3P	0.51233	5.16629	7.60493	9.31624e-11	4.13856e-09
PSMD11	0.442944	8.43692	7.60242	9.41592e-11	4.15998e-09
TOMM20	-0.588159	8.6644	-7.59191	9.84571e-11	4.32623e-09
HIST1H2BH	1.15414	6.52316	7.58633	1.00821e-10	4.3953e-09
MRPL17	0.52521	7.31956	7.58564	1.01116e-10	4.3953e-09
MX1	1.44334	10.0601	7.55251	1.16391e-10	5.03219e-09
RNF8	0.3417	6.50964	7.53541	1.25158e-10	5.34503e-09
ABCB9	0.586523	4.98048	7.53495	1.25399e-10	5.34503e-09
NRG1	-0.581648	3.84616	-7.53456	1.2561e-10	5.34503e-09
NME3	-0.406236	6.73528	-7.5088	1.40119e-10	5.9312e-09
TTK	1.34725	4.71134	7.4957	1.48132e-10	6.23776e-09
BATF	0.441195	8.06734	7.49108	1.51066e-10	6.32835e-09
KIF15	1.21371	5.02168	7.46809	1.66543e-10	6.94073e-09
FCER2	-0.504892	5.38065	-7.4579	1.73897e-10	7.21005e-09
PDIA4	0.972956	7.07713	7.44642	1.82571e-10	7.53107e-09
YKT6	0.704474	5.54344	7.42894	1.9662e-10	8.06942e-09
DECR1	0.433041	8.6373	7.41478	2.08791e-10	8.49813e-09
MCM5	1.01058	7.75691	7.41435	2.09169e-10	8.49813e-09
HSPD1	0.724394	10.161	7.41012	2.1295e-10	8.60851e-09
TACO1	0.352933	6.07054	7.40559	2.1708e-10	8.7318e-09
TGIF1	-0.705486	5.48267	-7.40347	2.19043e-10	8.76716e-09
KIF11	1.73807	4.87022	7.39041	2.31504e-10	9.22025e-09
CTNNAL1	0.973479	5.79926	7.38197	2.39935e-10	9.50918e-09
DPYSL2	-0.8213	8.6211	-7.37583	2.46259e-10	9.71223e-09
KLF7	-0.479669	6.90303	-7.37318	2.49041e-10	9.77425e-09
TKT	-0.747796	9.3905	-7.37141	2.50914e-10	9.80019e-09
FCGRT	-0.722918	8.19611	-7.36916	2.53318e-10	9.82143e-09
PEA15	-0.605683	7.97764	-7.36863	2.53887e-10	9.82143e-09
SMC4	1.07829	7.87281	7.36538	2.57413e-10	9.91041e-09
BRCA1	0.693035	4.73257	7.36406	2.58858e-10	9.9188e-09
SERPINB6	-0.675134	7.6276	-7.36113	2.6209e-10	9.99527e-09
MT2A	0.95232	10.5049	7.35255	2.7179e-10	1.03165e-08
AP1G1	0.4164	6.8574	7.3252	3.05162e-10	1.15291e-08
ATP2A2	0.912101	8.62296	7.3133	3.20932e-10	1.20622e-08
PREB	0.556135	7.66757	7.31233	3.22255e-10	1.20622e-08
POLQ	0.431463	6.54525	7.29404	3.48202e-10	1.29733e-08
CCR6	-0.800823	5.04024	-7.27709	3.74089e-10	1.38739e-08
TUBB4B	0.725442	8.44618	7.26494	3.93834e-10	1.44889e-08
VIPR1	-0.390993	6.90868	-7.26468	3.94256e-10	1.44889e-08
CD59	0.941583	7.51878	7.25679	4.0765e-10	1.49133e-08
BLM	0.642889	6.51134	7.2541	4.12315e-10	1.50161e-08
HMGN2	0.502486	11.3187	7.2517	4.16512e-10	1.51009e-08
GART	0.728758	6.84049	7.24852	4.22161e-10	1.51798e-08
SLBP	0.696398	8.01262	7.24836	4.22442e-10	1.51798e-08
PSMA4	0.492487	9.19761	7.24631	4.26128e-10	1.52009e-08
UAP1	1.50748	7.65649	7.24594	4.26792e-10	1.52009e-08
MKKS	-0.447123	7.42541	-7.2375	4.423e-10	1.56842e-08
EWSR1	0.409384	8.06388	7.22851	4.59425e-10	1.62203e-08
CDC7	0.836905	6.06616	7.22305	4.70163e-10	1.65273e-08
PSMG1	0.70521	6.69807	7.21086	4.95035e-10	1.73262e-08
CRYL1	-0.447257	6.33878	-7.20522	5.06981e-10	1.76403e-08
CLEC10A	-0.762653	5.82281	-7.20457	5.08373e-10	1.76403e-08
TUBB	0.648367	9.84483	7.1994	5.19596e-10	1.79527e-08
NT5E	-0.40655	4.29297	-7.19489	5.29599e-10	1.82205e-08
HIST1H4J	0.801495	7.25416	7.17908	5.66176e-10	1.93608e-08
PLEKHA1	-0.612907	5.40879	-7.17852	5.67532e-10	1.93608e-08
PSMA2	0.564831	9.79504	7.16695	5.95949e-10	2.02447e-08
EDAR	-0.261046	6.21391	-7.16395	6.03541e-10	2.04168e-08
TIMELESS	0.656563	6.43459	7.16168	6.09361e-10	2.05279e-08
MANBA	-0.462355	7.06001	-7.15825	6.18256e-10	2.07411e-08
CD163	-0.866894	7.70533	-7.15002	6.40119e-10	2.13014e-08
NCBP1	0.570744	5.44604	7.14998	6.40227e-10	2.13014e-08
CHAF1B	0.46286	5.08035	7.13369	6.85807e-10	2.27244e-08
CD22	-0.424326	7.21312	-7.13232	6.8978e-10	2.27627e-08
RNF130	-0.815187	8.99934	-7.10165	7.85099e-10	2.56886e-08
SEC61B	0.735207	10.4566	7.10154	7.85492e-10	2.56886e-08
BARD1	0.76486	6.78403	7.10079	7.87975e-10	2.56886e-08
PSMB3	0.49516	10.0194	7.0936	8.12241e-10	2.62586e-08
B4GALT3	0.507977	7.79722	7.09342	8.12857e-10	2.62586e-08
CPQ	-0.433683	6.20282	-7.09273	8.15203e-10	2.62586e-08
POP7	0.442723	7.7392	7.09016	8.24099e-10	2.64398e-08
CIAO1	0.365575	6.64574	7.0791	8.63471e-10	2.75935e-08
TTN	-0.404086	5.85876	-7.07086	8.93998e-10	2.84566e-08
EPHX2	-0.429428	5.96702	-7.05998	9.35958e-10	2.96754e-08
UBE2L3	0.406522	9.85805	7.05478	9.56688e-10	3.02142e-08
USP18	1.22719	6.3955	7.05045	9.74319e-10	3.06512e-08
H2AFZ	0.708977	9.71056	7.03609	1.03512e-09	3.23507e-08
PAICS	0.988519	7.76286	7.03581	1.03634e-09	3.23507e-08
SLC1A4	1.16197	5.86051	7.0317	1.05442e-09	3.27884e-08
UBE2S	0.985951	7.22324	7.02407	1.08886e-09	3.37296e-08
BID	-0.630847	7.77541	-7.0185	1.11471e-09	3.43986e-08
SEC61G	0.725879	9.05924	7.0137	1.1375e-09	3.49315e-08
TCF7	-0.71929	9.78636	-7.01305	1.14062e-09	3.49315e-08
LMAN2	0.592369	7.7019	7.00348	1.18754e-09	3.62311e-08
SSSCA1	0.547243	6.98619	6.99999	1.2051e-09	3.66287e-08
MAL	-0.862178	7.1125	-6.99711	1.21978e-09	3.6936e-08
BAK1	0.563722	6.60584	6.9886	1.26429e-09	3.81409e-08
STOML2	0.631877	7.71241	6.98202	1.29981e-09	3.90668e-08
PBXIP1	-0.451346	7.99791	-6.97395	1.34471e-09	4.02666e-08
IGJ	1.61817	9.96481	6.96759	1.3812e-09	4.10637e-08
HIST1H2BD	1.03378	7.90364	6.96754	1.38149e-09	4.10637e-08
PRF1	0.956501	11.5019	6.9605	1.42301e-09	4.21431e-08
EVI5	-0.350613	4.49782	-6.94132	1.54259e-09	4.55176e-08
CLNS1A	-0.322867	8.77197	-6.93933	1.55557e-09	4.57338e-08
IFI16	0.634854	9.65282	6.93756	1.56719e-09	4.59084e-08
COX6A1	0.499502	10.8429	6.93004	1.61751e-09	4.72114e-08
RPL31	-0.545519	7.37024	-6.91716	1.70752e-09	4.96594e-08
GOLGA7	-0.478279	8.64861	-6.90498	1.79721e-09	5.20806e-08
CD244	-0.689273	7.34992	-6.89987	1.83622e-09	5.3021e-08
PCBP2	-0.516565	8.57552	-6.89618	1.86484e-09	5.36557e-08
MFAP1	0.512897	7.71723	6.89193	1.89851e-09	5.43407e-08
SPIB	-0.729333	6.89912	-6.89148	1.90209e-09	5.43407e-08
RAN	0.679417	9.94922	6.88063	1.99079e-09	5.66745e-08
SNX3	-0.356819	8.82995	-6.87739	2.01803e-09	5.72484e-08
PKIG	-0.809929	6.5737	-6.87609	2.02905e-09	5.729e-08
PRDX4	1.18423	8.25088	6.87555	2.03367e-09	5.729e-08
NDUFV2	0.656734	8.85813	6.86631	2.11411e-09	5.93493e-08
LMNB1	0.824805	5.80288	6.8629	2.14461e-09	5.99972e-08
AARS	0.487597	8.4496	6.86064	2.16502e-09	6.03593e-08
CD93	-1.04167	8.37799	-6.85757	2.19314e-09	6.09332e-08
GMPPA	0.558766	6.79575	6.85038	2.26036e-09	6.25855e-08
SYNCRIP	-0.584823	7.45615	-6.84518	2.31019e-09	6.37471e-08
NR3C2	-0.405001	4.83927	-6.84322	2.32924e-09	6.40541e-08
DHFR	0.78304	4.39781	6.83638	2.39712e-09	6.56972e-08
ASAH1	-0.734996	8.66699	-6.83076	2.45428e-09	6.70366e-08
ITM2C	1.22034	8.05632	6.82576	2.50626e-09	6.82259e-08
CHST12	0.652604	7.91125	6.81632	2.60745e-09	7.06805e-08
FBXO5	1.06824	4.53052	6.81573	2.61391e-09	7.06805e-08
EXO1	0.558989	5.76048	6.81457	2.62669e-09	7.07893e-08
RUVBL1	0.50636	7.41077	6.78624	2.95789e-09	7.91974e-08
RRM1	1.08506	8.10942	6.78621	2.95827e-09	7.91974e-08
PNRC1	-0.656295	9.13631	-6.77983	3.03837e-09	8.10734e-08
LGALS1	0.524798	11.3182	6.77608	3.08657e-09	8.19082e-08
KEAP1	0.473861	6.65413	6.77582	3.08992e-09	8.19082e-08
LXN	0.606801	6.68823	6.77186	3.1415e-09	8.26361e-08
FBP1	-0.61565	6.84326	-6.77166	3.14417e-09	8.26361e-08
PSMD8	0.433065	9.06471	6.77137	3.14804e-09	8.26361e-08
TRIM26	0.379007	7.20639	6.77015	3.16421e-09	8.27917e-08
COX5A	0.562932	9.73213	6.76735	3.20153e-09	8.3498e-08
ORC1	0.650243	4.81338	6.76065	3.29255e-09	8.55846e-08
DHCR24	0.39676	5.58657	6.75946	3.30902e-09	8.55846e-08
ING4	-0.276489	6.90563	-6.75915	3.31329e-09	8.55846e-08
ALAS1	0.643872	6.57117	6.73882	3.60761e-09	9.28903e-08
TSPAN3	-0.51819	7.53018	-6.73462	3.67163e-09	9.42385e-08
SGK1	-1.26071	9.63854	-6.73369	3.68585e-09	9.43042e-08
CSTA	-0.920401	10.1253	-6.7229	3.85612e-09	9.81832e-08
SFN	-0.281141	7.49161	-6.72255	3.86175e-09	9.81832e-08
HDLBP	0.564516	7.49628	6.71081	4.05617e-09	1.02803e-07
NEU1	0.493506	7.38279	6.70776	4.10814e-09	1.03795e-07
GARS	0.599937	8.71729	6.69388	4.35362e-09	1.09654e-07
TMEM8B	-0.332321	5.67358	-6.68494	4.51943e-09	1.13477e-07
DCAF8	-0.305599	6.21131	-6.68047	4.60462e-09	1.15258e-07
CRTAP	-0.380511	5.24802	-6.67572	4.69697e-09	1.16954e-07
FAM13B	-0.642208	7.34349	-6.67549	4.70132e-09	1.16954e-07
PRMT2	-0.669974	7.16245	-6.6586	5.04499e-09	1.25119e-07
COX8A	0.540308	10.4367	6.6567	5.08516e-09	1.2573e-07
NAP1L1	-0.91777	6.85003	-6.64934	5.24387e-09	1.29258e-07
EMR1	-0.658943	6.72925	-6.6435	5.37324e-09	1.32044e-07
KLHL3	-0.335125	5.69564	-6.64247	5.39656e-09	1.32216e-07
UNC119	-0.394987	7.72762	-6.64119	5.42539e-09	1.3252e-07
TROAP	0.292985	5.98097	6.62091	5.90438e-09	1.43775e-07
PCTP	-0.401632	7.01312	-6.6196	5.93693e-09	1.43775e-07
PCSK5	-0.435928	4.85695	-6.61949	5.93949e-09	1.43775e-07
MS4A1	-1.41305	8.88533	-6.61143	6.14248e-09	1.48245e-07
KIF23	0.569109	3.9218	6.61024	6.17304e-09	1.48539e-07
SYT17	-0.35741	5.64984	-6.59973	6.44971e-09	1.54736e-07
MAD2L1	1.4168	5.17973	6.58768	6.78201e-09	1.62227e-07
ATP5L	-0.474291	7.27367	-6.5813	6.96471e-09	1.66105e-07
TOP1	0.718443	8.38249	6.57784	7.06557e-09	1.68015e-07
CCT7	0.404323	9.15601	6.57469	7.15895e-09	1.69736e-07
CSE1L	0.858878	6.12847	6.56829	7.35236e-09	1.73812e-07
ALDH3A2	-0.358426	6.66328	-6.56477	7.4611e-09	1.75869e-07
ZBTB32	0.526496	5.02953	6.55952	7.62603e-09	1.79234e-07
EPHB6	-0.414506	6.01293	-6.55744	7.69211e-09	1.80263e-07
PSMB5	0.43141	7.26181	6.55543	7.75702e-09	1.81259e-07
NAP1L3	-0.306433	3.80416	-6.55403	7.80215e-09	1.81788e-07
EMR2	-0.818437	5.72048	-6.54922	7.9601e-09	1.84935e-07
NDUFA8	0.450587	8.10511	6.54102	8.23635e-09	1.90805e-07
NMT1	0.306132	7.98777	6.54004	8.26988e-09	1.91034e-07
RPN2	0.760641	9.67561	6.53894	8.30803e-09	1.91369e-07
GIT2	-0.412881	7.58033	-6.53749	8.35829e-09	1.9198e-07
UBL3	-0.434054	7.427	-6.53233	8.53968e-09	1.9559e-07
GOT1	0.531611	6.85896	6.52979	8.63044e-09	1.9711e-07
RTN3	-0.643346	8.18141	-6.52756	8.71074e-09	1.98384e-07
DNM1L	0.525214	6.58144	6.52428	8.83051e-09	2.00547e-07
SSBP2	-0.75912	6.13847	-6.52122	8.94357e-09	2.02546e-07
MSRA	-0.306876	7.56244	-6.51852	9.04442e-09	2.04257e-07
RAD51AP1	0.932474	4.37919	6.50349	9.62773e-09	2.16825e-07
RFC3	0.869845	6.10779	6.49538	9.95775e-09	2.23635e-07
SRSF6	-0.640346	9.09381	-6.49365	1.00295e-08	2.24621e-07
IDH3A	0.722021	7.03149	6.49074	1.01515e-08	2.26727e-07
PRDX3	0.565742	8.80816	6.48232	1.05126e-08	2.34145e-07
ARL2BP	-0.278115	8.10216	-6.48072	1.05829e-08	2.35063e-07
ICAM3	-0.498944	9.12281	-6.47909	1.0655e-08	2.36015e-07
ARL6IP5	-0.472144	10.6625	-6.46553	1.1272e-08	2.48999e-07
ELL2	1.29271	6.24647	6.4632	1.13812e-08	2.50729e-07
DUSP5	1.13305	7.51917	6.46072	1.14992e-08	2.52639e-07
HYOU1	0.885186	8.58659	6.4545	1.18e-08	2.58544e-07
PTGDR2	-0.353955	5.91437	-6.45279	1.18842e-08	2.59685e-07
TMBIM6	-0.437859	9.96232	-6.45144	1.19507e-08	2.60436e-07
SRP19	0.685808	8.78959	6.44235	1.24099e-08	2.69715e-07
PPA1	0.61269	10.4317	6.44063	1.24987e-08	2.70917e-07
PTPN7	0.446446	7.65792	6.43046	1.30373e-08	2.81835e-07
DPAGT1	0.478022	7.05839	6.42788	1.31774e-08	2.84104e-07
TMED10	0.717774	8.07821	6.42321	1.34348e-08	2.88884e-07
CD24	-0.802777	4.59023	-6.41554	1.38691e-08	2.97431e-07
LAG3	0.881151	6.42838	6.40219	1.46574e-08	3.13506e-07
ZMAT3	-0.340528	5.85948	-6.40148	1.47012e-08	3.13612e-07
ISG15	1.57613	9.95342	6.39787	1.49221e-08	3.17487e-07
PDXK	0.562723	7.49896	6.38308	1.58647e-08	3.36657e-07
SEC13	0.526906	9.07904	6.37758	1.62298e-08	3.43501e-07
SDF2L1	1.17361	7.20048	6.3718	1.66229e-08	3.50904e-07
PRMT5	0.391751	7.85585	6.37053	1.67103e-08	3.51831e-07
DAPK1	-0.698808	7.0511	-6.36927	1.67981e-08	3.5276e-07
CCR5	0.846358	8.84456	6.34097	1.88832e-08	3.9552e-07
GPA33	-0.32447	6.70339	-6.33539	1.93235e-08	4.03697e-07
HAX1	0.435775	9.15331	6.33331	1.94905e-08	4.06137e-07
MTCH1	-0.371443	9.55405	-6.33145	1.9641e-08	4.08219e-07
TUBB3	0.580062	7.43537	6.30306	2.20843e-08	4.57824e-07
RANBP1	0.793866	8.17939	6.30188	2.21919e-08	4.58879e-07
MKLN1	0.457788	5.81756	6.29787	2.25622e-08	4.65346e-07
DGKD	-0.362731	8.30332	-6.29253	2.30652e-08	4.7451e-07
PRKCA	-0.333326	5.41694	-6.2916	2.31534e-08	4.75114e-07
CAMLG	-0.500773	7.70797	-6.28491	2.38011e-08	4.87169e-07
ADARB1	-0.507582	5.2599	-6.27733	2.45573e-08	5.011e-07
UBFD1	0.544747	5.21007	6.27685	2.46057e-08	5.011e-07
ADA	0.596844	8.05681	6.27436	2.48603e-08	5.05013e-07
AIFM1	0.470413	6.90296	6.27295	2.50044e-08	5.0641e-07
TPI1	0.394998	9.61082	6.27247	2.50543e-08	5.0641e-07
CAPN3	-0.412384	5.92698	-6.27075	2.52327e-08	5.08744e-07
BTG1	-0.645779	10.4779	-6.26744	2.55792e-08	5.14447e-07
AIMP2	0.313265	8.0514	6.26402	2.59421e-08	5.20452e-07
AOAH	-0.747561	8.20159	-6.26177	2.61843e-08	5.2401e-07
ZBTB18	-0.859937	7.72265	-6.25818	2.65742e-08	5.30501e-07
AKAP7	-0.650617	6.87824	-6.24848	2.76581e-08	5.50779e-07
CDK2	0.534354	6.3566	6.23943	2.87086e-08	5.70292e-07
MOAP1	-0.651077	8.02484	-6.23713	2.89808e-08	5.74288e-07
ZNF593	0.564285	6.36013	6.23203	2.95956e-08	5.84891e-07
GBP1	1.35018	8.88944	6.2315	2.96605e-08	5.84891e-07
PARP2	0.665116	5.75364	6.22099	3.09712e-08	6.09252e-07
SNRPG	0.550561	10.0107	6.22034	3.10549e-08	6.09415e-07
PHGDH	0.385062	6.18837	6.2181	3.1342e-08	6.1356e-07
RPS14	-0.208056	13.0993	-6.21036	3.23561e-08	6.31883e-07
CHN2	-0.502253	6.05477	-6.19941	3.38463e-08	6.59391e-07
PCGF3	-0.457499	6.16251	-6.19614	3.43046e-08	6.66712e-07
DPYD	-0.731814	7.89473	-6.18441	3.59975e-08	6.97938e-07
VRK2	0.508628	7.41978	6.18342	3.61449e-08	6.99119e-07
SLC7A7	-0.7606	9.52106	-6.18134	3.64545e-08	7.03424e-07
SOX4	-0.725243	5.5538	-6.18056	3.65719e-08	7.0401e-07
SLC25A4	0.41463	7.08716	6.1766	3.71717e-08	7.13855e-07
IFI44L	1.71919	9.19511	6.17478	3.74512e-08	7.1752e-07
SEC24D	0.777081	4.90809	6.16702	3.86629e-08	7.37752e-07
UQCRQ	0.573189	9.36582	6.16685	3.86898e-08	7.37752e-07
ACVR2A	-0.299688	5.97734	-6.163	3.93066e-08	7.4775e-07
UBB	0.3888	12.5264	6.15577	4.04903e-08	7.67429e-07
MKRN1	-0.480207	8.42376	-6.15553	4.05309e-08	7.67429e-07
STX16	-0.510343	7.93371	-6.15417	4.07575e-08	7.69917e-07
CDC25C	0.323337	4.20978	6.14603	4.21413e-08	7.94202e-07
ARHGDIB	0.237999	11.8976	6.13977	4.32373e-08	8.12962e-07
RECK	-0.365561	4.44186	-6.13549	4.4003e-08	8.25438e-07
GSPT1	0.669319	6.91298	6.13398	4.42767e-08	8.28471e-07
ACPP	-0.368449	5.44675	-6.13346	4.43696e-08	8.28471e-07
NEK2	0.765276	4.73902	6.12919	4.51543e-08	8.41181e-07
LIPA	-0.619897	9.44188	-6.12778	4.54159e-08	8.44109e-07
NSG1	-0.457804	6.1553	-6.11512	4.7833e-08	8.86996e-07
ATP6AP2	-0.439639	9.04466	-6.11066	4.87158e-08	9.01299e-07
KLRB1	-1.01438	9.29871	-6.10714	4.94225e-08	9.12285e-07
GZMA	0.799411	10.503	6.09473	5.19988e-08	9.57654e-07
PLK1	0.637539	5.82856	6.08919	5.31905e-08	9.77376e-07
SCD	0.539631	5.25068	6.08654	5.37714e-08	9.8581e-07
LAPTM5	-0.392332	11.4525	-6.07757	5.57802e-08	1.02032e-06
HNMT	-0.845827	7.15439	-6.07436	5.65185e-08	1.03149e-06
BNIP3L	-0.504626	8.05646	-6.06518	5.86804e-08	1.06854e-06
TGFBR2	-0.560626	8.74971	-6.06343	5.91002e-08	1.07376e-06
IRF8	-0.603135	8.7401	-6.06177	5.95039e-08	1.07867e-06
YIF1A	0.505956	7.54493	6.05809	6.04059e-08	1.09258e-06
ALDH18A1	0.457668	7.14294	6.05573	6.09904e-08	1.10059e-06
CSF1R	-0.906386	8.25632	-6.05521	6.1121e-08	1.10059e-06
TMEM258	0.604871	10.3382	6.04008	6.50156e-08	1.16811e-06
ICT1	0.494934	7.25842	6.03942	6.51904e-08	1.16866e-06
PCDH9	-0.687385	5.3043	-6.03719	6.57886e-08	1.17677e-06
NACA	-0.376439	9.1494	-6.03641	6.59968e-08	1.17789e-06
KLF11	-0.666264	6.1955	-6.0354	6.62692e-08	1.18015e-06
CACYBP	0.703324	6.31494	6.034	6.66496e-08	1.18242e-06
CELF1	-0.417911	8.458	-6.03315	6.68828e-08	1.18242e-06
PDE3B	-0.320706	6.30819	-6.03295	6.69354e-08	1.18242e-06
RUVBL2	0.406311	7.68359	6.03278	6.69821e-08	1.18242e-06
CFL1	0.365158	12.187	6.02797	6.83097e-08	1.2026e-06
CYCS	0.650755	9.83201	6.02757	6.84225e-08	1.2026e-06
MARCKSL1	-0.439895	7.54436	-6.02377	6.94916e-08	1.21874e-06
DIAPH2	-0.492405	5.72694	-6.02041	7.04502e-08	1.23288e-06
PDIA6	0.736653	9.16896	6.01838	7.10354e-08	1.24e-06
OASL	0.918329	7.51185	6.01794	7.11642e-08	1.24e-06
OAS1	1.06522	7.97798	6.01375	7.23897e-08	1.25821e-06
MALT1	-0.415081	5.76385	-6.01331	7.25199e-08	1.25821e-06
LY6E	1.01948	8.63238	6.01097	7.32169e-08	1.26758e-06
RNF139	-0.394539	8.60876	-6.0025	7.57877e-08	1.30928e-06
PTAFR	-0.554589	6.69243	-5.99945	7.67383e-08	1.32288e-06
ACO1	-0.253084	5.95733	-5.9956	7.79509e-08	1.34092e-06
SDCCAG3	-0.269318	6.04055	-5.9819	8.24246e-08	1.41487e-06
CTSO	-0.552553	6.81533	-5.97589	8.44677e-08	1.44687e-06
FAM102A	-0.582898	7.56155	-5.97347	8.53017e-08	1.45806e-06
P4HB	0.669979	7.95106	5.97277	8.55441e-08	1.45912e-06
LRCH4	-0.368211	9.11673	-5.97057	8.63156e-08	1.46918e-06
ZBP1	0.408101	6.12611	5.96943	8.67159e-08	1.47289e-06
IARS	0.564083	8.88255	5.96722	8.7501e-08	1.48311e-06
PRIM1	0.672058	7.82798	5.96124	8.96566e-08	1.51647e-06
SCAMP1	-0.356844	7.33546	-5.9605	8.99271e-08	1.51787e-06
PSMD12	0.506405	7.35583	5.95983	9.01703e-08	1.51881e-06
IFI44	1.17804	8.99798	5.95891	9.05099e-08	1.52136e-06
UNC119B	-0.371931	6.39625	-5.95477	9.20449e-08	1.54395e-06
PTEN	-0.424845	6.15711	-5.93817	9.84708e-08	1.64832e-06
MRPS15	0.458193	7.24237	5.93695	9.8961e-08	1.6531e-06
PRDM2	-0.204408	6.97554	-5.93291	1.006e-07	1.67702e-06
NUDT1	0.593619	6.93759	5.91808	1.06844e-07	1.77743e-06
IMPA2	-0.601709	6.68631	-5.9155	1.07969e-07	1.79246e-06
MS4A6A	-0.858297	9.61518	-5.91349	1.08853e-07	1.80343e-06
SULT1A1	-0.500732	8.49211	-5.91153	1.09725e-07	1.81416e-06
TRAM2	0.809902	7.73262	5.91009	1.10369e-07	1.82109e-06
CD96	-0.470337	6.84505	-5.9056	1.12399e-07	1.8508e-06
PHB	0.471266	7.65537	5.90216	1.13978e-07	1.87299e-06
APOL6	0.583042	7.73252	5.89898	1.15458e-07	1.89346e-06
AMPD2	-0.537076	7.98047	-5.89312	1.18234e-07	1.93506e-06
GFPT1	0.860923	5.75519	5.88573	1.2183e-07	1.9899e-06
LAGE3	0.306444	7.19171	5.88429	1.22544e-07	1.99751e-06
SRSF5	-0.685876	10.2931	-5.88238	1.23492e-07	2.00892e-06
ABCB4	-0.449135	4.76572	-5.87969	1.24849e-07	2.02692e-06
CNBP	-0.387752	10.4521	-5.87468	1.27406e-07	2.06429e-06
ETNK1	0.700529	5.48788	5.86944	1.30143e-07	2.10441e-06
C9orf78	-0.402146	7.2975	-5.86636	1.31775e-07	2.12655e-06
ASGR1	-0.466067	6.17899	-5.86253	1.33836e-07	2.15551e-06
VAMP3	-0.489656	9.2394	-5.85908	1.35717e-07	2.18145e-06
IFT88	-0.3059	4.88886	-5.85409	1.38484e-07	2.22152e-06
FCRL2	-0.671241	5.38767	-5.85155	1.39917e-07	2.24006e-06
SIL1	0.378663	6.50905	5.85074	1.40374e-07	2.24293e-06
PGAM1	0.340574	10.0353	5.84894	1.41399e-07	2.25486e-06
PGLS	-0.427254	8.24536	-5.84631	1.42916e-07	2.27455e-06
ETFDH	0.335304	4.51914	5.84328	1.44675e-07	2.29803e-06
MAN1C1	-0.543652	6.53551	-5.84035	1.46402e-07	2.3209e-06
NUP214	-0.510854	7.82507	-5.83226	1.51273e-07	2.39342e-06
CNPY2	0.523265	8.98233	5.82701	1.54512e-07	2.4399e-06
PSAT1	0.408079	6.94926	5.81645	1.61251e-07	2.54136e-06
TCL1A	-1.12967	8.05868	-5.81519	1.62072e-07	2.54517e-06
BCL2L2	-0.258709	5.65413	-5.81511	1.62123e-07	2.54517e-06
NAPG	0.477769	6.33853	5.81056	1.65132e-07	2.58738e-06
DSC1	-0.319863	4.05962	-5.79052	1.7904e-07	2.79988e-06
PPP1R2	-0.518939	7.25139	-5.78708	1.81542e-07	2.83159e-06
AIM2	0.914897	7.38542	5.78677	1.81768e-07	2.83159e-06
CDKN1C	-1.29781	6.59766	-5.77323	1.91967e-07	2.98472e-06
BTG2	-0.686225	9.49295	-5.76929	1.95043e-07	3.02408e-06
CTPS1	0.508982	5.82875	5.76903	1.95247e-07	3.02408e-06
MPV17	0.280892	7.4554	5.76262	2.0035e-07	3.09718e-06
KLF6	-0.87783	9.76873	-5.75702	2.04923e-07	3.16183e-06
TTF2	0.314648	3.74234	5.75601	2.05755e-07	3.16862e-06
HS3ST1	-0.204385	3.57918	-5.74467	2.15363e-07	3.30653e-06
IRS2	-0.874853	7.5954	-5.74448	2.15527e-07	3.30653e-06
UCHL1	0.628883	5.68746	5.73816	2.21081e-07	3.3853e-06
RNASEH1	0.469847	7.69951	5.73693	2.2218e-07	3.3957e-06
HNRNPK	-0.379715	9.35596	-5.73345	2.25312e-07	3.43707e-06
CPM	-0.386838	3.7723	-5.73157	2.27024e-07	3.45666e-06
RFC5	0.873522	6.17692	5.73071	2.2781e-07	3.46211e-06
PLXDC1	-0.32837	4.85207	-5.72478	2.33307e-07	3.539e-06
NLRP1	-0.570167	7.13885	-5.72387	2.34158e-07	3.54526e-06
SNAP23	-0.557853	8.21657	-5.71887	2.38915e-07	3.61051e-06
ATP5G3	0.586704	9.9219	5.71188	2.45716e-07	3.70637e-06
CD79B	-0.696548	7.94842	-5.70992	2.47654e-07	3.72864e-06
CCNG2	-0.628546	6.59088	-5.70804	2.49535e-07	3.74999e-06
CASP10	0.379211	7.12948	5.70631	2.51277e-07	3.7668e-06
NDUFAB1	0.430841	9.84008	5.706	2.51586e-07	3.7668e-06
APEX2	0.316153	6.21878	5.69239	2.65713e-07	3.97096e-06
SNRPD1	0.645496	7.57037	5.6885	2.69894e-07	4.02601e-06
TOR3A	0.450711	7.84478	5.68202	2.76997e-07	4.12434e-06
MS4A3	-0.860147	6.12795	-5.67848	2.8096e-07	4.17344e-06
MLH1	0.455005	8.33328	5.67815	2.81327e-07	4.17344e-06
EPS8	-0.377647	4.14377	-5.67703	2.82598e-07	4.18462e-06
PBX3	-0.490151	6.40608	-5.67424	2.85772e-07	4.22389e-06
PDHA1	0.306283	8.31238	5.6706	2.89978e-07	4.27823e-06
MAP4K4	-0.396489	7.38913	-5.66868	2.92211e-07	4.30061e-06
CSF2RA	-0.490326	5.54812	-5.66839	2.92558e-07	4.30061e-06
UBE2G2	-0.426969	7.51044	-5.65724	3.05922e-07	4.48889e-06
CAV1	0.793565	5.13562	5.65621	3.0718e-07	4.49919e-06
PAPSS2	-0.217484	3.95831	-5.65225	3.12088e-07	4.55608e-06
PPP2R2A	0.274507	7.83273	5.65217	3.12192e-07	4.55608e-06
APOL1	0.415189	7.12108	5.64897	3.16215e-07	4.60648e-06
PPIB	1.08237	9.90948	5.64507	3.21195e-07	4.67042e-06
SORL1	-0.837427	9.84331	-5.64463	3.21759e-07	4.67042e-06
SGPL1	-0.319768	5.61909	-5.63975	3.28098e-07	4.75389e-06
CLPP	0.410489	7.96215	5.63523	3.34082e-07	4.83194e-06
RBL2	-0.448279	8.38935	-5.62959	3.41705e-07	4.93337e-06
NMI	0.586996	9.30622	5.61834	3.57421e-07	5.15107e-06
C21orf33	-0.234069	8.43941	-5.61744	3.58711e-07	5.16046e-06
ACAT1	0.648124	8.08545	5.61634	3.60289e-07	5.17396e-06
TNFRSF10B	-0.578228	6.93741	-5.61522	3.61904e-07	5.18793e-06
STIL	0.649589	4.86758	5.61255	3.65784e-07	5.23428e-06
MRPL23	0.525447	8.1808	5.60649	3.74738e-07	5.35292e-06
WHSC1	0.483609	6.27834	5.60584	3.75713e-07	5.35739e-06
PPP1R15A	-1.04712	8.39378	-5.60404	3.7843e-07	5.38664e-06
AHR	-0.761959	6.49631	-5.60328	3.79573e-07	5.39341e-06
EIF3D	-0.336938	9.93569	-5.59332	3.9496e-07	5.60219e-06
YME1L1	0.494408	8.37754	5.5891	4.01665e-07	5.68733e-06
ST6GALNAC4	0.559933	5.79515	5.58676	4.05432e-07	5.73063e-06
MTCH2	0.388524	8.44252	5.58396	4.09997e-07	5.78504e-06
MBNL1	-0.42304	10.473	-5.58238	4.12581e-07	5.81135e-06
PHC1	-0.337707	6.45312	-5.58022	4.16144e-07	5.85135e-06
NDUFS6	0.399118	9.19045	5.57833	4.19301e-07	5.88551e-06
PLAA	0.337726	5.26748	5.5775	4.20681e-07	5.89464e-06
BACH2	-0.683062	5.89846	-5.57566	4.23784e-07	5.92086e-06
ETV7	0.375729	6.46847	5.57552	4.24017e-07	5.92086e-06
STIP1	0.449141	7.69022	5.57107	4.31608e-07	6.01647e-06
CCNE2	0.689299	3.78839	5.57022	4.33065e-07	6.02639e-06
HIBCH	0.77838	5.97805	5.55657	4.57271e-07	6.34791e-06
CDK4	0.487083	7.85344	5.55631	4.5774e-07	6.34791e-06
DEGS1	-0.325236	7.3977	-5.55405	4.61879e-07	6.39433e-06
C1QB	0.87812	6.03115	5.55059	4.68272e-07	6.47176e-06
FGF9	-0.210068	4.71747	-5.54774	4.73625e-07	6.53457e-06
KCNN3	0.507839	4.50122	5.54488	4.79041e-07	6.59803e-06
RXRA	-0.586752	7.34894	-5.54373	4.81239e-07	6.61704e-06
SNN	-0.68017	8.38433	-5.54094	4.866e-07	6.67939e-06
HNRNPAB	0.468592	9.31923	5.53527	4.97698e-07	6.82015e-06
MTMR11	-0.643635	7.17502	-5.53277	5.02661e-07	6.8765e-06
GYG1	0.407647	8.87406	5.52193	5.24793e-07	7.16715e-06
GABBR1	-0.371401	6.84701	-5.51769	5.33711e-07	7.27665e-06
OXCT1	0.628151	7.47864	5.51684	5.35504e-07	7.28881e-06
VCAN	-0.657701	10.5154	-5.51091	5.48277e-07	7.45012e-06
TNFRSF8	-0.265007	5.10819	-5.51024	5.49729e-07	7.45731e-06
VPREB3	-0.645394	6.54782	-5.50905	5.52344e-07	7.48024e-06
CCR2	0.841348	9.34301	5.50712	5.56578e-07	7.52497e-06
PPP1R7	0.287992	8.26379	5.50182	5.68416e-07	7.67219e-06
TCFL5	-0.513636	5.45402	-5.49764	5.77913e-07	7.76948e-06
EIF2B2	0.438405	7.43335	5.49754	5.78135e-07	7.76948e-06
G3BP1	0.400169	7.71451	5.49738	5.78506e-07	7.76948e-06
TIMM10	0.392048	7.51172	5.49533	5.83238e-07	7.82003e-06
SARAF	-0.420461	10.6417	-5.48869	5.98799e-07	8.01538e-06
CAMK1	-0.531443	6.18913	-5.4827	6.13173e-07	8.19423e-06
WDR11	-0.530659	7.0146	-5.48029	6.1907e-07	8.25938e-06
SDHB	0.356051	8.16771	5.47835	6.23836e-07	8.30925e-06
HSPB11	0.614675	6.90095	5.47791	6.24932e-07	8.31016e-06
KCNQ1	-0.429358	6.82427	-5.4731	6.36948e-07	8.45603e-06
ATP5J	0.468559	9.13144	5.46706	6.52361e-07	8.64646e-06
EIF2S2	0.497005	10.3271	5.46609	6.54868e-07	8.66549e-06
PRCP	-0.339776	8.82458	-5.45953	6.72103e-07	8.87901e-06
TIMM8B	0.41631	9.92818	5.45582	6.82034e-07	8.99551e-06
LTB	-0.841244	9.35839	-5.44756	7.04674e-07	9.27898e-06
BRCA2	0.175464	3.51609	5.44535	7.10882e-07	9.3455e-06
SLC35A1	-0.508097	8.08747	-5.44317	7.17033e-07	9.41106e-06
HSPE1	0.602137	8.02407	5.44184	7.20788e-07	9.44501e-06
ATM	-0.61728	8.1874	-5.43119	7.51789e-07	9.8353e-06
CMPK1	-0.544928	8.48764	-5.43047	7.53917e-07	9.8472e-06
UFD1L	0.426304	8.941	5.42899	7.58342e-07	9.88902e-06
YARS	0.429758	8.77132	5.42697	7.64414e-07	9.95216e-06
NUDT21	0.513131	6.5962	5.41982	7.86283e-07	1.02204e-05
POLA1	0.425414	6.69963	5.41697	7.95192e-07	1.03196e-05
SRM	0.812266	7.3171	5.41469	8.02361e-07	1.0396e-05
PLSCR1	0.920796	9.54278	5.41423	8.03818e-07	1.03967e-05
ZNF83	-0.652669	5.72179	-5.41386	8.04992e-07	1.03967e-05
OTOF	0.318588	4.3504	5.41238	8.09727e-07	1.04412e-05
LANCL2	0.425851	5.84558	5.40948	8.19024e-07	1.05443e-05
RAB32	-0.558066	8.26765	-5.40879	8.21258e-07	1.05562e-05
B9D1	0.437699	5.26116	5.40797	8.23924e-07	1.05737e-05
VDAC1	0.468416	8.27414	5.40512	8.33232e-07	1.06762e-05
ARL1	0.572148	7.01743	5.39752	8.58585e-07	1.09836e-05
TESK2	-0.241719	6.64774	-5.39598	8.63812e-07	1.10331e-05
AMT	-0.25551	6.2653	-5.39429	8.69579e-07	1.10892e-05
TIMM17B	0.263853	7.29678	5.39	8.84413e-07	1.12606e-05
C12orf4	0.498364	6.07712	5.38905	8.87727e-07	1.1285e-05
NDUFC1	0.363752	9.15208	5.38844	8.89847e-07	1.12942e-05
MRPL12	0.479018	6.89297	5.38576	8.99274e-07	1.1396e-05
SPAG6	0.236795	4.39379	5.38023	9.19102e-07	1.1629e-05
PPP1R17	-0.246712	5.45547	-5.37811	9.26801e-07	1.17081e-05
LGALS8	-0.238606	6.42868	-5.37769	9.28312e-07	1.17089e-05
PNO1	0.377735	7.04414	5.37512	9.37763e-07	1.18097e-05
SGSH	-0.428729	7.06096	-5.37137	9.5171e-07	1.19667e-05
SNRPD3	0.343979	9.20582	5.36866	9.61886e-07	1.20758e-05
BCCIP	0.439355	6.50883	5.36618	9.71327e-07	1.21755e-05
CFD	-0.842168	8.50052	-5.36362	9.8115e-07	1.22796e-05
MRPS7	0.449057	7.71114	5.35786	1.00363e-06	1.25415e-05
SLAMF1	0.636952	6.70636	5.3534	1.02138e-06	1.27285e-05
MRPS12	0.5198	7.4489	5.35331	1.02174e-06	1.27285e-05
RAB27A	0.462352	8.79219	5.35091	1.03141e-06	1.28291e-05
ATP1B3	0.378884	9.73162	5.34087	1.07288e-06	1.33244e-05
DDX3X	-0.505387	9.62182	-5.33988	1.07705e-06	1.33557e-05
ATP5G1	0.408203	8.22772	5.33872	1.08199e-06	1.33965e-05
CDK2AP2	0.609161	7.04499	5.33792	1.08538e-06	1.34179e-05
TREM1	-1.0857	8.07095	-5.33636	1.09205e-06	1.34797e-05
C1GALT1	0.428598	6.08664	5.33422	1.10127e-06	1.35728e-05
SCFD1	0.577804	7.69087	5.33208	1.11056e-06	1.36593e-05
PCCB	0.451712	6.88916	5.33149	1.11311e-06	1.36593e-05
GNAQ	-0.551965	8.85627	-5.33094	1.11552e-06	1.36593e-05
NDUFA6	0.507343	9.06745	5.33084	1.11596e-06	1.36593e-05
EIF3E	-0.449511	10.9131	-5.33066	1.11674e-06	1.36593e-05
EIF4EBP2	-0.210987	8.58837	-5.32793	1.12875e-06	1.37854e-05
ARL4A	-0.692314	7.37384	-5.32376	1.1474e-06	1.3992e-05
HSD17B10	0.368356	8.70337	5.30864	1.21741e-06	1.48234e-05
IFNGR1	-0.468713	8.92849	-5.3048	1.23586e-06	1.50255e-05
TBL2	0.413725	6.63384	5.29133	1.30281e-06	1.58157e-05
NDUFB3	0.382012	9.05588	5.28605	1.32997e-06	1.61212e-05
TAF5	0.35761	6.2766	5.28167	1.35296e-06	1.63752e-05
ADAM28	-0.555161	6.21693	-5.27255	1.40207e-06	1.69443e-05
NDUFA9	0.422502	8.31749	5.27151	1.40777e-06	1.69878e-05
CD72	-0.591076	6.24493	-5.26343	1.45289e-06	1.75003e-05
OLFM1	-0.17366	4.08932	-5.26314	1.45457e-06	1.75003e-05
DPP3	0.462795	6.17603	5.26182	1.46206e-06	1.75643e-05
EZH1	-0.333354	7.30622	-5.25902	1.47813e-06	1.7731e-05
FBLN5	-0.4444	5.84296	-5.25813	1.48329e-06	1.77666e-05
NDUFS1	0.526273	7.37367	5.25286	1.51407e-06	1.809e-05
TPD52L2	-0.279274	7.86079	-5.25275	1.51477e-06	1.809e-05
CHCHD2	0.431634	10.9161	5.23973	1.59362e-06	1.90036e-05
ALDOC	-0.277075	6.76453	-5.23752	1.60742e-06	1.91399e-05
GPR183	-0.832466	7.62679	-5.23332	1.63397e-06	1.94274e-05
CYC1	0.358256	8.29984	5.23236	1.64008e-06	1.94714e-05
NTRK2	-0.159333	5.64973	-5.2316	1.64492e-06	1.95003e-05
TRIM21	0.460536	7.49232	5.22581	1.68249e-06	1.99164e-05
ATP2B1	-0.641437	6.62719	-5.22519	1.68652e-06	1.99349e-05
CHP1	-0.305919	8.29879	-5.21634	1.74565e-06	2.05823e-05
UCHL3	0.563399	7.64947	5.21623	1.74638e-06	2.05823e-05
VRK1	0.779039	7.17581	5.21216	1.77428e-06	2.08807e-05
GPX4	-0.356547	9.39596	-5.21021	1.7878e-06	2.10092e-05
ERH	0.445711	9.29886	5.20857	1.79924e-06	2.1113e-05
CD48	-0.284309	11.1096	-5.20676	1.81192e-06	2.1231e-05
ENTPD4	-0.441886	7.72233	-5.20167	1.84812e-06	2.16238e-05
EVI2A	-0.449757	9.91472	-5.20072	1.855e-06	2.16729e-05
FDPS	0.336208	8.16364	5.19622	1.88772e-06	2.20234e-05
CXCR3	0.694471	5.79196	5.1952	1.89516e-06	2.20694e-05
PTGER4	-0.718342	8.6973	-5.19494	1.89712e-06	2.20694e-05
PIGC	-0.215095	8.33234	-5.19216	1.91773e-06	2.22771e-05
RARS	0.362393	7.73407	5.19046	1.93041e-06	2.23921e-05
AGPS	0.520653	5.63444	5.18877	1.94315e-06	2.246e-05
FOXO1	-0.464344	7.51074	-5.18839	1.94602e-06	2.246e-05
CRYZL1	-0.396583	6.09251	-5.18832	1.94654e-06	2.246e-05
ACP2	0.417116	6.69997	5.18821	1.94737e-06	2.246e-05
CFP	-0.776252	8.57355	-5.18518	1.97041e-06	2.26934e-05
TPST2	0.316176	8.80984	5.18219	1.99341e-06	2.29257e-05
SOS2	-0.530393	6.98667	-5.18139	1.99959e-06	2.2941e-05
NCF2	-0.715262	9.69295	-5.18129	2.00042e-06	2.2941e-05
PTTG1IP	-0.347754	9.31412	-5.1765	2.0379e-06	2.33377e-05
VPS28	-0.322923	8.7964	-5.17202	2.07367e-06	2.36922e-05
SCPEP1	-0.462791	8.11516	-5.17189	2.07471e-06	2.36922e-05
CXCR6	0.941493	5.95578	5.16742	2.11094e-06	2.40719e-05
MAP3K14	-0.318517	6.46682	-5.16426	2.13702e-06	2.43349e-05
CDC123	0.45845	8.23457	5.15935	2.17801e-06	2.47668e-05
SEC11A	-0.340586	10.1024	-5.15895	2.18138e-06	2.47703e-05
DTYMK	0.443801	5.71352	5.15654	2.20189e-06	2.49681e-05
ZNF443	-0.276097	6.2488	-5.14562	2.29697e-06	2.60098e-05
SLC15A3	-0.463273	7.24915	-5.14226	2.32706e-06	2.63136e-05
GLDC	0.833723	5.35186	5.13273	2.41447e-06	2.72639e-05
GALE	0.242755	5.47031	5.13087	2.43188e-06	2.74222e-05
DHX15	0.406761	9.14658	5.13016	2.4386e-06	2.74597e-05
HEBP1	-0.495762	7.24545	-5.12884	2.45103e-06	2.75613e-05
ABCC5	-0.298789	7.01091	-5.12693	2.46921e-06	2.77272e-05
MCL1	-0.371699	11.4771	-5.12498	2.48791e-06	2.78984e-05
ZFAND5	-0.443975	9.16111	-5.12276	2.5093e-06	2.80993e-05
ARNT	-0.292961	4.91894	-5.12087	2.52777e-06	2.82669e-05
ITPR1	-0.480349	6.69251	-5.11918	2.54432e-06	2.83993e-05
CHIT1	0.247444	4.98684	5.11894	2.54663e-06	2.83993e-05
POLI	-0.371584	4.36174	-5.11601	2.57565e-06	2.86834e-05
TSG101	0.284151	8.63423	5.11202	2.61565e-06	2.90888e-05
UMPS	0.501183	6.80296	5.11105	2.62543e-06	2.91574e-05
DNASE1L1	-0.37493	7.39395	-5.10611	2.67593e-06	2.96774e-05
SEC61A1	0.387928	8.31681	5.10509	2.68655e-06	2.97544e-05
MTX2	0.429235	5.65656	5.10225	2.7161e-06	3.00405e-05
RHOC	-0.505994	7.43525	-5.09358	2.80849e-06	3.102e-05
IGF2BP3	0.442237	4.51388	5.09174	2.82852e-06	3.11604e-05
HNRNPA2B1	0.401372	10.2551	5.09167	2.82923e-06	3.11604e-05
DVL1	-0.235885	5.46801	-5.09125	2.8338e-06	3.11604e-05
PELI2	-0.408396	6.66404	-5.09091	2.8375e-06	3.11604e-05
IRF7	1.09822	8.49997	5.09064	2.84048e-06	3.11604e-05
HLA-C	0.231098	12.9438	5.08977	2.85e-06	3.11871e-05
ALOX5	-0.810862	8.86035	-5.08972	2.85062e-06	3.11871e-05
ENO1	0.334978	10.3419	5.08894	2.85918e-06	3.12384e-05
IFITM3	0.877376	11.504	5.08524	2.90022e-06	3.16441e-05
TUBGCP4	0.272912	5.66259	5.07993	2.9602e-06	3.2255e-05
ZNF106	-0.376212	7.26709	-5.0774	2.9891e-06	3.25261e-05
TOPBP1	0.534125	7.43911	5.07303	3.03981e-06	3.30335e-05
PIK3C2B	-0.34069	7.09226	-5.07042	3.07059e-06	3.33232e-05
IER3	-1.42648	8.66496	-5.0696	3.08026e-06	3.33832e-05
NSFL1C	-0.168275	7.21463	-5.06737	3.10676e-06	3.36254e-05
FKBPL	0.19788	5.87209	5.06435	3.14305e-06	3.39727e-05
PHF20	-0.3105	6.59226	-5.06108	3.1829e-06	3.43309e-05
CENPF	0.195893	3.53155	5.06091	3.18491e-06	3.43309e-05
AK5	-0.193725	5.32801	-5.06059	3.18893e-06	3.43309e-05
CR2	-0.43233	5.4316	-5.05851	3.21444e-06	3.45595e-05
SNX2	-0.411516	7.73933	-5.05754	3.2265e-06	3.46431e-05
CCNI	-0.497443	10.0446	-5.05674	3.23646e-06	3.46996e-05
SPG21	-0.282954	8.7642	-5.05643	3.24035e-06	3.46996e-05
XPO4	0.282319	5.09537	5.05515	3.25633e-06	3.48247e-05
MRPL46	0.288216	7.02783	5.05307	3.28244e-06	3.4956e-05
ZFP37	-0.135632	4.90269	-5.05295	3.28399e-06	3.4956e-05
ZFP36L1	-0.915436	6.87359	-5.05284	3.2853e-06	3.4956e-05
SF3B3	0.300499	7.82515	5.05279	3.28591e-06	3.4956e-05
NPC2	-0.528781	9.79524	-5.05178	3.29875e-06	3.50465e-05
PDCD5	0.422178	6.30547	5.04831	3.34296e-06	3.54696e-05
FRY	-0.663496	5.69763	-5.04642	3.36739e-06	3.5682e-05
HMGB3	0.470415	5.73001	5.04342	3.40633e-06	3.60473e-05
SLC4A1	-0.236625	6.51184	-5.04112	3.43663e-06	3.63204e-05
DNAJC1	0.388784	7.79789	5.03851	3.47122e-06	3.66381e-05
ACTR1A	0.280632	7.8387	5.03608	3.50372e-06	3.6933e-05
MAGED1	0.590656	8.28003	5.03461	3.5235e-06	3.70931e-05
MGAT2	0.581452	8.30154	5.0258	3.64469e-06	3.8319e-05
FHL1	-0.733983	7.25031	-5.01732	3.76516e-06	3.95342e-05
SS18	0.583442	5.88445	5.01046	3.86535e-06	4.05335e-05
FASLG	0.369074	4.76636	5.00769	3.90664e-06	4.09134e-05
PPM1G	0.300717	7.17719	5.00695	3.91765e-06	4.09756e-05
PLCB2	-0.349781	7.76422	-5.00458	3.95336e-06	4.12957e-05
CTSK	-0.302442	5.9063	-5.00073	4.01204e-06	4.18385e-05
HAT1	0.649333	7.59559	5.00049	4.01567e-06	4.18385e-05
PKIA	-0.421621	6.69361	-4.99763	4.05995e-06	4.22455e-05
CENPI	0.17812	3.60374	4.99206	4.14736e-06	4.30995e-05
UBE2G1	0.555642	8.4428	4.98748	4.2207e-06	4.38053e-05
GPR137B	-0.459538	5.66278	-4.98555	4.25191e-06	4.39963e-05
FUT4	-0.344553	5.83474	-4.98536	4.25494e-06	4.39963e-05
AKAP11	-0.483844	7.23968	-4.98533	4.25542e-06	4.39963e-05
CTDSP2	-0.471843	9.18308	-4.97001	4.51181e-06	4.65875e-05
SEC23B	0.471043	6.41301	4.96766	4.55262e-06	4.69488e-05
GNAS	0.397522	4.78793	4.96237	4.64545e-06	4.78452e-05
TIMM17A	0.468458	8.52885	4.96123	4.66562e-06	4.79918e-05
CMAS	0.31994	4.85731	4.95896	4.7062e-06	4.83476e-05
SNRPF	0.383324	8.50293	4.95406	4.79498e-06	4.91972e-05
CINP	0.288402	5.11398	4.95245	4.82454e-06	4.94378e-05
PSMD2	0.292224	8.59969	4.95094	4.85238e-06	4.96601e-05
LSM1	0.332912	8.92107	4.94974	4.87449e-06	4.98233e-05
ACTL6A	0.584317	4.53375	4.9491	4.88636e-06	4.98816e-05
DNAJC15	0.611468	8.6373	4.94	5.0587e-06	5.15758e-05
PRNP	-0.51724	7.45607	-4.93879	5.08219e-06	5.175e-05
HTT	-0.192023	7.01733	-4.93652	5.12622e-06	5.21327e-05
SMC1A	0.56959	8.1989	4.93592	5.13806e-06	5.21874e-05
CSTF3	0.36407	7.44082	4.93512	5.15369e-06	5.22805e-05
GALK2	0.361261	5.76891	4.92852	5.28476e-06	5.35429e-05
REC8	0.255304	7.58496	4.92693	5.31671e-06	5.37993e-05
SESN1	-0.448958	7.26988	-4.92586	5.33841e-06	5.39513e-05
NME7	0.395566	6.07721	4.9242	5.37223e-06	5.42253e-05
HIST1H2BM	0.141068	4.44332	4.92121	5.43365e-06	5.47768e-05
NDUFB4	0.372848	10.2742	4.91968	5.46528e-06	5.50271e-05
VCP	0.482495	8.54511	4.9184	5.49203e-06	5.52277e-05
LIG1	0.32218	6.42508	4.91459	5.57212e-06	5.59634e-05
DPM2	0.241849	6.78519	4.91353	5.59452e-06	5.61187e-05
SERPING1	1.53317	6.50749	4.91103	5.64787e-06	5.65837e-05
SULT1A2	-0.368758	7.91262	-4.90911	5.68935e-06	5.69287e-05
SERPINB8	-0.361272	6.76976	-4.90545	5.76892e-06	5.76535e-05
CD19	-0.411729	7.94605	-4.90381	5.80483e-06	5.79408e-05
BYSL	0.23786	6.62723	4.90316	5.81921e-06	5.80128e-05
ATP6V1C1	0.41812	5.60275	4.90134	5.85966e-06	5.83136e-05
PFN2	-0.276474	5.55219	-4.90115	5.86381e-06	5.83136e-05
DBP	-0.400608	5.51331	-4.90077	5.87233e-06	5.83265e-05
ADAMTS5	-0.193029	3.93516	-4.89817	5.93044e-06	5.88314e-05
XRCC4	0.263631	3.56782	4.89757	5.94393e-06	5.8893e-05
OFD1	-0.453898	7.95945	-4.89559	5.98881e-06	5.92651e-05
SLC7A5	0.517154	7.17023	4.89289	6.05058e-06	5.98031e-05
DNMT1	0.591359	7.41686	4.88732	6.17949e-06	6.10026e-05
BAG2	0.715472	5.59099	4.88321	6.27659e-06	6.18857e-05
FLNB	-0.292016	6.95597	-4.87677	6.43172e-06	6.33379e-05
SSRP1	0.340128	7.63673	4.87361	6.50908e-06	6.40218e-05
PSMB1	0.258006	9.88154	4.85688	6.93435e-06	6.81218e-05
RBM8A	-0.336197	7.17746	-4.8558	6.96277e-06	6.83054e-05
CD1D	-0.699295	7.23686	-4.85552	6.96994e-06	6.83054e-05
CUL1	0.419125	8.08568	4.84877	7.15008e-06	6.9986e-05
BCL2	-0.637146	7.06388	-4.84532	7.24383e-06	7.08179e-05
TRAIP	0.261982	5.30919	4.84262	7.31821e-06	7.14586e-05
CDC27	0.494211	6.42236	4.83869	7.42751e-06	7.24384e-05
POLD4	-0.342557	7.96529	-4.83368	7.56931e-06	7.37324e-05
DAZAP1	0.443215	6.58419	4.83219	7.61184e-06	7.40574e-05
SLC27A2	0.543152	4.50905	4.82988	7.67849e-06	7.46161e-05
SVIL	-0.514683	5.9994	-4.82921	7.69785e-06	7.47144e-05
SIGLEC1	0.790357	7.23055	4.82633	7.78203e-06	7.53291e-05
SMARCD3	-0.447007	5.92578	-4.8262	7.78589e-06	7.53291e-05
ACTR1B	-0.211372	7.37019	-4.82609	7.78914e-06	7.53291e-05
MTX1	0.236204	8.10404	4.82358	7.86306e-06	7.59532e-05
SLC16A1	0.608526	6.40206	4.82146	7.92609e-06	7.64707e-05
PHTF1	0.263827	5.01578	4.8204	7.95798e-06	7.66868e-05
TSHR	0.30948	3.78073	4.81573	8.0992e-06	7.79548e-05
SRPRB	0.533559	8.0859	4.81522	8.11469e-06	7.8011e-05
GFI1	0.302819	6.33258	4.81366	8.16258e-06	7.83162e-05
LGALS3	-0.441616	9.63405	-4.81355	8.16581e-06	7.83162e-05
ILF2	0.552619	8.40946	4.80974	8.2839e-06	7.93546e-05
HMOX1	-0.537682	6.84609	-4.80671	8.37894e-06	8.01701e-05
ABLIM1	-0.773047	8.54875	-4.80577	8.40865e-06	8.03593e-05
MR1	0.357109	5.69979	4.80494	8.43487e-06	8.05147e-05
CD83	-1.27334	8.26024	-4.80438	8.45265e-06	8.05893e-05
HPRT1	0.386735	8.25212	4.80364	8.47607e-06	8.07173e-05
PABPC3	-0.443922	10.3616	-4.80208	8.52615e-06	8.10988e-05
EBP	0.507048	7.29984	4.80074	8.56912e-06	8.14117e-05
AMD1	-0.445324	7.65812	-4.7992	8.61904e-06	8.17898e-05
CTLA4	0.563665	6.14456	4.79514	8.75149e-06	8.29493e-05
MIF	0.635283	9.74125	4.79468	8.76657e-06	8.2995e-05
KLF4	-0.924923	8.84447	-4.79306	8.82009e-06	8.3404e-05
GSTA4	-0.198222	5.77714	-4.78697	9.02425e-06	8.52321e-05
CDK5	0.299866	6.42005	4.78653	9.03912e-06	8.52321e-05
RPL34	-0.201963	12.4271	-4.78636	9.04504e-06	8.52321e-05
CD70	0.274261	6.28251	4.78481	9.09796e-06	8.5631e-05
C14orf1	0.343362	7.10487	4.78182	9.20078e-06	8.6498e-05
IFIH1	0.913029	6.00718	4.781	9.22901e-06	8.66174e-05
RAB38	0.284391	4.68723	4.78061	9.2426e-06	8.66174e-05
CHPT1	-0.38543	7.39434	-4.78052	9.24561e-06	8.66174e-05
GABARAP	-0.350026	10.5643	-4.77947	9.28216e-06	8.68591e-05
HMGA1	0.524953	7.93882	4.77876	9.30684e-06	8.69893e-05
PTGS2	-1.66099	7.37842	-4.77784	9.33926e-06	8.71916e-05
CCNF	0.221351	6.29916	4.77602	9.40295e-06	8.7685e-05
JUND	-0.593727	9.88116	-4.77563	9.41695e-06	8.77143e-05
FADD	0.38919	6.81904	4.77476	9.44766e-06	8.78991e-05
TFDP1	0.426328	6.02692	4.77439	9.4608e-06	8.79202e-05
ZNF277	-0.459467	7.16591	-4.77294	9.51246e-06	8.82988e-05
EXOSC5	-0.189728	7.11744	-4.77158	9.56125e-06	8.86499e-05
ARHGAP4	-0.414445	7.24371	-4.76796	9.6919e-06	8.97583e-05
MAB21L2	-0.19612	4.18496	-4.7665	9.745e-06	9.01468e-05
IL16	-0.425838	8.46626	-4.76613	9.75868e-06	9.01702e-05
PTDSS1	-0.23995	9.00609	-4.75874	1.00324e-05	9.25938e-05
DDOST	0.593046	9.77073	4.75659	1.01138e-05	9.32381e-05
HLA-A	0.292729	12.8997	4.75577	1.01449e-05	9.34185e-05
PRDM1	0.399072	6.97164	4.75366	1.02253e-05	9.40521e-05
RAP2B	-0.315222	7.98232	-4.74472	1.05733e-05	9.71422e-05
LY75	-0.488009	6.8152	-4.74247	1.06625e-05	9.77799e-05
TXNL4A	0.326674	9.29319	4.74205	1.06796e-05	9.77799e-05
PPY	0.21981	4.92786	4.74174	1.06919e-05	9.77799e-05
POLA2	0.268627	6.285	4.74151	1.07011e-05	9.77799e-05
PTPRK	-0.402517	4.63658	-4.74146	1.07032e-05	9.77799e-05
GPR25	0.162943	3.68731	4.73881	1.08095e-05	9.86399e-05
TRIM8	-0.447216	6.62569	-4.73527	1.09538e-05	9.98434e-05
PIM2	0.515641	7.78468	4.73206	1.10859e-05	0.00010089
SMC2	0.621253	4.72558	4.73188	1.10935e-05	0.00010089
RPS27L	0.388999	9.78231	4.72661	1.13139e-05	0.000102778
LGALS3BP	0.94529	7.20888	4.72483	1.13896e-05	0.00010335
HIST1H2BE	0.591266	7.07832	4.72402	1.14238e-05	0.000103544
RPS25	-0.298959	11.4818	-4.71746	1.17071e-05	0.000105993
ALG5	0.610557	8.36243	4.71684	1.17344e-05	0.000106121
CTSH	-0.491682	9.58065	-4.71353	1.18803e-05	0.000107321
CLDND1	0.57024	7.59441	4.7067	1.21867e-05	0.000109966
VAMP5	0.783186	7.60848	4.70605	1.22163e-05	0.00011011
RGL2	-0.357659	7.69696	-4.70556	1.22385e-05	0.000110187
NDUFA7	0.424774	7.97217	4.70135	1.2432e-05	0.000111805
CD33	-0.459079	7.39684	-4.70055	1.24693e-05	0.000111995
RAB33A	0.388127	5.25912	4.7003	1.24808e-05	0.000111995
DDX1	0.372758	8.41015	4.69878	1.25516e-05	0.000112505
STAT5A	-0.233567	7.52112	-4.6975	1.26115e-05	0.000112917
GMPR	0.459783	5.51229	4.69536	1.27126e-05	0.000113696
NR2C2	0.164013	4.11088	4.69284	1.28325e-05	0.000114622
HSPA14	0.441636	7.43232	4.69259	1.28445e-05	0.000114622
STAG3	0.168768	5.06952	4.68827	1.30526e-05	0.000116351
INSR	-0.371906	5.42799	-4.68782	1.30746e-05	0.000116418
IFI6	1.12884	6.87743	4.68494	1.32157e-05	0.000117545
CD46	-0.557816	8.60762	-4.68247	1.33372e-05	0.000118496
HECA	-0.438286	8.9609	-4.67846	1.35379e-05	0.000120076
NINJ2	-0.327386	6.30162	-4.67832	1.35447e-05	0.000120076
TNFRSF14	-0.286265	7.015	-4.67671	1.36262e-05	0.000120666
NDUFS3	0.288883	8.50203	4.67514	1.37061e-05	0.000121241
NEO1	-0.17886	4.65258	-4.66942	1.40003e-05	0.000123708
MRE11A	0.229023	4.78704	4.66825	1.40617e-05	0.000124114
DACH1	-0.169769	3.8352	-4.66784	1.40831e-05	0.000124168
E2F2	0.185405	5.12967	4.66172	1.44067e-05	0.000126882
KLHL2	-0.491985	5.84225	-4.6591	1.45474e-05	0.000127983
MTMR2	0.238621	5.12592	4.65338	1.48596e-05	0.000130587
RAB31	-0.702717	8.74004	-4.64917	1.50931e-05	0.000132495
HIST1H2AM	0.390606	4.4229	4.6487	1.51196e-05	0.000132583
TSGA10	-0.177498	4.28228	-4.64446	1.53589e-05	0.000134536
UBE2L6	0.600072	9.62105	4.64165	1.55196e-05	0.000135797
NDUFS2	0.207583	8.95462	4.63952	1.56428e-05	0.000136726
TBL1X	-0.492588	7.8492	-4.63849	1.57024e-05	0.000137099
ATP5B	0.342112	10.3607	4.6377	1.57484e-05	0.000137353
PMP22	-0.197744	4.34401	-4.6361	1.58423e-05	0.000138023
HLA-DPB1	-0.762555	10.8913	-4.63276	1.60393e-05	0.000139589
IGF1	0.422204	4.1275	4.63065	1.61653e-05	0.000140534
DBF4	0.630094	6.82512	4.62767	1.63444e-05	0.000141857
BUD31	0.289526	8.4335	4.62753	1.63526e-05	0.000141857
SQLE	0.42865	6.46912	4.62667	1.6405e-05	0.000142159
TNKS	-0.302689	5.19634	-4.62634	1.64249e-05	0.000142179
SYK	-0.308027	5.95795	-4.62584	1.64554e-05	0.00014229
CLEC11A	-0.184448	5.01667	-4.62528	1.64894e-05	0.000142432
GOT2	0.415846	8.10108	4.62064	1.6775e-05	0.000144745
P4HA1	-0.366213	6.72849	-4.61968	1.68342e-05	0.000144986
NTHL1	0.275642	5.83149	4.61961	1.68389e-05	0.000144986
TRAPPC2	-0.359191	6.55323	-4.61888	1.68841e-05	0.000145221
IL7	-0.243927	3.50511	-4.61847	1.69096e-05	0.000145286
TFDP2	0.279259	6.72272	4.61516	1.71181e-05	0.000146921
C1QBP	0.589023	7.7966	4.61476	1.71431e-05	0.000146927
ANKH	-0.141129	3.70554	-4.61444	1.71638e-05	0.000146927
GNLY	0.67223	10.7218	4.61429	1.71733e-05	0.000146927
DGUOK	0.244486	6.32374	4.61258	1.72822e-05	0.000147702
RALB	-0.445782	8.45732	-4.6104	1.74219e-05	0.000148739
PPT1	-0.40223	9.88353	-4.60986	1.74565e-05	0.000148877
GNL2	0.419573	6.35867	4.60693	1.76466e-05	0.00015034
FUT8	0.432449	5.39026	4.60069	1.80576e-05	0.00015352
CNPPD1	-0.272596	6.55685	-4.60069	1.80578e-05	0.00015352
PFKP	0.529595	7.95586	4.59902	1.81693e-05	0.000154306
HIST1H2BO	0.597719	4.77348	4.58654	1.90248e-05	0.000161401
UNG	0.391954	5.39682	4.5829	1.92813e-05	0.000163406
GGA1	-0.207304	8.7451	-4.58002	1.94873e-05	0.000164979
PRPS2	0.411737	6.99139	4.57907	1.95554e-05	0.000165382
TRIM44	-0.386875	8.36623	-4.5758	1.97922e-05	0.00016721
MFNG	-0.311404	7.98644	-4.57251	2.00335e-05	0.000169072
EEF1D	-0.390953	10.3051	-4.5714	2.0115e-05	0.000169583
SEPHS2	0.37121	7.74996	4.5696	2.02489e-05	0.000170534
SLC7A6	-0.359386	6.5482	-4.56867	2.03181e-05	0.000170938
OR7A17	-0.231249	5.00662	-4.56684	2.04556e-05	0.000171819
LZTFL1	-0.385058	4.92675	-4.56671	2.04652e-05	0.000171819
COX4I1	-0.27172	10.5293	-4.56612	2.05101e-05	0.000171922
RNF4	0.261311	8.88779	4.56598	2.05201e-05	0.000171922
CTSS	-0.556758	11.1994	-4.56433	2.06449e-05	0.000172789
IFT27	0.283477	6.37119	4.55995	2.09803e-05	0.000175415
GPRC5D	0.504139	6.27722	4.55719	2.11938e-05	0.000176912
CADM1	0.689794	5.83311	4.55707	2.12032e-05	0.000176912
AVEN	0.453344	6.18594	4.5557	2.13103e-05	0.000177622
HNRNPF	0.385628	8.05937	4.5544	2.14128e-05	0.000178293
ATP6V1G1	-0.276994	9.99832	-4.55277	2.15407e-05	0.000179099
DUSP6	-0.876798	9.32763	-4.55261	2.15539e-05	0.000179099
BAZ1B	0.296337	7.03721	4.54865	2.18692e-05	0.000181532
NMT2	-0.480769	4.82944	-4.53977	2.25931e-05	0.000187349
ACO2	0.35648	8.48243	4.52763	2.36212e-05	0.000195674
PSMA1	0.257111	9.849	4.52731	2.36491e-05	0.000195704
RPL14	-0.268584	11.075	-4.52621	2.37449e-05	0.000196296
COX7C	-0.43372	8.1786	-4.52339	2.39912e-05	0.00019813
COLEC12	-0.166853	4.11606	-4.51803	2.44658e-05	0.000201843
RFC2	0.267508	6.40437	4.51149	2.50589e-05	0.000206525
PHF1	-0.291815	8.68831	-4.51038	2.51602e-05	0.000207149
HCK	-0.750465	9.14969	-4.50553	2.56105e-05	0.000210642
CBR1	0.360718	6.44551	4.50196	2.59462e-05	0.000213186
PIR	0.136896	3.59692	4.5008	2.60571e-05	0.00021388
CDC5L	0.340816	7.93585	4.49508	2.66069e-05	0.000218171
ITGB7	0.400476	8.10559	4.48718	2.7385e-05	0.000224324
PYGL	-0.495722	6.90768	-4.48375	2.77298e-05	0.000226778
COPE	0.396511	8.8338	4.48364	2.77407e-05	0.000226778
TAX1BP1	-0.314892	9.25612	-4.48101	2.80072e-05	0.000228725
RORA	0.614042	5.61063	4.47908	2.82058e-05	0.000230034
ZNF91	-0.714962	7.9558	-4.4789	2.82243e-05	0.000230034
MED27	0.183159	7.34408	4.47586	2.85378e-05	0.000232355
HEXB	-0.214983	9.17253	-4.47496	2.8632e-05	0.000232887
HOXC4	-0.18553	5.5932	-4.4733	2.88053e-05	0.000234061
CD4	-0.585407	7.94822	-4.47076	2.90733e-05	0.000236001
CHKB	-0.291806	8.23122	-4.46618	2.95613e-05	0.000239722
DYRK2	-0.513079	6.60011	-4.46541	2.96446e-05	0.000240147
ZNF318	-0.286194	5.46275	-4.46515	2.9673e-05	0.000240147
STK39	0.417946	5.86539	4.46192	3.00237e-05	0.000242742
ATPIF1	0.296177	8.40352	4.45478	3.08127e-05	0.000248872
CDC14A	-0.231132	3.59442	-4.45298	3.10152e-05	0.000250257
CXCL8	-1.92804	8.4821	-4.45096	3.12436e-05	0.000251849
SDCBP	-0.40339	10.3463	-4.44761	3.16263e-05	0.00025468
LMO4	0.342263	7.11132	4.44576	3.18397e-05	0.000256144
GNG10	-0.478199	8.40177	-4.43744	3.28153e-05	0.00026373
EPAS1	-0.14758	4.48652	-4.43605	3.29814e-05	0.000264607
ALDH1A1	-0.764384	6.13565	-4.43598	3.299e-05	0.000264607
INPP1	0.256727	6.59428	4.43426	3.31959e-05	0.000265995
EIF5	-0.422995	8.15792	-4.42899	3.38368e-05	0.000270862
PSMD5	0.223441	7.34318	4.42449	3.43927e-05	0.000275039
SMC3	0.494044	6.93149	4.42065	3.48742e-05	0.000278615
TMPO	0.476573	6.00331	4.41926	3.50504e-05	0.000279746
CRIP2	-0.252758	5.7349	-4.41875	3.51151e-05	0.000279986
MINPP1	0.294509	4.19746	4.41823	3.51814e-05	0.000280238
PDGFC	-0.716511	5.64103	-4.4175	3.52736e-05	0.000280696
CTSF	-0.194965	5.32575	-4.41664	3.53843e-05	0.0002813
MAPK1	-0.410431	7.74941	-4.41132	3.60713e-05	0.00028648
DSCR3	-0.17465	7.54902	-4.40745	3.65802e-05	0.000290236
HLA-DRA	-0.516127	11.6941	-4.40671	3.66787e-05	0.000290733
TOR1A	0.219627	7.67727	4.40551	3.68382e-05	0.000291711
PERP	0.389568	3.7241	4.40244	3.72483e-05	0.00029467
KCNG1	-0.170706	4.25293	-4.39961	3.76312e-05	0.000297408
NPL	-0.609783	6.22652	-4.39839	3.77972e-05	0.000298428
LIG3	0.19136	5.63724	4.39762	3.79033e-05	0.000298723
CRBN	-0.463269	8.61441	-4.39758	3.79084e-05	0.000298723
NRCAM	-0.173763	4.26167	-4.39717	3.79641e-05	0.00029887
CTSC	0.222029	9.68778	4.39302	3.85375e-05	0.00030309
RALA	0.398547	6.05533	4.39165	3.87288e-05	0.000304133
TECR	0.455849	7.62055	4.39153	3.87454e-05	0.000304133
TPK1	-0.338289	6.69033	-4.38514	3.96493e-05	0.000310661
KLF9	-0.378766	4.44944	-4.38511	3.96539e-05	0.000310661
SATB1	-0.625274	9.22346	-4.38393	3.98224e-05	0.000311679
ETFA	0.377456	8.18229	4.38355	3.98775e-05	0.000311808
HLA-B	0.241533	13.0528	4.37932	4.04904e-05	0.000316103
JUNB	-0.720092	9.07696	-4.37907	4.05262e-05	0.000316103
TRAF5	-0.475798	7.53539	-4.37895	4.05441e-05	0.000316103
PRKAR2A	-0.268088	8.15628	-4.37808	4.06713e-05	0.000316577
RTN4	-0.32564	9.47108	-4.378	4.06831e-05	0.000316577
POLR3G	0.270244	4.03091	4.36979	4.1904e-05	0.000325763
SYNGR2	-0.320588	8.51456	-4.36819	4.21459e-05	0.000327329
APBA2	-0.261022	5.88335	-4.36442	4.27217e-05	0.000331483
UBAC1	-0.181305	7.36091	-4.36191	4.31094e-05	0.00033417
COX7A2	0.399375	10.8093	4.35991	4.34212e-05	0.000336264
DUT	0.52558	5.99735	4.35858	4.36292e-05	0.000337259
TSPAN4	-0.301295	4.76814	-4.35848	4.36446e-05	0.000337259
APBB1	-0.169379	5.78036	-4.35829	4.36747e-05	0.000337259
ATP5A1	0.428337	11.3784	4.35656	4.39469e-05	0.000339037
TSPAN32	-0.337331	7.37688	-4.35208	4.46606e-05	0.000344185
USP1	0.542977	8.62307	4.35184	4.46994e-05	0.000344185
LYL1	-0.393255	7.65727	-4.34984	4.50206e-05	0.000346329
SIVA1	-0.227701	6.18996	-4.34918	4.51285e-05	0.000346829
GALT	-0.26839	6.38238	-4.34333	4.60859e-05	0.000353851
FMO1	-0.17278	5.07515	-4.33453	4.75637e-05	0.000364258
UBXN1	-0.249597	8.72635	-4.3345	4.75698e-05	0.000364258
KIT	-0.187685	4.70599	-4.33446	4.75765e-05	0.000364258
SFTPC	-0.162699	6.99909	-4.32855	4.85951e-05	0.000371705
AMPD1	0.185482	4.13492	4.32493	4.92294e-05	0.0003762
ABCD4	-0.207678	6.34611	-4.32335	4.95084e-05	0.000377975
CD79A	-0.601027	7.98337	-4.32236	4.96843e-05	0.000378617
COX7B	0.394542	10.1373	4.32235	4.96862e-05	0.000378617
BTG3	0.597896	7.00454	4.32184	4.97778e-05	0.000378958
RNF11	-0.485937	8.06818	-4.31305	5.13683e-05	0.000390699
RFXANK	0.224657	7.25672	4.31219	5.15262e-05	0.000390949
AHSA1	0.335765	8.49246	4.31219	5.15269e-05	0.000390949
LDLRAD4	-0.185414	4.86911	-4.31208	5.15463e-05	0.000390949
BIK	0.317601	5.99383	4.31171	5.16139e-05	0.000391095
SRPR	0.405415	9.24357	4.30846	5.22177e-05	0.0003953
STAT1	0.638678	8.33706	4.30791	5.23217e-05	0.000395717
AHCY	0.423804	7.13794	4.30635	5.26134e-05	0.000397551
ANXA2	0.289313	11.2044	4.30511	5.28476e-05	0.000398947
EIF3G	-0.246922	10.197	-4.30297	5.32526e-05	0.00040163
STK17B	-0.681832	8.3811	-4.30099	5.36309e-05	0.000404106
NOLC1	0.312909	6.5081	4.29923	5.39684e-05	0.000405963
PSMC3	0.343821	7.73991	4.29919	5.39777e-05	0.000405963
TMED9	0.463032	9.46631	4.29818	5.41718e-05	0.000407044
ALDH1L1	-0.262902	6.2516	-4.29764	5.42763e-05	0.00040745
SHOC2	-0.330504	8.18269	-4.29371	5.5043e-05	0.000412823
CBR3	-0.255072	5.682	-4.29326	5.5131e-05	0.000413099
GRHPR	-0.276258	8.2884	-4.29225	5.533e-05	0.000414098
ORC6	0.308095	5.56141	4.29207	5.53667e-05	0.000414098
TRPC1	-0.109529	3.24795	-4.28964	5.58493e-05	0.000417321
SNF8	0.251912	7.98376	4.2846	5.68614e-05	0.000424492
RASSF7	-0.186661	8.25927	-4.28165	5.74633e-05	0.000428589
HSPA1L	-0.266353	5.90381	-4.27673	5.84794e-05	0.000435766
TNFSF8	-0.359415	6.56645	-4.2754	5.87561e-05	0.000437204
TCL1B	-0.206802	6.88335	-4.27528	5.87806e-05	0.000437204
AKAP12	-0.260937	4.18642	-4.27144	5.95912e-05	0.000442826
POLR3K	0.329032	7.1447	4.27115	5.96516e-05	0.000442868
GSN	-0.359101	7.97658	-4.26967	5.9968e-05	0.000444809
VDR	0.347429	5.76819	4.26055	6.19459e-05	0.000459058
CLN8	-0.156278	5.91716	-4.25934	6.22115e-05	0.000460604
TBK1	0.326604	7.35888	4.25807	6.24942e-05	0.000461869
WNT5B	0.2376	4.62865	4.25806	6.24966e-05	0.000461869
NF2	0.163921	4.55943	4.2574	6.2642e-05	0.000462521
HERC5	0.89794	7.5714	4.25407	6.33883e-05	0.000467604
DCTD	-0.177272	7.69641	-4.25244	6.3755e-05	0.000469881
SNRPA	0.414386	8.49789	4.25019	6.42682e-05	0.000473232
EIF2B3	0.259714	7.26419	4.24802	6.47646e-05	0.00047634
GABARAPL2	-0.217349	9.6631	-4.24783	6.48082e-05	0.00047634
ADRBK2	-0.320193	5.69899	-4.24747	6.48918e-05	0.000476522
DACT1	-0.193279	4.26939	-4.24718	6.49574e-05	0.000476571
TCEB1	0.385523	8.75944	4.24399	6.56975e-05	0.000481563
CLTA	0.299912	8.67422	4.24173	6.62254e-05	0.000484993
BRD1	-0.30065	6.49411	-4.23652	6.7462e-05	0.000493602
CACNA1H	-0.164587	5.65079	-4.23251	6.84266e-05	0.000500207
CD248	-0.197567	6.42334	-4.23169	6.86251e-05	0.000501205
LAT2	-0.499607	8.65798	-4.23122	6.87405e-05	0.000501594
RABAC1	0.410221	8.47157	4.22747	6.96609e-05	0.00050761
SLC39A8	0.534134	6.15043	4.22735	6.96905e-05	0.00050761
IFIT1	1.41693	8.65213	4.22386	7.0555e-05	0.000513445
FOXO3	-0.41413	8.13074	-4.22131	7.11964e-05	0.000517647
KIF22	0.305555	6.46168	4.21941	7.16755e-05	0.000520548
RARRES3	0.319361	9.37226	4.21922	7.17243e-05	0.000520548
NDUFB6	0.398743	8.47132	4.21657	7.23991e-05	0.000524974
RPL30	-0.136134	13.0558	-4.21467	7.28875e-05	0.0005278
POLD2	0.308893	6.71143	4.21455	7.29194e-05	0.0005278
NAPA	0.413781	8.29974	4.21294	7.33343e-05	0.000530131
MRPL40	0.380389	7.98192	4.21279	7.33725e-05	0.000530131
PHKA1	0.165478	4.9447	4.21089	7.38686e-05	0.000533239
GGPS1	-0.333748	7.34507	-4.21046	7.39809e-05	0.000533573
METTL1	0.19832	5.91078	4.20931	7.42804e-05	0.000535256
ZBTB25	-0.27904	6.05229	-4.20902	7.43575e-05	0.000535334
VAMP8	-0.283927	9.98159	-4.20436	7.5592e-05	0.000543738
PLAG1	-0.207081	4.5066	-4.2021	7.61966e-05	0.000547404
RAD51C	0.40293	6.77387	4.20195	7.62371e-05	0.000547404
CNKSR1	0.241704	5.98076	4.20123	7.64314e-05	0.000548312
CDC42	-0.358265	7.75157	-4.20085	7.65352e-05	0.00054857
TCEAL1	-0.226715	6.20595	-4.20001	7.67605e-05	0.000549698
C2	0.347494	6.41759	4.19964	7.68618e-05	0.000549922
PXMP2	0.288045	6.40827	4.1994	7.69279e-05	0.000549922
FUCA1	-0.326182	7.27038	-4.19889	7.70669e-05	0.000550429
ACTR3B	-0.174184	4.29727	-4.19788	7.73409e-05	0.000551899
RBX1	0.339926	9.30451	4.19302	7.86785e-05	0.000560949
HAL	-0.582527	5.81001	-4.19229	7.88804e-05	0.000561893
PIK3CA	-0.423289	7.06648	-4.18937	7.96981e-05	0.000567218
MED13	-0.418255	7.98101	-4.18851	7.99399e-05	0.000568438
LILRA2	-0.650961	7.81333	-4.18823	8.00181e-05	0.000568494
OCRL	-0.198257	5.29145	-4.18773	8.01596e-05	0.000569
HESX1	0.446351	4.9444	4.18701	8.03643e-05	0.000569952
TK2	-0.225127	4.93646	-4.18411	8.11894e-05	0.000575299
UQCRFS1	0.24782	10.2234	4.18194	8.18099e-05	0.000579189
MSL3	-0.280407	8.51561	-4.18032	8.22807e-05	0.000582012
B3GALT1	-0.14012	4.11446	-4.17748	8.31054e-05	0.000587332
ANKRA2	-0.324118	6.47026	-4.17568	8.36331e-05	0.000590544
GTF2E2	0.238306	7.98468	4.17525	8.37612e-05	0.000590933
CD82	-0.218541	7.22428	-4.17486	8.38756e-05	0.000591224
PMM2	0.286016	6.88747	4.17419	8.40743e-05	0.000592109
SLC35F2	0.284116	6.51832	4.17372	8.42135e-05	0.000592356
GNG3	-0.129703	6.56295	-4.17358	8.4256e-05	0.000592356
POP4	0.330145	8.38841	4.17095	8.50367e-05	0.000597325
DGAT1	-0.299312	6.14146	-4.16942	8.54975e-05	0.000599675
ADRM1	0.323783	8.03723	4.16911	8.55905e-05	0.000599675
MGEA5	-0.403454	8.3037	-4.1691	8.55937e-05	0.000599675
POLR1D	-0.353848	8.90738	-4.16862	8.57382e-05	0.000600167
IL18	-0.21715	4.16728	-4.16683	8.62787e-05	0.000603428
SDC1	0.325729	4.73664	4.16603	8.65216e-05	0.000604605
MIS18A	0.404837	5.68268	4.16543	8.67042e-05	0.000605357
NIT1	0.2094	7.36027	4.16491	8.68638e-05	0.000605948
RPS29	-0.0982704	12.9999	-4.16375	8.7216e-05	0.000607881
2022-09-04	0.38495	4.55091	4.15934	8.85797e-05	0.000616853
RALGPS1	-0.160061	4.1031	-4.15634	8.95184e-05	0.000622854
USP20	-0.280677	6.19716	-4.15464	9.00516e-05	0.000626025
GABPB1	0.212844	6.13768	4.14205	9.4118e-05	0.000653732
CAMK1D	-0.230479	5.07434	-4.14059	9.46027e-05	0.000656534
COPG1	0.499332	6.30261	4.13824	9.53827e-05	0.00066138
PAWR	-0.334242	4.82977	-4.13463	9.65982e-05	0.000668933
DCTN3	0.277481	8.60064	4.13451	9.66375e-05	0.000668933
ZBED5	-0.521108	7.81917	-4.12859	9.86617e-05	0.000682361
PSMB7	0.286845	9.23009	4.12222	0.000100883	0.000697125
HADHA	-0.250294	9.12837	-4.12155	0.000101119	0.000698159
PSMD1	0.363039	7.65312	4.12034	0.000101548	0.000700525
CD36	-0.607919	8.48648	-4.11896	0.000102039	0.000703313
PRKCZ	-0.247236	5.93042	-4.11852	0.000102197	0.000703799
FCGR2A	-0.652839	7.64298	-4.11675	0.000102831	0.000707562
CRLF3	-0.368341	9.24159	-4.1141	0.000103785	0.000713524
DOPEY2	-0.32697	5.16063	-4.11355	0.000103987	0.000714304
PSMB10	0.333592	9.20868	4.11105	0.000104897	0.000719943
SIRPB1	-0.318974	5.46712	-4.10936	0.000105518	0.000723589
UBXN8	0.323885	5.36055	4.10806	0.000105997	0.000726259
NET1	0.590571	4.96562	4.1073	0.000106279	0.000727576
IGF1R	-0.130609	4.52022	-4.10586	0.000106814	0.000730619
COX20	-0.483195	5.73276	-4.10491	0.000107169	0.00073235
MSMO1	0.467035	6.39924	4.1047	0.000107248	0.00073235
HIST1H2AJ	0.370374	6.73469	4.10328	0.000107781	0.000735136
FHIT	-0.378539	5.53415	-4.10312	0.000107838	0.000735136
SLC11A2	-0.18513	5.97952	-4.10017	0.000108955	0.000742127
NFKBIB	0.196571	6.06571	4.0971	0.000110128	0.000749484
LGALS2	-1.29058	7.80976	-4.09588	0.000110596	0.000752033
ZNF274	-0.289108	7.36625	-4.09518	0.000110867	0.000753241
GPR20	-0.173849	4.63723	-4.09409	0.000111287	0.00075513
EGR1	-0.801009	8.33443	-4.09398	0.000111331	0.00075513
ARHGAP29	-0.13248	3.88419	-4.09369	0.000111443	0.000755256
HLA-E	-0.411308	10.806	-4.09043	0.000112715	0.000763231
IVNS1ABP	-0.508596	6.75399	-4.08942	0.000113111	0.000765272
STK19	-0.208537	7.43829	-4.08508	0.000114835	0.000776289
GCLM	0.293116	4.65559	4.08364	0.000115409	0.00077952
2022-03-07	-0.399041	7.24217	-4.08233	0.000115935	0.000782232
PKN2	-0.405894	5.42394	-4.08216	0.000116004	0.000782232
USP3	-0.269985	9.03659	-4.08182	0.000116144	0.000782518
GLUD1	-0.298029	8.18348	-4.08051	0.000116673	0.000785299
ROCK1	-0.262722	9.1693	-4.08032	0.000116751	0.000785299
PSMC1	0.191507	9.44001	4.0791	0.000117247	0.000787982
PAM	0.474834	6.54391	4.07793	0.000117723	0.000790527
AQP3	0.471769	7.61918	4.07646	0.000118326	0.000793916
CHAF1A	0.214268	5.68291	4.07578	0.000118608	0.000795145
CMC4	-0.253257	7.3382	-4.0731	0.000119715	0.000801402
RNASE1	0.293141	6.57793	4.07305	0.000119739	0.000801402
LPP	-0.453265	7.32091	-4.0715	0.000120385	0.000805058
TPST1	-0.174786	5.75842	-4.06972	0.000121129	0.000809364
EIF1B	-0.301679	8.27551	-4.0686	0.000121601	0.000811848
VPS51	-0.383923	8.29634	-4.06674	0.000122389	0.00081643
RGS2	-0.745853	11.2016	-4.06302	0.000123981	0.000826355
HIST1H4L	0.129866	3.62969	4.06279	0.000124081	0.000826355
TMEM50A	-0.217257	8.6734	-4.06065	0.000125004	0.000831815
PURA	-0.373419	7.81025	-4.06003	0.000125271	0.000832908
GPALPP1	0.189383	4.0423	4.05929	0.000125594	0.000834371
CDC42EP3	-0.410794	7.83469	-4.05896	0.000125737	0.000834636
SERPINB1	-0.32008	8.65518	-4.05564	0.000127196	0.000843625
RPS15A	-0.135515	13.3306	-4.05449	0.0001277	0.000846276
RAB30	0.389012	5.46155	4.05351	0.000128136	0.000848467
SLC37A1	0.200793	6.22644	4.05303	0.000128348	0.00084918
MAP3K3	-0.285684	7.24355	-4.05166	0.000128959	0.000852524
PSMC4	0.234419	7.94871	4.0508	0.000129344	0.000854368
SH2D2A	0.374282	7.40193	4.05013	0.000129644	0.000855651
STX10	-0.240462	7.65252	-4.04806	0.000130577	0.000861105
RPS15	0.157018	12.8613	4.04256	0.000133089	0.000876958
CSNK2A1	0.21324	7.60952	4.04223	0.000133242	0.000877247
UGGT1	0.365293	5.77728	4.04012	0.000134216	0.000882941
ATIC	0.32257	8.34794	4.03882	0.000134819	0.000886189
NKG7	0.597351	10.4606	4.03612	0.000136087	0.000893794
MAPKAPK3	-0.350983	7.05581	-4.03569	0.000136289	0.0008944
INPP5E	-0.224512	6.78843	-4.03435	0.000136921	0.000897813
HIST1H3B	0.148046	4.40472	4.03384	0.000137162	0.000898337
COTL1	-0.407301	9.74192	-4.03371	0.000137223	0.000898337
ZNF667	-0.123946	3.53728	-4.03254	0.000137781	0.000901263
BACE1	-0.194322	5.05838	-4.0289	0.000139525	0.000911935
LSM3	0.379904	9.36107	4.02838	0.000139775	0.00091283
POU6F1	-0.205966	4.4987	-4.02702	0.000140432	0.000916026
LOR	-0.154186	5.15287	-4.0269	0.000140491	0.000916026
CXCR4	-0.723018	10.7751	-4.02629	0.000140786	0.000917207
2022-03-06	-0.52187	6.39229	-4.02595	0.000140954	0.000917566
MSH2	0.530612	5.86901	4.02439	0.000141712	0.000921754
SP100	0.315682	7.99181	4.0229	0.000142446	0.000925503
IL1B	-1.65243	9.05074	-4.02275	0.000142517	0.000925503
RSL24D1	-0.359291	9.03959	-4.01928	0.000144233	0.000935895
DUSP14	-0.193135	5.72361	-4.01731	0.000145219	0.000941537
COX6B1	0.267952	10.2107	4.0165	0.000145622	0.000942872
GPX1	-0.410209	10.234	-4.01643	0.000145658	0.000942872
ENTPD7	0.204988	5.22947	4.01531	0.000146224	0.000945776
RGS14	-0.192584	6.56516	-4.0115	0.000148155	0.000957503
ADAM19	0.35677	7.03394	4.01046	0.000148685	0.000960157
PARP1	0.362558	8.13498	4.00752	0.000150203	0.000969188
FADS3	-0.163884	5.71351	-4.00601	0.000150983	0.000973445
FANCA	0.191623	6.78049	4.0039	0.000152083	0.000979752
GPR19	0.186193	4.92577	4.0029	0.000152607	0.000982347
ALAD	-0.170564	6.15384	-3.99909	0.000154621	0.00099452
TFAP2A	-0.119737	4.71448	-3.99806	0.000155174	0.000996524
CCR10	0.46017	5.03865	3.99805	0.000155179	0.000996524
CELA3A	-0.171673	5.30747	-3.99764	0.000155395	0.000997121
MARCKS	-0.762883	8.64961	-3.99362	0.000157559	0.0010102
FTSJ2	0.35904	7.06462	3.99298	0.000157904	0.00101161
SERTAD3	-0.252913	6.16562	-3.99231	0.00015827	0.00101315
NCK2	-0.373895	8.32986	-3.99198	0.000158452	0.00101352
MST4	-0.340567	7.8037	-3.99081	0.00015909	0.00101608
STT3A	0.645496	6.87771	3.99078	0.000159104	0.00101608
KIF20B	0.224795	5.17521	3.98969	0.000159699	0.00101907
SSFA2	-0.27028	7.06467	-3.9889	0.000160134	0.00102042
LMAN1	0.527187	5.71396	3.98881	0.000160184	0.00102042
TLR8	-0.619086	7.32123	-3.98862	0.000160289	0.00102042
USP4	-0.215598	7.89148	-3.98739	0.00016097	0.00102395
COQ3	0.251095	6.19271	3.98691	0.000161235	0.00102483
UXT	-0.302701	9.46704	-3.98431	0.000162681	0.00103321
ITGAV	-0.322932	5.51993	-3.98361	0.000163071	0.00103487
ABCB6	0.170786	5.95986	3.98156	0.000164225	0.00104079
WASF2	-0.444591	7.96057	-3.98149	0.00016426	0.00104079
ITGA6	-0.336762	6.34516	-3.97679	0.000166935	0.00105691
ORC5	0.394117	6.49512	3.97644	0.000167133	0.00105734
EIF3J	0.357438	7.20634	3.97611	0.000167325	0.00105772
APOL3	0.342	8.09913	3.97428	0.000168375	0.00106294
FUT2	-0.176358	5.49124	-3.97414	0.000168456	0.00106294
UQCRC1	0.258828	8.87401	3.97392	0.000168582	0.00106294
GAS6	0.205008	7.8057	3.97376	0.000168677	0.00106294
TNF	-1.30226	7.16173	-3.97323	0.000168982	0.00106403
STAT6	-0.372179	9.15569	-3.97245	0.000169434	0.00106605
CHEK2	0.208201	5.93346	3.97131	0.000170098	0.00106939
SCML2	-0.193298	6.44825	-3.96966	0.000171062	0.00107462
PSAP	-0.609927	9.95128	-3.96584	0.000173314	0.00108792
FAM50A	-0.220406	7.26283	-3.96562	0.00017345	0.00108793
TNNT1	0.325544	5.33717	3.96366	0.000174616	0.0010944
COL18A1	-0.205513	5.38815	-3.96333	0.000174813	0.00109478
GAR1	0.273192	7.21614	3.96291	0.000175064	0.00109551
MYO9A	-0.209727	6.8223	-3.96247	0.000175328	0.00109631
KPNA3	0.260309	7.50215	3.96209	0.000175556	0.00109689
ETFB	0.272002	7.78503	3.96158	0.000175862	0.00109737
NCBP2	-0.258744	7.58323	-3.96151	0.000175905	0.00109737
IL12RB2	0.300742	4.45081	3.95944	0.000177156	0.00110432
TCEA2	-0.192394	5.24587	-3.95905	0.000177394	0.00110496
PRSS3	-0.144954	5.33003	-3.95584	0.000179353	0.0011163
FH	0.438765	4.2846	3.95286	0.000181188	0.00112685
MAP2K1	-0.198191	8.40961	-3.9502	0.000182843	0.00113627
BRE	-0.163367	7.58423	-3.94814	0.000184136	0.00114343
CD86	-0.306077	6.97759	-3.94524	0.00018597	0.00115393
SFXN3	-0.227542	6.58854	-3.94246	0.000187742	0.00116403
PLS3	0.695303	3.87108	3.9399	0.000189388	0.00117247
SMARCE1	-0.320624	8.82122	-3.93989	0.000189394	0.00117247
TRIO	-0.218087	5.30767	-3.93663	0.000191516	0.0011847
CSNK1G2	-0.262886	7.32434	-3.93479	0.000192721	0.00119125
SNRPB2	0.258188	9.56479	3.93432	0.000193027	0.00119223
IL3	0.110679	4.03327	3.93278	0.000194048	0.00119689
EIF3H	-0.287063	10.9865	-3.93273	0.000194079	0.00119689
RPS12	-0.141025	12.7941	-3.9317	0.000194758	0.0011995
PMVK	0.323137	6.30973	3.93164	0.000194799	0.0011995
CREB3	0.183785	7.40131	3.93072	0.000195416	0.00120239
ADAR	0.446546	10.2221	3.92891	0.00019662	0.00120828
CD55	-0.534196	7.38294	-3.92875	0.000196728	0.00120828
EIF3F	-0.40569	10.5811	-3.92844	0.000196934	0.00120828
TSN	-0.252426	5.60268	-3.92839	0.000196971	0.00120828
CTNNB1	-0.41337	7.7424	-3.92666	0.000198137	0.00121451
KIF2A	0.402039	7.80306	3.9247	0.000199464	0.00122172
LSM2	0.375668	6.87015	3.92366	0.000200167	0.0012251
POLD1	0.204568	6.17991	3.92242	0.000201016	0.00122936
LRP8	0.142669	4.14622	3.92058	0.00020228	0.00123615
FOLR2	-0.225473	6.58657	-3.91476	0.000206322	0.0012599
AUH	0.267926	6.38262	3.91417	0.00020674	0.0012615
RIOK3	-0.303994	8.91072	-3.9139	0.000206928	0.0012617
RGS3	0.28426	7.66045	3.91325	0.000207387	0.00126354
PCF11	-0.40704	6.28098	-3.91099	0.000208987	0.00127233
IFNG	0.755313	6.75811	3.90957	0.000209997	0.00127752
BLMH	0.346191	6.71436	3.90837	0.000210852	0.00128176
FCGBP	-0.277324	5.73547	-3.90746	0.000211505	0.00128476
SYNGR1	-0.139992	6.49882	-3.90562	0.000212838	0.00129189
PPAT	0.477709	6.45474	3.90279	0.000214887	0.00130292
SAV1	-0.321097	4.70615	-3.90267	0.000214977	0.00130292
NANS	0.417537	7.17935	3.90234	0.00021522	0.00130341
TG	0.16195	5.64711	3.90183	0.000215588	0.00130466
RPS6KA4	-0.161358	7.13971	-3.9002	0.000216788	0.00131094
HPCAL4	-0.137839	5.06565	-3.89641	0.00021959	0.00132595
PABPN1	-0.255656	6.25062	-3.8964	0.000219598	0.00132595
ZMYND11	-0.352717	7.82219	-3.8952	0.000220494	0.00133037
SMARCB1	0.320507	7.35233	3.88986	0.000224524	0.00135367
PLCL1	-0.235125	4.35667	-3.88519	0.000228102	0.00137422
CELF3	-0.153874	6.52093	-3.88479	0.000228416	0.00137509
C3orf18	-0.173188	6.6034	-3.88446	0.000228669	0.00137559
NUP98	0.357467	6.38201	3.88192	0.000230642	0.00138642
UBAP2	0.558123	6.33026	3.88088	0.000231459	0.0013903
PSMC5	0.213662	8.88163	3.87995	0.00023219	0.00139361
CBFA2T3	-0.291635	6.07598	-3.87974	0.000232354	0.00139361
NUP107	0.437147	7.4284	3.87754	0.000234087	0.00140296
CTNNBIP1	-0.169628	7.37876	-3.87638	0.000235011	0.00140675
CYBB	-0.73382	9.03764	-3.87631	0.000235068	0.00140675
HLF	-0.126547	3.94644	-3.87356	0.000237258	0.00141881
C1QA	0.646077	6.15511	3.8695	0.000240537	0.0014366
IFITM2	0.587327	11.9621	3.86944	0.000240588	0.0014366
SHFM1	0.268104	8.14238	3.86723	0.000242394	0.00144632
PYCR1	0.193658	6.59359	3.86638	0.000243091	0.00144941
EEF1E1	0.440046	7.45057	3.86275	0.000246091	0.00146621
CNPY3	-0.317224	8.01406	-3.86109	0.000247468	0.00147308
SLC4A7	-0.285307	4.8539	-3.86092	0.000247608	0.00147308
VENTX	-0.18186	6.07684	-3.85845	0.000249688	0.00148384
ARF4	0.249177	9.28107	3.85833	0.000249784	0.00148384
SLC25A12	0.213765	7.02374	3.85663	0.000251223	0.00149129
PSMG2	0.230141	9.64506	3.85448	0.000253053	0.00150105
PLA2G7	-0.481634	4.91994	-3.85229	0.000254929	0.00151107
SQSTM1	-0.190015	7.06226	-3.85136	0.000255726	0.0015143
MDH1	0.288305	9.96704	3.85122	0.000255848	0.0015143
FARSA	0.259496	6.79896	3.84919	0.000257606	0.00152359
STYXL1	0.248554	7.7829	3.84828	0.000258393	0.00152661
FGFR1OP	0.362105	6.29772	3.84816	0.000258495	0.00152661
PPP3CA	-0.438883	7.59736	-3.84665	0.000259822	0.00153333
TBX21	0.437633	7.04217	3.84493	0.000261327	0.00154109
ZNF224	-0.290602	5.15634	-3.84246	0.000263505	0.0015528
APRT	-0.259359	8.16608	-3.84208	0.000263847	0.00155368
PKNOX1	0.217406	6.14136	3.8412	0.000264629	0.00155715
SHMT2	0.311366	7.92601	3.84029	0.000265438	0.00156078
CDC40	-0.281807	7.96938	-3.83572	0.000269549	0.0015838
CREM	0.471444	6.66127	3.83457	0.000270596	0.00158879
BET1	0.310264	7.12248	3.83345	0.000271615	0.00159362
SRSF11	-0.325637	9.40423	-3.83073	0.000274118	0.00160714
ABCF2	0.193078	6.64443	3.82954	0.00027521	0.00161225
SCML1	-0.443334	5.3767	-3.82935	0.000275389	0.00161225
PPID	0.36357	7.51939	3.82622	0.000278301	0.00162812
CD37	-0.624426	9.69419	-3.82536	0.000279104	0.00163164
AXL	0.260039	4.66259	3.82456	0.000279851	0.00163482
EIF2AK1	0.278044	8.82919	3.82419	0.000280198	0.00163567
NUDT6	0.171967	3.81077	3.82342	0.000280927	0.00163874
TFF2	-0.120798	4.74738	-3.82186	0.000282404	0.00164617
RAD54L	0.234098	5.73037	3.82118	0.000283045	0.00164872
MAN2C1	-0.287828	6.78601	-3.82033	0.000283854	0.00165224
KCNC3	-0.152536	5.02547	-3.81946	0.000284685	0.00165588
E2F1	0.117067	5.3416	3.81744	0.000286618	0.00166593
TMEM165	0.239736	7.25322	3.8154	0.00028859	0.00167619
NRD1	0.172914	8.63403	3.81471	0.000289261	0.00167888
HEXA	-0.202054	8.25867	-3.81322	0.000290702	0.00168603
AKR1A1	0.267417	8.937	3.81081	0.000293063	0.00169851
CXCR5	-0.240542	5.38329	-3.81031	0.000293552	0.00170012
XAF1	0.851342	8.17018	3.8101	0.000293762	0.00170012
APC	-0.314307	5.38911	-3.8096	0.000294255	0.00170175
CPA3	-0.406851	6.49084	-3.80802	0.000295811	0.00170953
MDH2	0.377302	8.83545	3.80699	0.000296835	0.00171422
ZNF302	-0.342629	5.07645	-3.80522	0.000298599	0.00172318
HBD	-0.674986	6.13495	-3.80276	0.00030107	0.0017362
PRKRIR	-0.305922	8.3016	-3.80199	0.000301847	0.00173944
YAF2	0.285421	6.51019	3.80153	0.000302313	0.00174088
SPP2	-0.118805	5.84342	-3.80039	0.000303474	0.00174633
CUX1	-0.417592	7.32181	-3.80005	0.000303815	0.00174705
RPL26L1	0.3519	8.43861	3.79982	0.000304048	0.00174714
IGLL1	0.158797	5.1431	3.79705	0.000306878	0.00176186
BNIP2	-0.223022	8.58693	-3.79677	0.000307165	0.00176186
RBBP7	0.335673	8.85445	3.79668	0.000307264	0.00176186
PTPN22	0.439605	7.16937	3.79603	0.000307925	0.00176441
CLIC1	0.233549	10.6432	3.79018	0.000314005	0.00179797
SNRPB	0.237399	8.74756	3.78618	0.000318233	0.00182089
CPD	-0.320983	6.98194	-3.78392	0.000320638	0.00183335
APEX1	-0.238049	9.35392	-3.78273	0.000321919	0.00183834
B4GALT5	0.468102	7.2276	3.78268	0.000321965	0.00183834
GTF2A2	0.258564	8.75233	3.78237	0.000322307	0.00183899
RAD50	0.273787	6.2953	3.78114	0.000323631	0.00184403
CCT2	0.527805	8.02122	3.78112	0.000323646	0.00184403
COX7A2L	-0.271719	9.54231	-3.779	0.000325943	0.00185581
GAS7	-0.537477	6.59665	-3.77714	0.000327976	0.00186607
OAS3	0.831799	8.61388	3.77578	0.000329465	0.00187322
TRIT1	-0.207706	6.54624	-3.77556	0.000329708	0.00187329
HMGB1	0.615287	9.34737	3.77294	0.000332602	0.0018884
RPS6KA5	-0.235354	5.40831	-3.77175	0.000333922	0.00189457
HSPA13	0.76638	6.49033	3.76853	0.00033752	0.00191364
PTPRC	-0.262369	10.6186	-3.76692	0.000339341	0.00192261
IGF2BP2	-0.3305	5.63971	-3.76565	0.000340773	0.00192938
FCN3	-0.138823	4.80807	-3.76489	0.000341641	0.00193294
CTBP2	-0.50359	8.70185	-3.76313	0.000343649	0.00194191
NOTCH2	-0.556397	7.52321	-3.76303	0.000343753	0.00194191
CIB1	-0.216083	8.28556	-3.76286	0.000343947	0.00194191
SSR4	0.403208	10.3383	3.76246	0.000344414	0.00194319
CLDN15	-0.166034	7.43629	-3.76204	0.000344888	0.00194451
ADCY9	-0.349432	5.06951	-3.76076	0.000346368	0.00195149
ITGA5	-0.313504	7.67647	-3.75944	0.000347884	0.00195866
CRTAM	-0.333364	5.70856	-3.75853	0.000348948	0.00196279
CDIPT	-0.256566	8.92175	-3.75839	0.000349103	0.00196279
RFPL3	-0.146649	6.07648	-3.75715	0.000350546	0.0019691
ZNF354A	-0.274553	5.59841	-3.75701	0.000350711	0.0019691
UBE4B	-0.209757	6.98321	-3.75517	0.000352863	0.0019798
ID3	-0.213499	4.9422	-3.75492	0.00035315	0.00198004
EXT2	-0.210933	6.99672	-3.7538	0.000354472	0.00198608
INADL	-0.126403	3.38576	-3.75356	0.000354758	0.0019863
ZFP36	-0.624678	10.2742	-3.75168	0.000356982	0.0019971
ELOVL5	-0.236734	9.41608	-3.75151	0.00035718	0.0019971
PDK1	0.396631	5.88851	3.75015	0.000358798	0.00200476
TARDBP	0.250756	8.83974	3.74749	0.000361982	0.00202058
ARF3	-0.257341	8.27018	-3.74737	0.000362129	0.00202058
CYTH1	-0.294918	8.61626	-3.74714	0.000362397	0.00202067
FIBP	0.253801	8.24336	3.745	0.000364984	0.0020337
TRIM27	-0.256219	7.56911	-3.74469	0.000365355	0.00203436
MZF1	-0.200468	7.05381	-3.74446	0.000365644	0.00203457
GNA15	-0.337652	6.59868	-3.74351	0.000366797	0.00203958
XIAP	0.165553	4.20072	3.74209	0.000368529	0.00204754
FAM131A	-0.266699	5.86716	-3.74192	0.000368735	0.00204754
USP14	0.354642	8.73069	3.73954	0.000371651	0.00206151
UST	-0.168286	4.53057	-3.73945	0.00037176	0.00206151
ADAP2	-0.412031	7.22262	-3.73739	0.000374309	0.00207422
TRAF3	-0.283183	6.10621	-3.73575	0.00037635	0.0020841
HRH4	-0.128629	3.59435	-3.73536	0.000376839	0.00208538
LEF1	-0.603072	8.95314	-3.73266	0.000380229	0.0021027
CCNL1	-0.455228	9.8197	-3.73073	0.000382663	0.00211472
ZNF281	-0.277372	5.74894	-3.72986	0.000383773	0.0021194
SIAH1	-0.139369	3.60435	-3.72871	0.000385236	0.00212581
C5AR1	-0.695848	8.42411	-3.72853	0.000385459	0.00212581
SH3BP4	-0.159749	4.42289	-3.72577	0.000389	0.00214384
SYNPO	-0.156635	5.22643	-3.72557	0.000389258	0.00214384
TAF2	0.351924	6.38435	3.7247	0.000390374	0.00214852
ZNF211	-0.28332	6.44743	-3.7226	0.000393102	0.00216206
GNAZ	-0.334789	6.49156	-3.72189	0.000394025	0.00216566
PTN	-0.11309	5.40079	-3.71914	0.000397619	0.00218393
CYP1B1	-0.710891	5.99126	-3.71872	0.000398175	0.0021855
RPL11	-0.188322	12.4446	-3.71526	0.00040275	0.00220911
NDFIP1	-0.333315	7.54501	-3.71171	0.0004075	0.00223357
MAN2B1	-0.396388	8.17179	-3.71144	0.000407869	0.00223357
SNX6	-0.25834	8.28296	-3.71131	0.000408037	0.00223357
PSEN1	-0.290496	7.10448	-3.71094	0.000408537	0.0022341
HDC	-0.307758	5.95006	-3.71083	0.000408688	0.0022341
NAALADL1	-0.243182	5.14802	-3.70711	0.000413734	0.00225915
BCL11B	-0.616083	7.91592	-3.70704	0.000413828	0.00225915
SKAP2	-0.446739	8.63112	-3.69925	0.000424597	0.00231637
REPIN1	-0.312427	7.71387	-3.69859	0.000425519	0.00231984
LAMTOR5	-0.186654	9.34585	-3.6969	0.000427906	0.00233128
AZIN1	-0.286391	7.81069	-3.69621	0.000428873	0.00233497
ETS2	-0.462097	6.08388	-3.69489	0.000430749	0.00234361
FKBP2	0.430484	7.08219	3.68927	0.000438791	0.00238576
LEPROT	-0.382116	8.10563	-3.68899	0.000439187	0.00238631
YBX1	0.25217	10.9996	3.68602	0.000443503	0.00240708
LYN	-0.531496	8.2131	-3.68595	0.000443605	0.00240708
FOXJ2	-0.212204	7.53506	-3.68472	0.000445404	0.00241522
TGM2	0.22202	4.53558	3.68221	0.00044909	0.00243357
SEC14L1	0.48057	6.49315	3.6812	0.000450583	0.00244002
SERPINA1	-0.737871	10.24	-3.681	0.000450882	0.00244002
RAP1GDS1	0.314835	7.50589	3.67848	0.000454636	0.00245868
TPD52	0.821663	7.97374	3.67696	0.000456907	0.00246932
CD5	-0.19776	7.17742	-3.67635	0.000457826	0.00247263
TNFRSF13B	0.264154	6.47331	3.67614	0.000458144	0.00247269
GAA	-0.292223	6.93677	-3.67591	0.000458493	0.00247292
SOX18	0.0983782	3.61247	3.67558	0.000458978	0.00247389
PTPRE	-0.445105	8.5796	-3.67378	0.000461709	0.00248572
RAD1	0.227264	6.49504	3.67362	0.000461947	0.00248572
TM6SF1	-0.4036	5.76745	-3.67352	0.000462095	0.00248572
SEMA4A	0.3976	8.4224	3.6716	0.000465021	0.0024998
IGHMBP2	-0.158371	8.00504	-3.67002	0.000467439	0.00251113
DYNLL1	0.285861	10.0831	3.66905	0.000468925	0.00251744
GBAS	-0.311347	7.79969	-3.66764	0.000471107	0.00252747
SNRNP35	0.1862	7.23228	3.66708	0.000471969	0.00253042
APLP2	-0.58098	7.79528	-3.66651	0.000472851	0.00253346
NIPSNAP1	-0.146551	8.03573	-3.66558	0.000474297	0.00253939
ACAA1	-0.229479	7.94473	-3.66539	0.000474584	0.00253939
PDLIM5	-0.315095	6.59082	-3.66465	0.000475746	0.00254392
SLC2A5	0.417191	6.33961	3.66229	0.000479433	0.00256194
SLC9A6	-0.275532	7.24324	-3.65614	0.000489196	0.00261238
BCL7C	-0.172968	7.39237	-3.65589	0.000489598	0.0026128
LILRA1	-0.334257	5.19881	-3.65405	0.000492542	0.00262678
RPL37	-0.138969	12.6319	-3.65317	0.00049397	0.00263266
FEZ2	-0.304371	7.29842	-3.65244	0.000495155	0.00263724
EIF2AK2	0.368057	7.15579	3.65158	0.000496547	0.00264291
RNASE2	0.712936	9.15657	3.65076	0.000497878	0.00264825
HBB	-1.51479	11.5134	-3.64847	0.000501623	0.00266642
UNC13B	0.198148	5.69151	3.64744	0.000503318	0.00267367
ARIH1	-0.282007	7.32723	-3.64211	0.000512156	0.00271883
DGKA	-0.33483	8.31921	-3.64022	0.000515324	0.00273386
ERBB2IP	-0.385604	8.2708	-3.63935	0.000516788	0.00273982
ZNF180	-0.195191	4.36086	-3.63195	0.000529421	0.00280496
SRI	0.203904	8.99816	3.63093	0.000531187	0.00281004
HAGH	-0.221187	6.6228	-3.6309	0.000531232	0.00281004
DHX8	0.180802	6.98783	3.6308	0.000531422	0.00281004
ARSF	-0.107727	5.81842	-3.63022	0.000532427	0.00281351
PPFIA1	-0.281922	6.64303	-3.62709	0.00053788	0.00284047
ARID4A	-0.224667	5.82647	-3.62648	0.000538941	0.00284422
DNAJB1	-0.421795	8.35596	-3.62542	0.000540807	0.0028522
TLR2	-0.547646	8.93526	-3.62234	0.000546271	0.00287914
RASGRP1	-0.440204	8.48973	-3.62182	0.000547189	0.00288163
RPS10	-0.148443	12.9526	-3.62167	0.000547457	0.00288163
HHEX	-0.457966	6.53198	-3.62085	0.000548931	0.00288751
SGCB	0.307973	5.21678	3.62059	0.000549379	0.00288799
PAQR4	0.177024	6.37376	3.62013	0.000550214	0.0028905
STAM	-0.230196	6.33752	-3.6195	0.000551345	0.00289456
SLIT1	-0.153492	6.16566	-3.6187	0.000552779	0.00290021
THY1	-0.126557	5.70393	-3.61737	0.000555183	0.00291093
TBPL1	0.410168	7.65177	3.61423	0.000560881	0.00293777
BTF3	-0.218566	11.1647	-3.61415	0.000561028	0.00293777
ADAM10	-0.246169	9.48239	-3.61379	0.000561674	0.00293925
ELAC2	0.244445	6.49512	3.61272	0.000563636	0.0029476
USO1	0.371535	8.95439	3.61235	0.000564317	0.00294926
RNF25	0.224512	6.01634	3.6102	0.000568264	0.00296797
SETD8	0.195812	4.74282	3.60977	0.000569063	0.00297022
OR1D5	-0.134155	4.4944	-3.60853	0.000571357	0.00298027
BATF3	-0.268782	5.89978	-3.60649	0.000575156	0.00299743
NCOR1	0.279539	6.23438	3.60637	0.000575388	0.00299743
CD27	0.535991	9.27867	3.60598	0.000576117	0.0029993
LAIR1	-0.317055	8.09635	-3.60557	0.000576885	0.00300136
ESRRA	-0.149341	6.81188	-3.60521	0.000577557	0.00300292
TSC1	-0.242768	7.12535	-3.60265	0.000582378	0.00302605
HIST1H3I	0.110406	3.79993	3.60182	0.000583957	0.0030323
ACTR2	-0.319442	10.5924	-3.59993	0.000587549	0.00304899
COX5B	0.185225	10.0852	3.59854	0.000590197	0.00306077
RAD54B	0.20376	4.42944	3.59683	0.00059348	0.00307583
EIF4EBP1	-0.221047	7.22538	-3.59607	0.000594941	0.00308142
MPZL1	-0.193813	5.86099	-3.59296	0.00060097	0.00311065
FLT3LG	-0.392969	5.59389	-3.59276	0.000601369	0.00311073
HEPH	-0.109576	3.75477	-3.5904	0.000605979	0.00313257
PUM2	-0.296395	8.96879	-3.58976	0.000607232	0.00313704
RBMS1	-0.337861	8.65894	-3.58885	0.000609025	0.00314429
NUP155	0.352996	5.62976	3.58556	0.000615555	0.00317598
ZNF223	-0.135064	3.80067	-3.58356	0.000619558	0.00319459
ADPRM	-0.385404	6.44632	-3.58144	0.000623812	0.00321448
NUPL2	0.200718	7.03361	3.57868	0.000629405	0.00324007
POLL	-0.18775	6.84391	-3.57853	0.000629719	0.00324007
OR3A3	-0.173688	6.30447	-3.57839	0.000630008	0.00324007
LPAR2	-0.233504	6.69666	-3.5782	0.00063038	0.00324007
RBL1	0.199447	3.50684	3.57539	0.00063614	0.00326759
MBD2	-0.229144	8.95211	-3.57362	0.000639795	0.00328428
APP	-0.341566	4.78046	-3.57299	0.000641097	0.00328887
HIST2H2BE	0.72652	7.44451	3.57253	0.000642049	0.00329167
MVK	-0.17002	8.54667	-3.57039	0.000646496	0.00331237
REXO4	-0.15029	6.75364	-3.5701	0.000647101	0.00331337
ST8SIA1	-0.10302	3.36093	-3.56955	0.000648262	0.00331721
LIN7B	-0.179028	5.6045	-3.56924	0.000648912	0.00331844
NPTN	-0.274606	9.10306	-3.5662	0.000655312	0.00334705
CDK16	0.180832	5.64092	3.56599	0.000655737	0.00334705
GPR65	-0.32809	8.4613	-3.56599	0.000655748	0.00334705
PLCG1	-0.2173	7.27823	-3.56387	0.000660239	0.00336785
SIGIRR	-0.346172	8.4617	-3.56199	0.000664269	0.00338627
RCAN3	-0.175232	3.74861	-3.56137	0.000665588	0.00339085
TXNL1	0.209374	9.20915	3.56098	0.000666435	0.00339303
CFB	0.134944	4.04619	3.55987	0.000668826	0.00340306
PIBF1	-0.250469	4.3683	-3.55938	0.000669869	0.0034042
BDKRB1	0.11109	5.02456	3.55937	0.000669893	0.0034042
TSPO	-0.417502	9.60325	-3.55875	0.000671242	0.00340891
LIMA1	0.328821	6.95482	3.55813	0.00067259	0.00341361
MYLIP	-0.330437	7.98088	-3.55476	0.000679927	0.00344869
ACP1	-0.283544	8.34087	-3.5518	0.000686429	0.00347948
GOLPH3	0.209275	8.70148	3.54679	0.000697598	0.00353389
WARS	0.658497	10.1338	3.54578	0.000699854	0.00354309
ACTA2	0.354462	5.78053	3.5422	0.00070797	0.00358101
CILP	-0.137377	5.91833	-3.54208	0.000708229	0.00358101
PLIN1	-0.142775	6.35417	-3.54011	0.000712731	0.00360152
FICD	0.289428	6.82905	3.5396	0.000713904	0.00360519
CD40LG	-0.176352	6.76489	-3.53853	0.000716375	0.00361541
HOXD10	0.122508	4.17004	3.53818	0.000717181	0.00361722
CROT	-0.162874	5.65248	-3.5356	0.000723132	0.00364496
ST3GAL1	-0.264621	6.08136	-3.53422	0.000726339	0.00365885
ZFP36L2	-0.501087	9.96722	-3.5302	0.000735781	0.00370202
ENO2	-0.216043	5.79132	-3.53018	0.000735824	0.00370202
LOC81691	0.142704	5.60737	3.52914	0.000738281	0.00371207
LAD1	0.117966	6.34841	3.52614	0.000745418	0.00374562
IRF6	-0.146162	6.25359	-3.52581	0.000746219	0.00374731
ASNS	0.479322	6.76256	3.52483	0.000748567	0.00375677
GMDS	0.344228	5.11983	3.52271	0.000753669	0.00378004
DLG1	-0.265276	6.8056	-3.52135	0.000756961	0.00379419
EGR3	-0.502168	5.12885	-3.52045	0.000759127	0.0038009
ATG5	0.333857	6.43356	3.52041	0.00075924	0.0038009
ALDH5A1	-0.331823	4.76536	-3.51852	0.000763853	0.00382163
RPL19	-0.148234	12.7422	-3.5183	0.000764393	0.00382196
GRB7	-0.146246	6.08191	-3.51683	0.00076799	0.00383681
GDF9	-0.101237	5.61098	-3.5167	0.00076831	0.00383681
MYO9B	-0.257597	7.07975	-3.51527	0.000771824	0.00385198
CNIH1	-0.316381	8.63975	-3.51279	0.000777979	0.0038803
TMPRSS3	0.126314	4.1496	3.50995	0.000785087	0.00391333
NFKBIE	-0.3851	6.95082	-3.50906	0.000787326	0.00392207
GRB2	0.240669	7.77535	3.50666	0.000793387	0.00394984
MATK	-0.245163	6.68091	-3.50453	0.000798792	0.00397181
MAGEC2	-0.11213	6.01539	-3.50424	0.000799548	0.00397181
FTH1	-0.432711	11.6682	-3.50423	0.000799572	0.00397181
RAB1A	0.185517	10.4078	3.50415	0.000799767	0.00397181
HCLS1	-0.204591	10.1996	-3.50347	0.000801514	0.00397445
DDX23	0.179773	7.03749	3.50339	0.000801702	0.00397445
CHST7	-0.284197	5.84849	-3.50337	0.000801771	0.00397445
CNOT8	-0.361363	7.98146	-3.50199	0.000805311	0.00398955
ZMPSTE24	0.282386	8.647	3.49992	0.00081064	0.00401349
RPL29	-0.234866	11.6967	-3.49864	0.000813964	0.00402748
PRRX2	-0.161015	6.6482	-3.49788	0.000815926	0.00403202
PRDX2	0.482196	8.52884	3.49777	0.00081622	0.00403202
NFKBIA	-0.831868	11.5313	-3.49771	0.000816377	0.00403202
XPNPEP1	0.326381	7.44894	3.49652	0.000819477	0.00404485
DYRK1B	-0.169392	5.59461	-3.49466	0.000824357	0.00406646
NBR2	-0.157693	5.4534	-3.49425	0.000825436	0.0040693
RPN1	0.520554	8.27953	3.48969	0.000837526	0.00412401
VNN1	-0.527656	4.9531	-3.48968	0.000837555	0.00412401
SCAMP2	0.201133	8.2371	3.4879	0.000842308	0.00414489
FOSB	-0.771481	8.03438	-3.48738	0.000843705	0.00414924
ABCB7	-0.264153	6.65786	-3.48548	0.000848845	0.00417198
SLC16A5	-0.158152	4.99995	-3.48463	0.000851126	0.00418065
FAM117A	-0.3688	8.62366	-3.48219	0.000857778	0.00421077
SAT1	-0.379238	9.83236	-3.48109	0.000860792	0.004223
GAGE3	-0.142371	5.00473	-3.48081	0.000861558	0.00422419
ITPA	-0.139742	8.33136	-3.47954	0.000865043	0.00423871
PDHX	0.315743	6.7681	3.47899	0.000866548	0.00424098
NOL7	0.254473	8.42875	3.47899	0.000866555	0.00424098
TSTA3	0.18756	7.2265	3.47845	0.000868042	0.00424568
ARID4B	-0.399476	7.6549	-3.47729	0.000871241	0.00425876
CYB5R1	-0.264212	7.16709	-3.47688	0.000872383	0.00426176
SMURF2	-0.36688	5.90442	-3.47662	0.000873101	0.00426269
BRCC3	0.293521	4.76729	3.47396	0.000880513	0.00429629
ALG3	0.220757	7.38239	3.47263	0.000884236	0.00431185
SLC11A1	-0.48641	7.50714	-3.47183	0.000886489	0.00432023
IFIT3	1.05539	8.51691	3.47132	0.000887943	0.00432471
LRP1	-0.200994	6.26393	-3.47111	0.000888524	0.00432493
HOMER3	-0.227641	4.78061	-3.46806	0.000897188	0.00436448
PLK3	-0.345793	6.34692	-3.46776	0.000898037	0.00436598
WFS1	0.215805	5.81254	3.4644	0.000907658	0.00441011
GTF2B	0.280084	8.80385	3.46261	0.000912827	0.00443256
GALC	-0.266652	7.25147	-3.45754	0.000927625	0.00450171
IL10RA	-0.328881	9.29208	-3.45483	0.000935614	0.00453775
RNF39	-0.106444	5.82453	-3.45421	0.000937463	0.004544
LRRFIP1	-0.375413	9.09522	-3.45259	0.000942284	0.00456463
TAGLN	-0.293304	5.15057	-3.45186	0.000944455	0.00457241
ZNF84	-0.263171	5.44473	-3.45115	0.000946596	0.00457574
ACSM3	-0.129245	4.30496	-3.45113	0.000946662	0.00457574
CYTH4	-0.335087	8.51372	-3.45107	0.000946841	0.00457574
HLA-G	0.228868	12.2265	3.44992	0.000950292	0.00458872
CHD3	-0.193654	7.61517	-3.44979	0.000950662	0.00458872
CARS	0.190565	9.37839	3.44915	0.000952596	0.00459531
LIPT1	-0.335808	6.51902	-3.44889	0.000953396	0.00459643
FBXL6	0.170641	5.23274	3.44773	0.000956888	0.00461051
TLE2	-0.122442	7.08703	-3.44718	0.000958548	0.00461576
HOXC5	-0.11057	5.94028	-3.44459	0.000966442	0.004651
XRCC5	0.254919	9.93658	3.44412	0.000967877	0.00465514
IL2RG	0.299172	10.1132	3.4427	0.00097224	0.00467325
UCHL5	0.334527	7.58409	3.44252	0.0009728	0.00467325
CNR2	-0.126773	6.28837	-3.44091	0.000977746	0.00469423
SYNGR3	-0.146564	4.3014	-3.44067	0.000978481	0.00469497
ZNF136	-0.356257	6.67379	-3.43903	0.000983584	0.00471665
DGKG	-0.106526	5.45007	-3.43624	0.000992274	0.0047555
NPTX1	-0.186885	5.56154	-3.43547	0.000994682	0.00476422
RPL32	-0.115036	13.2517	-3.42943	0.00101384	0.00485313
GJB3	0.172605	5.67309	3.42885	0.00101569	0.00485908
RPP30	0.19645	7.77484	3.42841	0.00101711	0.0048624
ZBTB14	-0.235609	6.23486	-3.42826	0.00101759	0.0048624
IGBP1	-0.201081	8.96561	-3.42794	0.00101862	0.00486447
RPL9	-0.123519	12.541	-3.42718	0.00102106	0.00487325
GTF2E1	0.364735	6.68648	3.42644	0.00102343	0.00488166
ZBTB22	-0.133704	6.68278	-3.42487	0.00102852	0.00490304
SNAPC1	-0.212562	4.51697	-3.42368	0.00103239	0.00491861
SORBS3	-0.132165	6.92631	-3.42311	0.00103422	0.00492335
THBS1	-0.203138	3.56967	-3.423	0.0010346	0.00492335
PRPF4B	-0.433409	6.66719	-3.42264	0.00103578	0.00492604
CSPG5	-0.10451	3.86287	-3.42164	0.00103903	0.00493862
EIF4G1	0.213104	5.17018	3.42145	0.00103966	0.00493867
EMC8	0.203001	6.71426	3.41999	0.00104444	0.00495847
STK4	0.185125	5.34832	3.41845	0.00104953	0.00497971
FKBP1B	-0.335774	5.43489	-3.41792	0.00105129	0.00498513
CLEC2D	0.552809	7.3077	3.41615	0.00105713	0.00500827
ASPH	-0.147817	3.61225	-3.41607	0.00105741	0.00500827
POLE	0.161494	6.7452	3.41477	0.00106175	0.00502589
C17orf75	0.187174	4.04103	3.4142	0.00106367	0.00503204
SIT1	0.235989	7.51771	3.41335	0.00106649	0.00504244
METAP2	0.274519	8.45958	3.41251	0.00106932	0.00504851
PCGF2	-0.125102	6.08418	-3.41244	0.00106955	0.00504851
TNFAIP8	-0.34228	9.41629	-3.41241	0.00106965	0.00504851
ABCA3	-0.146843	5.0915	-3.4114	0.00107306	0.00506165
P2RY6	0.255077	5.90263	3.40771	0.00108559	0.00511602
PEX5	-0.132416	6.12454	-3.40763	0.00108585	0.00511602
RPP40	0.243062	6.0536	3.40416	0.00109774	0.00516902
JRKL	-0.18151	3.94273	-3.40118	0.00110806	0.0052146
RFC1	0.312866	7.05378	3.40034	0.001111	0.00522541
BIRC2	-0.247709	8.9169	-3.39957	0.00111368	0.00523478
ACTN1	-0.492738	8.1328	-3.39936	0.00111441	0.00523478
ABHD2	0.167594	6.66132	3.39921	0.00111494	0.00523478
PTK7	-0.116494	4.74887	-3.39844	0.00111763	0.00524435
PXMP4	0.16674	7.57718	3.39792	0.00111945	0.00524984
HRSP12	0.338157	6.04286	3.3971	0.00112236	0.00526044
ERO1L	0.200255	6.04618	3.39657	0.0011242	0.00526602
LTBP3	-0.376533	4.68233	-3.39561	0.00112762	0.00527899
YEATS4	0.23758	3.85179	3.39501	0.00112971	0.0052857
TRAPPC2L	0.331846	7.8002	3.39406	0.0011331	0.00529853
UBE2A	0.235678	7.71178	3.39228	0.00113944	0.00532506
ADAM15	-0.13209	5.45973	-3.38924	0.00115033	0.00537286
NDUFA1	0.237516	10.1261	3.38853	0.00115289	0.0053817
TRAP1	0.169766	7.45736	3.38818	0.00115415	0.00538449
FDXR	0.213203	5.11706	3.38716	0.00115786	0.005396
ARHGEF10	-0.168786	6.12974	-3.38713	0.00115796	0.005396
TIMM22	-0.201835	6.10721	-3.3868	0.00115916	0.00539809
PSMD3	0.348621	5.88364	3.38664	0.00115974	0.00539809
R3HDM4	-0.186143	9.68707	-3.38553	0.0011638	0.00541386
SMPDL3B	0.130969	4.15866	3.38518	0.00116506	0.00541661
PTPLA	-0.106852	4.6861	-3.38308	0.00117273	0.00544812
PATZ1	-0.139969	6.3828	-3.38291	0.00117336	0.00544812
APLNR	-0.126872	5.46395	-3.38263	0.00117439	0.00544812
CST3	-0.66163	9.22647	-3.38259	0.00117453	0.00544812
PLCG2	0.263429	8.46289	3.38186	0.0011772	0.00545738
IRF2	0.345941	7.14962	3.37849	0.00118968	0.00551205
YWHAQ	0.343278	9.29151	3.37666	0.00119651	0.00554054
ANXA10	-0.103013	4.27589	-3.37563	0.00120037	0.0055537
CEACAM1	0.266981	5.79511	3.37554	0.00120073	0.0055537
RS1	0.0932373	3.37192	3.37215	0.00121348	0.00560947
SGCD	-0.108714	4.92172	-3.37143	0.00121622	0.00561893
FXR1	-0.292676	5.68567	-3.37037	0.00122026	0.00563437
LYST	-0.273612	6.85483	-3.37014	0.00122112	0.00563516
SNX1	0.159203	8.37933	3.36989	0.00122208	0.00563633
CR1	-0.187193	4.43069	-3.36867	0.00122674	0.00565464
DSP	-0.200667	3.75062	-3.36837	0.00122789	0.00565667
SH3BP2	-0.164568	7.34724	-3.36493	0.00124114	0.0057145
CTDSP1	-0.271135	7.97296	-3.36226	0.0012515	0.00575891
FAF1	0.196656	7.45665	3.36033	0.00125908	0.00579048
CD52	-0.255145	11.0753	-3.35908	0.00126397	0.00580966
C10orf12	0.086935	3.69987	3.35854	0.00126609	0.00581396
TOMM34	0.119305	6.93334	3.35848	0.00126634	0.00581396
MYO1E	-0.161732	5.58987	-3.35671	0.00127333	0.00584274
CGRRF1	-0.287364	6.68036	-3.3557	0.00127737	0.00585793
FGL2	-0.576886	9.77325	-3.35321	0.00128728	0.00590004
S1PR4	-0.257019	7.87326	-3.35278	0.00128903	0.00590411
SEL1L	0.336986	8.54672	3.35263	0.00128963	0.00590411
TLR1	-0.543473	7.05019	-3.34896	0.00130443	0.0059685
COPS3	0.296802	8.0595	3.34792	0.00130863	0.00598433
ACYP1	0.295876	5.5374	3.34711	0.00131197	0.00599619
TYROBP	-0.577696	10.9517	-3.3465	0.00131444	0.00600411
EIF2AK3	0.499029	6.70124	3.34608	0.00131616	0.00600549
NR1H4	-0.113163	4.2009	-3.34606	0.00131623	0.00600549
NAGPA	-0.225732	6.68329	-3.34252	0.00133078	0.00606846
NSDHL	0.154332	4.03296	3.34064	0.00133857	0.00610053
CORO2A	-0.123867	5.55225	-3.33921	0.00134453	0.00612426
RPS27A	-0.201154	12.2604	-3.33459	0.00136396	0.00620926
FXYD5	-0.404555	9.64793	-3.33331	0.00136938	0.00623039
BTBD1	-0.237796	8.25489	-3.32974	0.00138464	0.00629629
CBX8	-0.12814	6.05927	-3.32811	0.00139162	0.00632446
PLAGL1	-0.300044	4.01234	-3.3274	0.00139468	0.00633482
LPL	-0.149457	4.73391	-3.32674	0.00139754	0.0063418
LRRC6	-0.181403	5.05266	-3.32669	0.00139778	0.0063418
SLC6A3	-0.161613	6.41518	-3.32454	0.0014071	0.00638047
BIN2	-0.229199	9.66051	-3.32364	0.00141103	0.0063947
TSPAN13	-0.379956	7.33504	-3.31958	0.00142886	0.0064719
PTX3	-1.11952	5.19277	-3.3191	0.00143097	0.00647782
CCS	-0.199714	6.69473	-3.31622	0.00144379	0.00653218
EFNB2	0.121818	3.93112	3.31551	0.00144698	0.00654296
MYOZ1	0.117035	5.92306	3.31361	0.00145548	0.00657772
AVPR1B	-0.146079	6.41434	-3.31331	0.00145683	0.00658017
EIF1	-0.147911	12.2454	-3.31116	0.00146656	0.00662039
SKAP1	-0.25955	7.96997	-3.31025	0.00147065	0.00663517
PTGER1	-0.21134	7.53867	-3.30998	0.00147187	0.00663698
JAG2	-0.165113	6.25611	-3.30838	0.00147916	0.00666613
CD69	-0.842073	8.74197	-3.30649	0.00148785	0.00670152
TADA3	0.170462	8.03577	3.30612	0.00148953	0.00670537
LILRB4	0.338773	6.14387	3.30487	0.00149527	0.00672748
CLK1	-0.467162	8.31181	-3.30401	0.00149925	0.00674095
OXTR	0.200666	4.61187	3.30374	0.00150051	0.00674095
ENTPD6	-0.159899	7.04951	-3.30369	0.00150077	0.00674095
KAT6A	-0.319745	9.23455	-3.30279	0.00150493	0.00675588
DDX11	0.215458	7.39326	3.30248	0.00150636	0.00675858
VAT1	-0.149208	7.96258	-3.30154	0.00151074	0.00677444
ARHGEF28	-0.0971444	5.92355	-3.30111	0.00151272	0.00677955
LBR	0.339946	9.69546	3.30003	0.00151776	0.0067984
TRAK2	-0.280228	6.97277	-3.29898	0.0015227	0.00681676
HPR	0.116227	4.21492	3.2987	0.00152403	0.00681861
HADHB	-0.167455	9.12584	-3.29853	0.00152481	0.00681861
CPOX	0.305322	5.5414	3.29817	0.00152652	0.00682251
ZNF706	0.229315	9.63972	3.29613	0.00153612	0.00685604
CREB1	-0.318751	7.91375	-3.2961	0.00153628	0.00685604
TSPAN6	-0.131847	3.967	-3.29604	0.00153657	0.00685604
CCNG1	-0.326576	9.11475	-3.29362	0.00154803	0.00690337
KRT18	-0.184875	6.00059	-3.29212	0.00155522	0.0069316
HNRNPA1	-0.275438	4.70168	-3.28903	0.00157007	0.00699396
SCTR	-0.107584	5.10769	-3.28882	0.0015711	0.00699467
BCL2L11	0.163102	3.91435	3.28701	0.00157984	0.00702973
HTR1E	-0.123727	4.98461	-3.28554	0.001587	0.00705771
PRCC	0.355346	4.90467	3.28376	0.0015957	0.00709249
CDK10	-0.15081	6.75948	-3.27991	0.0016147	0.00717066
TNNT3	0.135448	5.65308	3.27984	0.00161506	0.00717066
VDAC3	0.238344	9.63886	3.27272	0.00165075	0.00732287
PACSIN2	-0.318276	8.17652	-3.27263	0.00165116	0.00732287
SELENBP1	-0.165457	4.61462	-3.27186	0.00165506	0.00733617
DECR2	-0.174625	6.54969	-3.27103	0.00165928	0.00735083
RRP1	0.151564	5.95988	3.2698	0.00166558	0.00737472
MNAT1	0.233213	5.85767	3.26878	0.0016708	0.00739375
DAP3	-0.207223	8.78759	-3.26828	0.00167333	0.00740091
LRP3	-0.151233	6.13977	-3.26791	0.00167522	0.00740524
CXCL2	-1.36012	6.73362	-3.26724	0.0016787	0.00741653
IER2	-0.483682	11.0981	-3.26371	0.00169694	0.00749302
PSMD13	0.211504	7.66511	3.26187	0.00170649	0.00753111
RPS21	-0.17024	12.5833	-3.26052	0.0017136	0.00755834
WDR4	-0.123809	5.57692	-3.25888	0.00172219	0.00759208
DUSP1	-0.636594	11.9478	-3.25868	0.00172323	0.00759256
BPGM	0.264936	4.43055	3.25727	0.00173069	0.00762125
TFG	0.138915	7.38348	3.25683	0.00173305	0.00762747
HTRA2	0.188197	6.89677	3.25646	0.00173498	0.00763181
PTGER2	-0.238678	7.1486	-3.25609	0.00173695	0.00763636
LSM7	0.242957	8.94925	3.25453	0.00174528	0.00766878
PCK2	0.239768	6.93364	3.25365	0.00174997	0.00768522
POLG	-0.207487	6.14707	-3.25192	0.00175922	0.00772164
TSPAN2	0.0872805	3.33114	3.24945	0.00177257	0.00777602
MTAP	0.104814	3.53707	3.24912	0.00177435	0.00777962
KDELR1	0.469755	6.03108	3.24795	0.00178071	0.00780328
PRKCB	-0.22683	9.63219	-3.24769	0.00178212	0.00780521
CCNB1IP1	-0.266516	7.19169	-3.24743	0.00178355	0.00780725
CCNC	0.439018	9.17323	3.24713	0.00178518	0.00781017
SLC16A8	-0.102016	5.14141	-3.2466	0.00178806	0.00781854
EPHA1	-0.118655	5.53804	-3.24394	0.00180261	0.00787789
CDA	-0.438542	6.72758	-3.24258	0.00181009	0.00790633
TRIM33	-0.237596	7.76893	-3.24185	0.00181416	0.00791909
ALKBH1	0.208916	7.27112	3.2417	0.00181497	0.00791909
PDSS1	0.228563	5.24752	3.24093	0.00181927	0.00793353
ZNF207	0.208436	9.7323	3.23969	0.00182612	0.00795914
PRKD3	-0.36558	6.54741	-3.23891	0.0018305	0.00797394
WNT7A	-0.120565	5.65261	-3.23865	0.00183192	0.00797581
CCT8	0.281376	10.3061	3.23606	0.00184646	0.00803477
PCNP	-0.238468	8.79735	-3.2341	0.0018575	0.00807848
MNT	-0.357093	6.8699	-3.23389	0.00185866	0.00807919
MECP2	-0.213225	5.90085	-3.23149	0.0018723	0.00813409
STRAP	0.211285	8.96889	3.23043	0.00187837	0.00815606
HDAC9	-0.313905	6.53674	-3.23012	0.00188016	0.00815947
NOP2	0.154655	7.63845	3.22966	0.00188274	0.00816627
FOXN3	-0.290776	7.59788	-3.22877	0.00188787	0.00818301
LAMP3	0.578421	5.16374	3.22864	0.00188862	0.00818301
CUBN	-0.137392	5.03681	-3.22777	0.00189365	0.00820039
RBM6	-0.247169	7.34048	-3.22606	0.0019035	0.00823866
QDPR	0.222874	7.46229	3.22453	0.00191237	0.00826901
DPM1	0.29377	8.51012	3.2245	0.00191256	0.00826901
RETN	-0.247519	5.9926	-3.22261	0.00192353	0.008312
FAIM3	-0.479542	9.73916	-3.21997	0.00193904	0.00837118
ATXN7	-0.457728	6.88103	-3.21993	0.0019393	0.00837118
SF3B1	-0.192065	10.456	-3.21767	0.00195261	0.00842216
PRIM2	0.214878	3.64389	3.21758	0.00195319	0.00842216
IFIT5	0.535255	6.69351	3.21727	0.00195503	0.00842557
GOLGA6A	-0.138564	4.55395	-3.21598	0.00196264	0.00845322
ELOVL4	-0.0925018	3.43558	-3.21584	0.00196353	0.00845322
CGA	-0.105382	5.15292	-3.21565	0.00196466	0.00845356
TP73	0.183456	4.6677	3.21461	0.00197083	0.00847561
RPL6	-0.221839	11.5594	-3.21269	0.00198237	0.00852071
GBE1	-0.229112	6.59844	-3.21181	0.00198763	0.00853879
NRF1	-0.162122	5.67875	-3.21152	0.00198941	0.00854189
IL7R	-0.676702	9.9699	-3.20824	0.0020093	0.00862272
CCR7	-0.634073	8.11701	-3.20596	0.0020232	0.00867775
MLLT10	-0.256066	5.71656	-3.20536	0.00202689	0.00868899
PSMC3IP	0.327846	4.23468	3.2028	0.00204265	0.0087519
PAFAH1B3	0.169886	7.33538	3.20246	0.00204473	0.00875616
MED20	0.140817	5.31676	3.20122	0.00205246	0.0087846
LUC7L3	-0.363549	7.26922	-3.19593	0.00208552	0.0089214
CDIP1	-0.225145	6.03911	-3.19557	0.00208784	0.00892658
IMMT	0.2075	8.28652	3.19462	0.00209381	0.00894737
QPRT	0.206764	5.28183	3.19017	0.00212214	0.00906364
CHUK	0.281557	5.19036	3.18939	0.00212713	0.00908017
CD320	0.210029	7.17621	3.18836	0.00213381	0.00910388
NPY6R	-0.120996	5.76077	-3.18758	0.00213879	0.0091203
CYB5R4	-0.205768	7.99137	-3.18524	0.00215397	0.00918023
PI3	-0.219994	4.85332	-3.18474	0.00215718	0.00918906
DVL2	0.135457	6.55517	3.18335	0.0021663	0.00922302
CXCL10	1.27077	7.82483	3.18231	0.00217307	0.009247
TRPS1	-0.217412	4.81623	-3.18018	0.00218711	0.00930182
CALU	0.30795	7.08375	3.17641	0.00221206	0.00940302
HNRNPL	-0.164647	7.09809	-3.1735	0.00223153	0.00948079
OPHN1	-0.335962	8.35358	-3.17136	0.00224594	0.009537
URI1	-0.206485	6.78066	-3.17019	0.00225387	0.00956562
SNX10	-0.355025	8.06393	-3.16992	0.0022557	0.00956837
H2BFS	0.490528	8.2057	3.16812	0.00226793	0.00961519
LEMD3	-0.241362	7.74892	-3.1674	0.00227283	0.00963093
INCENP	0.160712	5.19973	3.16712	0.00227473	0.00963396
BFSP1	0.121584	4.80262	3.16597	0.00228263	0.00966235
SFTPD	-0.0998212	4.38321	-3.16358	0.00229911	0.00972701
MDK	0.0845596	4.91547	3.16162	0.00231265	0.00977916
PDCD6	-0.192629	7.92207	-3.15726	0.0023431	0.00990275
GLUL	-0.431653	9.47952	-3.15537	0.00235648	0.00995408
FXYD1	-0.12018	5.12327	-3.15492	0.00235966	0.00996232
CSF3R	-0.627756	7.47654	-3.1545	0.0023626	0.00996951
COL9A3	0.258935	5.01918	3.15425	0.00236437	0.00997179
CAPG	-0.407759	8.05027	-3.15365	0.00236864	0.0099846
TFR2	-0.121415	5.21666	-3.15292	0.00237386	0.0100014
HLA-DOA	-0.16462	5.64155	-3.15235	0.0023779	0.0100132
TPM2	-0.235709	4.26317	-3.15041	0.00239172	0.0100662
TSEN34	-0.312128	7.66474	-3.14986	0.00239567	0.0100775
DUSP13	-0.0983596	6.26388	-3.14935	0.00239936	0.0100878
UQCR10	0.21861	10.0839	3.1474	0.00241338	0.0101415
GLTP	-0.216515	5.59956	-3.14684	0.00241744	0.0101532
TUFM	0.271279	8.91953	3.14563	0.00242622	0.0101848
ASNA1	0.172982	8.03153	3.14409	0.00243745	0.0102267
ARCN1	0.156272	8.57272	3.14217	0.00245152	0.0102804
TAF7	-0.343267	8.59614	-3.13779	0.00248383	0.0104105
LHPP	-0.180995	5.90588	-3.13656	0.00249297	0.0104434
TNFSF18	-0.132332	4.77738	-3.13595	0.00249749	0.0104569
RBM39	-0.230366	9.01542	-3.13372	0.00251416	0.0105212
FZD1	-0.175577	4.5842	-3.13289	0.00252044	0.010542
ZEB2	-0.418572	4.77038	-3.13072	0.0025368	0.010605
KRT37	-0.106061	5.11023	-3.12933	0.00254737	0.0106431
DRG1	0.180719	8.87119	3.12901	0.00254976	0.0106431
HOXA1	0.152742	4.41335	3.129	0.00254986	0.0106431
CD160	-0.441914	7.52367	-3.12875	0.00255177	0.0106455
GRP	0.103051	4.9943	3.12848	0.00255381	0.0106486
RCAN1	-0.172833	5.94116	-3.12658	0.00256833	0.0107036
MPZL2	-0.130397	3.56384	-3.12619	0.00257136	0.0107107
NDUFA3	0.192319	9.43369	3.12557	0.00257611	0.0107249
RASGRP2	-0.317932	7.70393	-3.12535	0.00257775	0.0107263
CDK17	0.161942	4.909	3.12489	0.00258129	0.0107354
SLC7A11	0.114998	4.11842	3.12389	0.00258905	0.0107568
MIPEP	0.131497	4.33307	3.12388	0.00258909	0.0107568
SMPD2	-0.21151	6.27312	-3.12089	0.00261229	0.0108476
HCAR3	-0.893841	8.13147	-3.11905	0.00262661	0.0108964
PCBD1	0.156149	6.18659	3.11904	0.00262673	0.0108964
OAZ2	-0.315508	7.46062	-3.1183	0.00263247	0.0109146
BAZ2B	-0.357057	6.02453	-3.11754	0.00263843	0.0109337
HSPBP1	0.169699	6.79255	3.11552	0.00265435	0.0109941
ITSN2	-0.245431	6.96255	-3.115	0.00265848	0.0110055
C12orf5	0.228757	6.80335	3.11176	0.00268424	0.0111004
EEF2	-0.354887	10.9255	-3.11175	0.00268433	0.0111004
PIGL	-0.121057	6.04622	-3.1116	0.00268552	0.0111004
SPINK2	-0.212235	5.75659	-3.10381	0.00274843	0.0113547
KYNU	-0.180402	7.30623	-3.10091	0.00277212	0.0114467
CCND2	0.32145	8.63793	3.10038	0.00277651	0.011459
CYP2C18	-0.105315	4.32701	-3.09971	0.00278207	0.011476
RGS7	-0.0821542	3.49432	-3.09885	0.00278918	0.0114995
TENM1	-0.127131	3.56828	-3.098	0.0027962	0.0115181
PLXNB1	-0.133765	5.69727	-3.09771	0.00279857	0.0115181
CKB	-0.139521	5.95545	-3.09766	0.002799	0.0115181
CCHCR1	0.0635851	4.31386	3.09761	0.00279939	0.0115181
TBX1	-0.161264	5.09754	-3.09617	0.0028114	0.0115616
LDLR	0.481605	7.42738	3.09536	0.00281817	0.0115836
PIGQ	-0.110266	4.98613	-3.09408	0.00282885	0.011618
NDUFB7	0.320336	7.39564	3.09401	0.00282941	0.011618
NDUFB8	0.269903	9.87773	3.09245	0.0028426	0.0116662
FAS	0.408381	7.43525	3.09202	0.00284618	0.0116746
FHL2	0.267739	5.46813	3.09186	0.00284754	0.0116746
NDRG2	-0.113215	4.62489	-3.09022	0.00286143	0.0117256
TNFAIP3	-0.845391	9.88134	-3.0898	0.00286495	0.0117314
BRPF1	-0.216917	7.56832	-3.08971	0.00286573	0.0117314
TAF9B	-0.206909	4.50573	-3.08949	0.0028676	0.0117331
CREBZF	-0.264686	4.82355	-3.08918	0.0028702	0.0117378
ETHE1	-0.169384	7.87673	-3.08897	0.00287204	0.0117394
SEC22B	0.271841	8.13075	3.08646	0.00289339	0.0118207
MUC1	0.116789	5.74544	3.08485	0.00290721	0.0118711
MGST3	-0.214538	8.82287	-3.08252	0.00292729	0.0119471
GLMN	0.24418	5.65776	3.08189	0.00293278	0.0119578
ITGAM	-0.383806	8.99441	-3.08188	0.00293288	0.0119578
C6orf47	-0.142744	6.78534	-3.08092	0.00294119	0.0119856
CD84	-0.196085	7.08056	-3.07995	0.00294964	0.012011
NME8	-0.169378	4.80971	-3.07987	0.00295037	0.012011
RAB8B	0.302282	7.31585	3.07905	0.0029575	0.0120299
KLHL20	-0.168408	3.76388	-3.07899	0.00295801	0.0120299
VAV3	-0.219766	6.77087	-3.07859	0.00296152	0.0120382
WBSCR22	0.253648	7.68951	3.07804	0.00296631	0.0120516
OMP	0.0933331	4.251	3.07779	0.00296851	0.0120544
ANP32A	-0.197733	8.97962	-3.07644	0.00298035	0.0120965
PLEC	-0.267225	7.69324	-3.07569	0.00298697	0.0121172
PLP2	-0.202282	9.33374	-3.0745	0.00299748	0.0121538
PDCL	-0.19421	4.58423	-3.07328	0.00300829	0.0121915
DRAP1	0.348567	7.44674	3.07155	0.00302369	0.0122478
ZNF24	-0.453664	8.15055	-3.07055	0.00303262	0.0122778
UROS	0.197278	6.52962	3.0694	0.00304293	0.0123103
EIF4ENIF1	0.211291	6.41876	3.06932	0.0030437	0.0123103
[truncated: 6,086 more rows]

## Sheet: Serotype I (EA vs LA)
Gene	logFC	AveExpr	t	P.Value	adj.P.Val
RPLP0	1.40306	10.9229	10.6836	2.15731e-16	1.74419e-12
CTSL	-1.58362	7.88925	-10.2476	1.30918e-15	4.19454e-12
HSPD1	1.10215	10.0549	10.206	1.55642e-15	4.19454e-12
MCM3	0.931645	7.81533	9.99893	3.68905e-15	6.0404e-12
CDKN1C	-2.41701	7.00996	-9.99593	3.73556e-15	6.0404e-12
HESX1	-1.59547	5.70246	-9.9276	4.97034e-15	6.36813e-12
RPS5	1.07256	11.7492	9.9028	5.51353e-15	6.36813e-12
SNRPF	0.811029	8.34299	9.81936	7.81916e-15	7.55628e-12
PHB2	0.870293	10.1516	9.79638	8.60972e-15	7.55628e-12
RUVBL1	0.719255	7.32504	9.7768	9.34604e-15	7.55628e-12
LDHB	1.15674	11.0142	9.67545	1.43011e-14	1.03194e-11
FABP5	1.86985	7.80352	9.65337	1.56911e-14	1.03194e-11
LILRA3	-1.86927	7.45715	-9.62958	1.73413e-14	1.03194e-11
NME1	1.31899	8.12602	9.61008	1.88223e-14	1.03194e-11
SHMT2	0.853714	7.71985	9.60269	1.94165e-14	1.03194e-11
SOD1	0.698853	10.1256	9.58339	2.10588e-14	1.03194e-11
CCL8	-2.96331	6.17988	-9.57628	2.16981e-14	1.03194e-11
MX2	-1.81289	9.44649	-9.53921	2.53619e-14	1.13917e-11
JUP	-1.19731	6.10737	-9.51972	2.753e-14	1.14209e-11
RRM2	2.6476	9.39568	9.50312	2.95236e-14	1.14209e-11
CCT4	0.78828	9.88603	9.50199	2.96648e-14	1.14209e-11
IMPDH2	1.00478	7.93909	9.46209	3.50957e-14	1.28977e-11
SNRPD2	0.899424	10.7719	9.41797	4.22696e-14	1.48587e-11
HINT1	0.809874	9.17332	9.38531	4.85126e-14	1.63427e-11
RPL10A	1.04728	11.4536	9.35894	5.42249e-14	1.75331e-11
RPL7	0.606943	12.6274	9.34923	5.64932e-14	1.75331e-11
RPL18	0.673679	11.6849	9.33365	6.03331e-14	1.75331e-11
TPX2	1.47993	6.39644	9.33213	6.07206e-14	1.75331e-11
ADAP2	-1.12526	7.47937	-9.29119	7.21817e-14	1.96867e-11
RPS16	0.756407	11.6934	9.28309	7.46964e-14	1.96867e-11
SIGLEC7	-0.770576	6.9482	-9.28061	7.5484e-14	1.96867e-11
ALDH18A1	0.763547	7.02106	9.25936	8.25751e-14	2.03385e-11
TUBB	0.886308	9.78812	9.2581	8.30143e-14	2.03385e-11
CDKN3	1.97684	6.4587	9.23185	9.27564e-14	2.20569e-11
RPS7	0.811071	11.6704	9.22213	9.6649e-14	2.23259e-11
OASL	-1.63432	8.45577	-9.20755	1.02794e-13	2.30858e-11
RPL27	0.551763	11.9737	9.17702	1.16965e-13	2.54987e-11
LILRB2	-1.67754	8.50404	-9.17127	1.19846e-13	2.54987e-11
RPS6	0.88395	11.9085	9.16235	1.24457e-13	2.58009e-11
COX6C	0.713199	10.5078	9.13629	1.38967e-13	2.80887e-11
MS4A4A	-2.6526	6.4784	-9.07234	1.82181e-13	3.52648e-11
HERC5	-2.0666	8.67098	-9.07103	1.83194e-13	3.52648e-11
CCT7	0.630703	9.08553	9.05634	1.94959e-13	3.66569e-11
CDKN1A	-1.18962	8.81295	-9.03828	2.10465e-13	3.8418e-11
RPL6	0.73965	11.2197	9.03302	2.15204e-13	3.8418e-11
TCN2	-1.04064	6.67016	-9.02935	2.18581e-13	3.8418e-11
PAICS	1.4649	7.58248	9.01803	2.29324e-13	3.94485e-11
ZWINT	2.05314	7.27079	8.97186	2.789e-13	4.69773e-11
H1F0	-1.19306	6.83077	-8.96086	2.92209e-13	4.82145e-11
TYMS	2.1374	8.80741	8.95342	3.01588e-13	4.83756e-11
RPL35	0.658234	10.8878	8.95065	3.05152e-13	4.83756e-11
CD27	1.31503	9.00832	8.90904	3.64044e-13	5.55668e-11
MARCKS	-1.7601	9.02113	-8.90891	3.64259e-13	5.55668e-11
STOML2	0.948282	7.58998	8.90096	3.7675e-13	5.64078e-11
RPS18	0.43616	13.3481	8.89394	3.88136e-13	5.7056e-11
OXCT1	0.992342	7.33705	8.88961	3.95331e-13	5.70759e-11
SNRPE	0.877988	8.98501	8.87791	4.15454e-13	5.89289e-11
HNRNPA2B1	0.585573	10.2244	8.85066	4.66396e-13	6.5014e-11
TNFSF10	-1.86164	10.5369	-8.82905	5.11223e-13	6.99352e-11
ATG7	-0.555411	6.42586	-8.82491	5.20275e-13	6.99352e-11
RPS21	0.584411	12.2411	8.8216	5.2765e-13	6.99352e-11
PTTG1	1.62375	9.01538	8.79669	5.86509e-13	7.62387e-11
RAN	0.969995	9.87333	8.79368	5.94067e-13	7.62387e-11
GAPDH	0.721035	12.0917	8.78381	6.19488e-13	7.82587e-11
GLUL	-1.18466	9.77492	-8.7645	6.72444e-13	8.36417e-11
EMR2	-1.09911	5.82323	-8.75719	6.93645e-13	8.47226e-11
MX1	-1.57678	11.2057	-8.75409	7.02851e-13	8.47226e-11
GINS2	1.37019	6.92315	8.75086	7.12571e-13	8.47226e-11
RRAS	-0.825587	6.54712	-8.73752	7.54124e-13	8.83637e-11
DHX15	0.608455	9.0851	8.7317	7.72981e-13	8.92794e-11
HSPE1	0.962974	7.88702	8.70629	8.61138e-13	9.80605e-11
YBX1	0.610416	10.8951	8.68617	9.38002e-13	1.0533e-10
SLC31A2	-1.4348	8.78941	-8.65663	1.06348e-12	1.17784e-10
APEX1	0.668095	9.03077	8.62314	1.22625e-12	1.33081e-10
SLC25A5	0.97775	10.6912	8.61873	1.24943e-12	1.33081e-10
CD86	-0.758135	7.13671	-8.61844	1.25098e-12	1.33081e-10
ABCA1	-1.42995	6.24128	-8.58008	1.47261e-12	1.54624e-10
RANBP1	1.05837	8.0803	8.56929	1.54179e-12	1.58733e-10
HPSE	-1.15462	6.99599	-8.56789	1.55101e-12	1.58733e-10
BIRC5	1.44745	6.67397	8.56434	1.5746e-12	1.59133e-10
EEF2	1.00814	10.4494	8.55744	1.62151e-12	1.61851e-10
RPS10	0.448895	12.6679	8.5438	1.71834e-12	1.68999e-10
ATP5O	0.822667	10.0535	8.54154	1.73493e-12	1.68999e-10
RFC4	1.3939	7.21284	8.53313	1.79811e-12	1.73069e-10
RPA3	0.98185	8.10988	8.51922	1.90773e-12	1.81459e-10
IPO5	1.02937	7.15282	8.50637	2.01494e-12	1.87492e-10
DNASE1L1	-0.658278	7.49083	-8.50607	2.01754e-12	1.87492e-10
CDC20	1.73704	6.60466	8.49253	2.13717e-12	1.95992e-10
STMN1	1.22246	7.60238	8.49031	2.15749e-12	1.95992e-10
SNRPD1	0.983912	7.43906	8.48275	2.22799e-12	1.99245e-10
RTCB	-0.599565	8.66445	-8.48121	2.24259e-12	1.99245e-10
MRPS15	0.712274	7.14014	8.4326	2.758e-12	2.42374e-10
DDX1	0.567018	8.33562	8.42718	2.82235e-12	2.45362e-10
H2AFZ	0.977889	9.6399	8.41726	2.944e-12	2.53215e-10
CD1D	-1.17114	7.40428	-8.40542	3.09621e-12	2.63504e-10
RPL24	0.561539	11.6001	8.39353	3.25694e-12	2.74295e-10
ARPC5L	0.514748	8.87225	8.3638	3.69625e-12	3.08084e-10
RPS27A	0.603367	11.9349	8.3597	3.76138e-12	3.10314e-10
C3AR1	-1.62827	9.49996	-8.35235	3.88082e-12	3.16934e-10
RPS3	0.535495	12.3285	8.34572	3.99195e-12	3.22749e-10
DEFB1	-1.33813	6.03433	-8.33818	4.12224e-12	3.29983e-10
SLC7A7	-1.0599	9.64479	-8.33556	4.16843e-12	3.3041e-10
PDHA1	0.435418	8.26122	8.3325	4.22302e-12	3.31487e-10
VDAC1	0.71996	8.17831	8.31816	4.48893e-12	3.48856e-10
SIGLEC1	-1.52579	8.085	-8.31599	4.5306e-12	3.48856e-10
CD3D	1.11368	10.6971	8.30628	4.72172e-12	3.60142e-10
TLR1	-1.38869	7.35706	-8.29338	4.98827e-12	3.74442e-10
FUT4	-0.654928	5.94695	-8.29275	5.00183e-12	3.74442e-10
EEF1E1	0.921643	7.2652	8.28944	5.07278e-12	3.75039e-10
CACYBP	0.993879	6.20024	8.28806	5.10257e-12	3.75039e-10
MIF	1.09784	9.59671	8.28185	5.23922e-12	3.78872e-10
RPL14	0.586146	10.7889	8.27782	5.33006e-12	3.78872e-10
CCT6A	0.727461	7.68944	8.27588	5.37408e-12	3.78872e-10
EIF4B	0.914234	8.65258	8.27576	5.37695e-12	3.78872e-10
CCR1	-1.28439	9.90203	-8.27523	5.38902e-12	3.78872e-10
IFIT1	-2.78504	10.2194	-8.2716	5.47304e-12	3.81462e-10
CASP5	-1.01945	5.7088	-8.25997	5.75072e-12	3.9739e-10
PDLIM5	-0.664422	6.71366	-8.24516	6.12523e-12	4.19682e-10
HMGB1	1.29702	9.11342	8.22645	6.63291e-12	4.47804e-10
FDPS	0.601803	8.06147	8.22597	6.64645e-12	4.47804e-10
LILRA2	-1.2933	8.04596	-8.22356	6.71522e-12	4.48699e-10
PECAM1	-0.649337	9.53662	-8.18212	8.011e-12	5.30893e-10
UQCRQ	0.773688	9.31199	8.17316	8.32249e-12	5.47052e-10
EIF2AK2	-0.812491	7.58607	-8.1667	8.55457e-12	5.53296e-10
PSEN1	-0.628873	7.22092	-8.16616	8.57426e-12	5.53296e-10
CCNB2	1.58897	6.97069	8.16393	8.65576e-12	5.53296e-10
BAG2	1.19396	5.40964	8.16297	8.69122e-12	5.53296e-10
SAT1	-0.923708	10.0571	-8.14592	9.3458e-12	5.90319e-10
SMC4	1.25323	7.80514	8.12689	1.01346e-11	6.34903e-10
IFITM1	-0.740605	12.385	-8.12518	1.02087e-11	6.34903e-10
TLR7	-1.31544	6.60845	-8.11753	1.05467e-11	6.50918e-10
IARS	0.944217	8.74976	8.11202	1.07967e-11	6.613e-10
IL15	-1.08112	7.0779	-8.10676	1.10415e-11	6.71205e-10
CCL2	-2.66244	7.27116	-8.09982	1.13724e-11	6.83416e-10
ISG15	-1.96229	11.2795	-8.09902	1.14114e-11	6.83416e-10
NCL	0.586084	9.31228	8.09145	1.17851e-11	7.00609e-10
AURKB	1.01224	6.16357	8.08117	1.23123e-11	7.26604e-10
BTF3	0.552575	10.908	8.07738	1.25125e-11	7.29162e-10
XRCC5	0.641135	9.82482	8.07694	1.2536e-11	7.29162e-10
CLPP	0.566348	7.90002	8.05701	1.36464e-11	7.88078e-10
LDHA	0.7927	10.8618	8.04097	1.46105e-11	8.32959e-10
ATP5G3	0.851311	9.8547	8.04043	1.46441e-11	8.32959e-10
FEN1	1.18633	7.73643	8.03897	1.47358e-11	8.32959e-10
ACOT9	-0.580577	8.11618	-8.03634	1.49016e-11	8.32959e-10
CKS2	1.46834	7.50338	8.03575	1.49387e-11	8.32959e-10
TOP2A	1.59652	5.68237	8.03211	1.51721e-11	8.4018e-10
UBE2C	1.05496	6.88284	7.99791	1.75502e-11	9.61788e-10
RPL9	0.407277	12.2831	7.99716	1.7606e-11	9.61788e-10
CCNA2	1.30438	5.74347	7.99406	1.78399e-11	9.68024e-10
PRDX2	1.46624	8.166	7.98541	1.85088e-11	9.97622e-10
MYD88	-0.699093	10.7137	-7.97648	1.92266e-11	1.02945e-09
BUB1	1.83649	5.73026	7.95941	2.06749e-11	1.09972e-09
CMKLR1	-0.722616	5.63408	-7.95577	2.09979e-11	1.10959e-09
AOAH	-0.902751	8.25406	-7.94866	2.16433e-11	1.13627e-09
GZMK	1.48922	9.05252	7.9368	2.2764e-11	1.18014e-09
RPL22	0.629352	11.6687	7.93672	2.27709e-11	1.18014e-09
RPL29	0.606801	11.3959	7.92598	2.38366e-11	1.2248e-09
IFIH1	-1.64187	6.95143	-7.925	2.39355e-11	1.2248e-09
HMOX2	0.529974	7.8165	7.92288	2.41525e-11	1.22813e-09
NDUFAB1	0.672014	9.78103	7.90018	2.6603e-11	1.34428e-09
RPS17	0.538906	12.6441	7.89246	2.74913e-11	1.37464e-09
MRPL3	0.867289	9.01883	7.89201	2.75438e-11	1.37464e-09
MCM5	1.12498	7.711	7.88855	2.79525e-11	1.38648e-09
HAT1	1.07786	7.43086	7.88561	2.8304e-11	1.39535e-09
ATP5A1	0.866198	11.2272	7.87999	2.89893e-11	1.42048e-09
IL1RN	-2.05499	8.63828	-7.87071	3.01562e-11	1.46313e-09
SUB1	1.08971	11.1938	7.8702	3.02218e-11	1.46313e-09
PLAGL2	-0.566067	6.3651	-7.8684	3.04541e-11	1.4656e-09
NUSAP1	1.68269	7.41095	7.86222	3.12664e-11	1.49579e-09
GZMA	1.13599	10.4076	7.85813	3.18149e-11	1.51308e-09
SSBP1	0.60642	9.15172	7.85136	3.27449e-11	1.5482e-09
PSMA1	0.42343	9.81776	7.84656	3.34199e-11	1.57093e-09
LY86	-0.786174	9.27515	-7.83514	3.50834e-11	1.63959e-09
OAS2	-1.05034	9.22716	-7.82854	3.6083e-11	1.67662e-09
GMNN	1.59487	7.66797	7.82583	3.65008e-11	1.68634e-09
DDX39A	0.784279	9.06436	7.82074	3.72994e-11	1.71344e-09
CDK1	1.56199	5.97663	7.81739	3.78359e-11	1.72827e-09
NPM1	0.780047	11.4164	7.80448	3.99708e-11	1.81553e-09
CHCHD2	0.671843	10.8557	7.8023	4.03432e-11	1.82221e-09
GTPBP2	-0.631988	6.93317	-7.79321	4.19332e-11	1.8835e-09
PSMB4	0.546632	9.71812	7.78049	4.42647e-11	1.97477e-09
IFIT3	-2.41832	9.81422	-7.77949	4.44536e-11	1.97477e-09
LMO2	-1.32922	8.8371	-7.77578	4.51609e-11	1.9884e-09
CDC45	0.890027	5.82913	7.7749	4.53305e-11	1.9884e-09
SLBP	0.686639	8.01253	7.77378	4.55453e-11	1.9884e-09
OAS1	-1.39604	8.89363	-7.77276	4.57443e-11	1.9884e-09
NDUFA4	0.507968	9.44426	7.7619	4.79055e-11	2.07121e-09
DBI	0.473199	9.99959	7.757	4.89156e-11	2.10363e-09
LILRB4	-0.889218	6.59432	-7.75216	4.99317e-11	2.13597e-09
SLAMF1	0.937151	6.58661	7.73515	5.36776e-11	2.28412e-09
SSR2	0.633849	10.218	7.72022	5.71955e-11	2.42108e-09
MTHFD1	0.862095	7.88996	7.71648	5.81102e-11	2.44698e-09
GMPR	-1.03569	6.06496	-7.70883	6.00309e-11	2.50903e-09
LGALS3BP	-1.51451	8.11745	-7.70816	6.02042e-11	2.50903e-09
CTSB	-0.778692	9.64888	-7.70326	6.147e-11	2.54864e-09
NCAPG	1.486	5.89342	7.69773	6.29321e-11	2.59595e-09
SLC25A4	0.546905	7.02929	7.69226	6.44112e-11	2.64347e-09
CBX5	0.729928	5.71764	7.68832	6.54996e-11	2.67457e-09
CDC42EP2	-0.438317	5.87804	-7.68578	6.62098e-11	2.68998e-09
LSM7	0.624193	8.81338	7.68451	6.65683e-11	2.69102e-09
UXT	0.552317	9.16451	7.67757	6.85621e-11	2.75784e-09
RPS24	0.304154	13.0081	7.67396	6.96234e-11	2.78666e-09
BACH1	-1.0278	8.08933	-7.667	7.17136e-11	2.85618e-09
C1QBP	1.20456	7.56339	7.66563	7.21312e-11	2.85873e-09
ILF2	0.920146	8.27285	7.65931	7.40947e-11	2.92222e-09
RAD51	0.903856	6.2867	7.65171	7.65253e-11	3.00343e-09
RPL32	0.338421	13.0666	7.64811	7.77058e-11	3.03503e-09
LILRB3	-0.889734	8.64964	-7.63803	8.11058e-11	3.1526e-09
CCT2	1.13885	7.79111	7.63441	8.23618e-11	3.1861e-09
CDC123	0.591651	8.18233	7.62847	8.44677e-11	3.25201e-09
EXT1	-0.940104	6.25137	-7.62469	8.58339e-11	3.28763e-09
TRIM38	-1.02749	8.06684	-7.62367	8.62062e-11	3.28763e-09
TFEC	-1.59707	7.62355	-7.61892	8.79631e-11	3.33888e-09
SIRPB1	-0.550645	5.55226	-7.61593	8.90907e-11	3.36588e-09
KIF2C	0.756643	5.524	7.61428	8.9715e-11	3.3737e-09
MCM6	1.20571	8.33547	7.61018	9.12908e-11	3.41707e-09
DHX9	0.461219	7.31762	7.60478	9.34107e-11	3.46466e-09
RALB	-0.805092	8.58835	-7.60476	9.34194e-11	3.46466e-09
CDC25A	0.599843	6.19619	7.59651	9.67497e-11	3.57179e-09
RRM1	1.31153	8.02687	7.58145	1.0314e-10	3.79038e-09
SERPINB8	-0.585498	6.84546	-7.57837	1.04495e-10	3.82281e-09
TIMM13	0.611831	7.12681	7.57204	1.07341e-10	3.90926e-09
HSD17B10	0.585055	8.62474	7.56786	1.09267e-10	3.96153e-09
PARP1	0.693589	8.0085	7.56418	1.10985e-10	4.00586e-09
COX6A1	0.560903	10.8502	7.55631	1.14757e-10	4.1236e-09
MTMR11	-0.907779	7.26527	-7.54387	1.20979e-10	4.32795e-09
NINJ1	-1.04739	8.16296	-7.54183	1.22031e-10	4.34633e-09
BUB1B	1.28989	6.09648	7.53906	1.23475e-10	4.37848e-09
SH2D1A	1.27236	7.50398	7.53162	1.27436e-10	4.48273e-09
POLD2	0.617264	6.58821	7.53146	1.27524e-10	4.48273e-09
MAK	-0.374766	4.13509	-7.51817	1.34921e-10	4.72223e-09
MDH1	0.555556	9.90051	7.50975	1.39832e-10	4.87303e-09
PLSCR1	-1.29756	10.3887	-7.50678	1.41603e-10	4.91357e-09
NUDT1	0.785674	6.85815	7.5019	1.44564e-10	4.99487e-09
PHF11	-0.672481	9.91168	-7.50061	1.4536e-10	5.00101e-09
METAP2	0.628217	8.32614	7.49911	1.4629e-10	5.01166e-09
ENO1	0.520269	10.3088	7.49221	1.50631e-10	5.13862e-09
TNS1	-0.397755	5.32027	-7.48871	1.52889e-10	5.17328e-09
UQCRC2	0.47813	9.52678	7.48865	1.52927e-10	5.17328e-09
SCO2	-1.18026	9.27655	-7.48283	1.56751e-10	5.28056e-09
CREG1	-0.883777	9.09712	-7.47898	1.59331e-10	5.34519e-09
MCM2	1.10922	7.51856	7.47334	1.63187e-10	5.45194e-09
UBE2V2	0.694537	7.4803	7.47039	1.6524e-10	5.49778e-09
XRCC6	0.504874	10.2289	7.46837	1.66664e-10	5.52247e-09
HDAC1	0.563977	8.63328	7.46553	1.68683e-10	5.55688e-09
CDK4	0.542059	7.82853	7.46498	1.69077e-10	5.55688e-09
BATF3	-0.637158	6.03301	-7.46311	1.70421e-10	5.57834e-09
MANF	1.06872	9.11293	7.45472	1.76596e-10	5.75718e-09
IFITM3	-1.2094	12.2729	-7.44877	1.8111e-10	5.87564e-09
CCT8	0.660993	10.2005	7.44802	1.81683e-10	5.87564e-09
C14orf2	0.48334	10.6781	7.44646	1.8289e-10	5.8911e-09
BLMH	0.5851	6.61683	7.44425	1.84615e-10	5.92307e-09
IFI44	-1.26771	9.92321	-7.44272	1.85818e-10	5.93589e-09
PSMB1	0.442768	9.84378	7.44187	1.86483e-10	5.93589e-09
ZBTB32	0.559241	5.01694	7.44001	1.87964e-10	5.95955e-09
FXYD6	-0.788194	6.88591	-7.43792	1.89639e-10	5.97809e-09
HMMR	1.24933	6.45341	7.43743	1.90027e-10	5.97809e-09
OAS3	-1.68081	9.55586	-7.43523	1.91809e-10	6.01077e-09
CFD	-1.29287	8.66637	-7.43117	1.95144e-10	6.07631e-09
SLC15A3	-0.677664	7.3198	-7.42947	1.96554e-10	6.07631e-09
LILRB1	-0.882425	7.88748	-7.42913	1.9684e-10	6.07631e-09
EIF2D	0.574628	7.97528	7.42905	1.96907e-10	6.07631e-09
FES	-0.762956	6.5974	-7.42797	1.97806e-10	6.08083e-09
FANCA	-0.389954	6.9871	-7.42543	1.99947e-10	6.12339e-09
ASAH1	-0.851976	8.70885	-7.42282	2.02173e-10	6.16294e-09
IL3RA	-0.402218	6.25968	-7.42213	2.02763e-10	6.16294e-09
ATIC	0.695849	8.20656	7.41132	2.12276e-10	6.42791e-09
EEF1A1	0.280252	13.6531	7.4084	2.14917e-10	6.48361e-09
UBE2G1	0.804323	8.35042	7.40397	2.18988e-10	6.58184e-09
SERPING1	-2.33524	7.94347	-7.38755	2.34773e-10	7.03015e-09
TLR2	-1.13091	9.15649	-7.38025	2.42143e-10	7.22407e-09
PCNA	1.22577	9.21138	7.3768	2.45713e-10	7.30363e-09
AIFM1	0.584105	6.85191	7.3742	2.4843e-10	7.35736e-09
RAB33A	0.586303	5.18421	7.36634	2.56848e-10	7.56907e-09
FKBP11	1.54258	9.02582	7.36549	2.57768e-10	7.56907e-09
CAPN3	-0.533763	5.96865	-7.36414	2.59248e-10	7.56907e-09
SERPINA1	-1.54193	10.5602	-7.36407	2.59324e-10	7.56907e-09
ACYP1	0.648376	5.40387	7.35395	2.70683e-10	7.86329e-09
TBXAS1	-0.669493	7.16707	-7.35337	2.71349e-10	7.86329e-09
LCK	0.917077	9.55977	7.35152	2.7348e-10	7.89673e-09
TUBG1	0.878436	5.50798	7.34646	2.79406e-10	8.03914e-09
UNC93B1	-0.580058	6.75909	-7.34062	2.86406e-10	8.21132e-09
VCP	0.776299	8.43708	7.33861	2.88853e-10	8.25222e-09
CHAF1B	0.506316	5.06371	7.3338	2.94793e-10	8.39224e-09
SH2B3	-0.910821	7.70341	-7.33075	2.98629e-10	8.47162e-09
PHB	0.594981	7.60396	7.32894	3.0092e-10	8.50678e-09
SEC61B	0.845646	10.4467	7.32636	3.04233e-10	8.57046e-09
GAR1	0.497435	7.12435	7.32534	3.05541e-10	8.57744e-09
CNPY2	0.736951	8.91363	7.32426	3.0695e-10	8.58717e-09
KCNMB1	-0.507875	6.50843	-7.31852	3.1449e-10	8.76776e-09
VRK1	1.20011	7.01281	7.31766	3.15639e-10	8.76957e-09
TK1	0.877024	6.04548	7.31614	3.17678e-10	8.79598e-09
HEXB	-0.421002	9.2554	-7.31188	3.23458e-10	8.92545e-09
PTPRO	-0.890185	5.98973	-7.31072	3.25055e-10	8.93901e-09
ST6GALNAC4	0.753844	5.71846	7.30326	3.35478e-10	9.19437e-09
POLE2	0.893333	6.37225	7.30009	3.40013e-10	9.28718e-09
SCPEP1	-0.696821	8.19709	-7.29917	3.41337e-10	9.29195e-09
CD300C	-0.60943	6.9618	-7.28967	3.55344e-10	9.64078e-09
RPS15A	0.320222	13.1499	7.28072	3.69054e-10	9.97927e-09
PRR13	-0.519027	9.62	-7.27639	3.75873e-10	1.01298e-08
LYN	-1.06771	8.40822	-7.27179	3.83263e-10	1.02946e-08
NUDT21	0.705435	6.5166	7.26635	3.92182e-10	1.04993e-08
FUCA1	-0.718721	7.4073	-7.26351	3.96928e-10	1.05913e-08
BID	-0.672243	7.78362	-7.2623	3.98958e-10	1.06104e-08
GOT1	0.611735	6.82044	7.25208	4.16583e-10	1.10429e-08
PSMB2	0.532614	9.58935	7.23772	4.42677e-10	1.16962e-08
HIRIP3	0.419042	7.00657	7.23508	4.47635e-10	1.17887e-08
UBE2D2	0.512534	8.12718	7.22984	4.57671e-10	1.19847e-08
PPOX	0.407225	6.36038	7.22964	4.58042e-10	1.19847e-08
KIF22	0.602586	6.34366	7.22537	4.66387e-10	1.21637e-08
TRIP13	0.962689	6.33173	7.22276	4.71565e-10	1.22592e-08
PBK	1.58824	5.24223	7.22147	4.74151e-10	1.22869e-08
DTYMK	0.637351	5.63777	7.21396	4.89436e-10	1.26425e-08
EEF1D	0.570339	9.98268	7.2123	4.92894e-10	1.26912e-08
PEBP1	0.825442	8.47197	7.20974	4.98257e-10	1.27886e-08
GAB2	-0.664219	6.96563	-7.20897	4.99874e-10	1.27895e-08
P4HB	0.851272	7.88011	7.20323	5.12152e-10	1.30208e-08
PSMD14	0.801619	8.72904	7.20259	5.13535e-10	1.30208e-08
ACAT1	0.83808	8.01241	7.20249	5.13744e-10	1.30208e-08
DDX58	-1.57208	7.90202	-7.20165	5.15573e-10	1.30263e-08
ZFAND5	-0.704164	9.26298	-7.19211	5.36779e-10	1.35198e-08
CKS1B	0.848288	7.65096	7.18913	5.43583e-10	1.36487e-08
MAP4K1	0.587231	7.02849	7.18618	5.50408e-10	1.37772e-08
IFNGR2	-0.735833	9.68831	-7.1842	5.55024e-10	1.38499e-08
ASNS	1.17376	6.49681	7.18157	5.61226e-10	1.39616e-08
ATP5J	0.640533	9.08099	7.17601	5.74568e-10	1.42496e-08
FGL2	-1.2693	10.0475	-7.17387	5.79786e-10	1.43194e-08
ABCE1	0.784092	7.10343	7.1734	5.80924e-10	1.43194e-08
TCTA	-0.379123	7.3551	-7.15822	6.19396e-10	1.52213e-08
SNRPG	0.616736	10.0197	7.15637	6.24243e-10	1.52939e-08
RPLP1	0.230358	12.8177	7.15358	6.31659e-10	1.54018e-08
PILRA	-1.56354	6.53403	-7.15328	6.32453e-10	1.54018e-08
CDC6	0.82655	5.17431	7.15211	6.35594e-10	1.54318e-08
AKR1B1	0.895483	8.74346	7.1476	6.47816e-10	1.56814e-08
IFITM2	-1.04205	12.551	-7.14583	6.52651e-10	1.57513e-08
NDUFB8	0.706148	9.74514	7.14371	6.58523e-10	1.58457e-08
CSF1R	-1.06673	8.31119	-7.1389	6.72028e-10	1.60864e-08
SRSF1	0.673488	8.04819	7.13874	6.72504e-10	1.60864e-08
VAMP3	-0.592778	9.28491	-7.1364	6.79182e-10	1.6152e-08
EIF3K	0.549978	10.0359	7.13637	6.79245e-10	1.6152e-08
TIMP1	-1.04316	9.5282	-7.13514	6.82785e-10	1.61886e-08
RAB27A	0.58383	8.75128	7.13417	6.85597e-10	1.62078e-08
TUFM	0.656734	8.78261	7.13164	6.92952e-10	1.63339e-08
RPS4X	0.620326	12.7892	7.1232	7.18065e-10	1.68683e-08
MSH2	0.970759	5.7007	7.12263	7.19797e-10	1.68683e-08
ECI2	0.577085	6.56828	7.12089	7.25123e-10	1.6944e-08
DPM3	0.578587	6.99671	7.11674	7.37924e-10	1.71934e-08
USP18	-1.34094	7.34312	-7.11571	7.41132e-10	1.72185e-08
CRYZ	0.701772	6.88636	7.11347	7.4818e-10	1.72819e-08
EIF2S2	0.648324	10.3051	7.1129	7.49981e-10	1.72819e-08
RPA2	0.492114	8.34357	7.11281	7.50271e-10	1.72819e-08
RNASET2	-0.775538	9.99182	-7.10993	7.5945e-10	1.74108e-08
UFD1L	0.620572	8.87754	7.10955	7.60652e-10	1.74108e-08
CBX3	0.422795	9.32693	7.10903	7.62327e-10	1.74108e-08
RAP1GDS1	0.660446	7.37098	7.10351	7.80301e-10	1.77711e-08
SP100	-0.509663	8.29408	-7.10049	7.90299e-10	1.79482e-08
MTCH2	0.581532	8.36921	7.09895	7.95452e-10	1.80146e-08
AQP3	0.844747	7.47484	7.09739	8.00705e-10	1.80552e-08
MAPKAPK3	-0.590782	7.13595	-7.09709	8.01709e-10	1.80552e-08
IL10RB	-0.60258	7.74476	-7.08655	8.38162e-10	1.88237e-08
BEST1	-0.440293	5.89794	-7.06609	9.13678e-10	2.0453e-08
RPL36AL	0.46739	10.4953	7.06554	9.15769e-10	2.0453e-08
ITGAE	0.715532	8.37646	7.05818	9.44627e-10	2.10394e-08
NUP107	0.698974	7.32446	7.05535	9.55985e-10	2.12339e-08
LBR	0.631228	9.61485	7.04993	9.78057e-10	2.16646e-08
NMI	-0.731174	9.81486	-7.04374	1.00391e-09	2.21765e-08
TNFRSF17	2.524	7.675	7.04107	1.01528e-09	2.23667e-08
CD59	0.948089	7.511	7.03772	1.0297e-09	2.26227e-08
IRF7	-1.48641	9.46911	-7.03702	1.03275e-09	2.26281e-08
SDF2L1	1.28107	7.15577	7.03545	1.03958e-09	2.27162e-08
FKBP3	0.752967	8.00429	7.02047	1.10733e-09	2.41314e-08
SLC2A6	-0.69703	6.10984	-7.00263	1.19369e-09	2.58672e-08
LAMP3	-1.49797	5.93345	-7.00206	1.19655e-09	2.58672e-08
RPL37A	0.250092	13.4392	7.00206	1.19658e-09	2.58672e-08
HSPB11	0.7561	6.84068	6.99945	1.2098e-09	2.60832e-08
RPL15	0.63815	10.9498	6.99518	1.23176e-09	2.64862e-08
UBE2L6	-0.949969	10.2208	-6.99251	1.24569e-09	2.67145e-08
PDCD5	0.606017	6.23057	6.99047	1.25641e-09	2.68732e-08
MT2A	-1.04256	11.2732	-6.9857	1.28188e-09	2.73108e-08
IFIT5	-1.22178	7.3396	-6.98538	1.28363e-09	2.73108e-08
NDUFA1	0.464596	10.0762	6.97893	1.31895e-09	2.79888e-08
SLC11A1	-1.03843	7.70481	-6.97392	1.34704e-09	2.851e-08
EIF3E	0.58507	10.5626	6.9727	1.35397e-09	2.85819e-08
CCNC	1.02768	8.96893	6.96845	1.37839e-09	2.90216e-08
PPIH	0.543969	7.87643	6.96034	1.42623e-09	2.99509e-08
CD3G	0.772049	7.28859	6.95089	1.48404e-09	3.10642e-08
TXNL4A	0.523746	9.23701	6.95043	1.48693e-09	3.10642e-08
RNF114	-0.542239	7.16369	-6.94606	1.51452e-09	3.15352e-08
MSH6	0.688735	7.70536	6.94563	1.51728e-09	3.15352e-08
PSMA2	0.569375	9.82452	6.93885	1.56117e-09	3.23643e-08
CD8A	1.26484	9.27768	6.93453	1.58972e-09	3.28719e-08
MTMR3	-0.522598	7.36104	-6.92498	1.65488e-09	3.4132e-08
TRAPPC2L	0.723998	7.64946	6.92392	1.66225e-09	3.41967e-08
SLC25A3	0.650449	11.0973	6.92159	1.67865e-09	3.4403e-08
C5AR1	-1.30652	8.64963	-6.92128	1.68079e-09	3.4403e-08
DDOST	0.870581	9.69552	6.92064	1.68533e-09	3.44087e-08
RBBP7	0.694341	8.72738	6.91895	1.69738e-09	3.45676e-08
STRAP	0.457545	8.88327	6.91567	1.72091e-09	3.49587e-08
FPR1	-1.12785	10.1842	-6.91318	1.73903e-09	3.52382e-08
GGH	1.7146	5.68233	6.90944	1.76653e-09	3.57059e-08
RPL19	0.333459	12.491	6.90174	1.82463e-09	3.67884e-08
SPAG5	0.819209	5.83466	6.90059	1.83346e-09	3.68744e-08
FCGR2A	-1.14662	7.81957	-6.89945	1.8423e-09	3.69024e-08
HSPA14	0.662404	7.34361	6.89923	1.84398e-09	3.69024e-08
OXA1L	0.495063	8.83481	6.89801	1.8535e-09	3.70014e-08
SIT1	0.497489	7.41381	6.89454	1.88068e-09	3.74514e-08
CD2	0.75088	9.5553	6.8936	1.88808e-09	3.75064e-08
SRPRB	0.840442	7.96913	6.89212	1.89985e-09	3.76478e-08
HNRNPAB	0.633688	9.27595	6.88984	1.91815e-09	3.79174e-08
ASGR2	-0.704398	7.57835	-6.88815	1.93182e-09	3.80945e-08
P2RY2	-0.506298	6.13064	-6.88625	1.94729e-09	3.83062e-08
CDC7	0.824311	6.0648	6.88434	1.96296e-09	3.85207e-08
CLDND1	0.91337	7.46116	6.88045	1.99528e-09	3.89837e-08
SEC61G	0.785557	9.05106	6.87991	1.99984e-09	3.89837e-08
KMO	-1.0737	6.77033	-6.87977	2.00102e-09	3.89837e-08
UROS	0.437586	6.43277	6.86955	2.08878e-09	4.05511e-08
CEACAM3	-0.497707	6.64059	-6.86924	2.0915e-09	4.05511e-08
FUT8	0.665071	5.30174	6.86443	2.13415e-09	4.12018e-08
LPAR6	-1.09908	8.49236	-6.8643	2.13526e-09	4.12018e-08
NIF3L1	0.606697	7.51743	6.86362	2.14144e-09	4.12227e-08
CSTA	-0.940274	10.1576	-6.85296	2.23943e-09	4.30066e-08
RPS9	0.603923	11.3096	6.84906	2.27631e-09	4.36113e-08
ACTL6A	0.822191	4.44601	6.84727	2.2935e-09	4.38367e-08
CLEC4A	-1.07635	6.8889	-6.84169	2.34785e-09	4.47698e-08
JTB	0.372353	10.6176	6.83174	2.44793e-09	4.65682e-08
TGM1	-0.467362	5.15284	-6.82746	2.49227e-09	4.73005e-08
KIF11	1.6384	4.90417	6.82492	2.51894e-09	4.76948e-08
PSAT1	0.478761	6.91408	6.81908	2.58132e-09	4.87616e-08
ACOT7	0.926794	6.26954	6.81536	2.62199e-09	4.94144e-08
AHCY	0.706199	7.0252	6.8132	2.64576e-09	4.97465e-08
NR1H2	-0.533685	6.84086	-6.81183	2.66104e-09	4.97547e-08
VBP1	0.532945	8.64729	6.81178	2.66157e-09	4.97547e-08
NDUFC1	0.492938	9.11748	6.8115	2.66466e-09	4.97547e-08
ASH2L	-0.236622	8.54984	-6.8091	2.69168e-09	5.01433e-08
MRPL23	0.703705	8.1117	6.80806	2.7034e-09	5.02459e-08
TNFRSF10B	-0.724488	6.98378	-6.8036	2.75449e-09	5.10781e-08
KIF20A	0.880869	5.06099	6.8012	2.7823e-09	5.14757e-08
HPRT1	0.645479	8.15325	6.7981	2.81863e-09	5.20288e-08
IFI44L	-1.62621	10.4546	-6.79403	2.86717e-09	5.27298e-08
MYBL2	0.674118	6.47054	6.79381	2.86978e-09	5.27298e-08
MYL6B	0.901223	6.78954	6.79328	2.87617e-09	5.27298e-08
AURKA	0.986286	5.67398	6.78982	2.91813e-09	5.33779e-08
MRPS12	0.588564	7.41699	6.78893	2.92909e-09	5.34576e-08
RBCK1	-0.555471	8.6429	-6.77941	3.04826e-09	5.54725e-08
COX7A2	0.60346	10.7635	6.77902	3.05322e-09	5.54725e-08
TMEM258	0.736937	10.3219	6.77036	3.16603e-09	5.73932e-08
POLE3	0.564851	7.58768	6.765	3.2379e-09	5.85648e-08
ADSL	0.521291	8.95138	6.7587	3.32449e-09	5.99966e-08
PSMD13	0.480798	7.55926	6.75707	3.34723e-09	6.02726e-08
TUFT1	-0.432962	4.77653	-6.75362	3.39587e-09	6.10126e-08
HTATSF1	0.588974	6.93872	6.75225	3.41542e-09	6.12277e-08
RAB31	-0.967211	8.83844	-6.74182	3.56786e-09	6.38189e-08
EIF3F	0.746965	10.1864	6.74059	3.58618e-09	6.4005e-08
PTAFR	-0.653989	6.7227	-6.7383	3.62075e-09	6.44796e-08
FFAR2	-1.83111	7.72013	-6.73212	3.71557e-09	6.60228e-08
GPR65	-0.633827	8.57153	-6.72912	3.76251e-09	6.67104e-08
PPM1G	0.388729	7.13574	6.72459	3.8345e-09	6.75975e-08
KRT10	0.803006	6.83909	6.72451	3.83576e-09	6.75975e-08
LILRA6	-0.941365	8.36211	-6.72439	3.83763e-09	6.75975e-08
CD28	0.865176	6.72514	6.71933	3.91982e-09	6.88951e-08
COX4I1	0.4254	10.3073	6.71677	3.96194e-09	6.94844e-08
MKI67	0.86793	6.17689	6.71434	4.00247e-09	7.00431e-08
IMPA2	-0.686004	6.71069	-6.71208	4.04047e-09	7.05555e-08
MAFB	-1.3219	9.7768	-6.71121	4.05521e-09	7.06042e-08
CPSF6	0.901611	7.39114	6.71088	4.06073e-09	7.06042e-08
FCN1	-1.22483	11.0774	-6.70621	4.14087e-09	7.18431e-08
ITM2C	1.22166	8.0589	6.70321	4.19307e-09	7.25931e-08
RNASEH2A	0.587053	7.02684	6.69871	4.27267e-09	7.37532e-08
EIF3D	0.417628	9.68268	6.69783	4.28843e-09	7.37532e-08
BLVRB	-0.761408	8.49904	-6.69775	4.28988e-09	7.37532e-08
IL32	1.04152	9.23416	6.69722	4.29946e-09	7.37532e-08
GCDH	0.361928	5.93104	6.69687	4.30569e-09	7.37532e-08
SSR4	0.755325	10.2397	6.69496	4.34019e-09	7.4187e-08
DDB1	0.412096	8.11219	6.68487	4.52711e-09	7.72187e-08
SND1	0.639145	7.81126	6.68341	4.55482e-09	7.74146e-08
PRC1	1.22099	5.5218	6.68326	4.55774e-09	7.74146e-08
CPQ	-0.401649	6.1863	-6.67909	4.63786e-09	7.86103e-08
MRPL12	0.596744	6.84067	6.67122	4.7928e-09	8.10665e-08
TRAFD1	-0.739714	8.32652	-6.67055	4.8063e-09	8.11251e-08
LGALS9	-0.916377	8.41016	-6.66805	4.85659e-09	8.18033e-08
ATF5	-0.468756	6.51227	-6.65903	5.04311e-09	8.47279e-08
ITGB3BP	1.09	7.05887	6.65864	5.05119e-09	8.47279e-08
HNRNPR	0.495013	9.29706	6.65371	5.15634e-09	8.63126e-08
P2RY13	-1.45614	7.87832	-6.65198	5.1937e-09	8.67584e-08
SLC35B1	0.790713	8.56233	6.64417	5.36583e-09	8.94489e-08
GLT8D1	0.634004	4.49065	6.64178	5.41968e-09	9.01607e-08
PRDX1	0.501132	9.89273	6.6395	5.4713e-09	9.08326e-08
SNX6	-0.407231	8.33425	-6.63532	5.56764e-09	9.22426e-08
PPP1R7	0.337804	8.24166	6.62772	5.74712e-09	9.50213e-08
PSMA3	0.532446	9.49113	6.62181	5.89038e-09	9.71913e-08
NONO	0.43858	9.92607	6.61985	5.93893e-09	9.76872e-08
EIF3M	0.524479	8.06059	6.61924	5.95394e-09	9.76872e-08
TYROBP	-1.18832	11.2016	-6.61913	5.95668e-09	9.76872e-08
AQP9	-1.46801	8.44125	-6.61828	5.97779e-09	9.78349e-08
SFPQ	0.611637	9.00825	6.61347	6.09896e-09	9.96164e-08
NDC80	1.14573	5.15505	6.60807	6.23771e-09	1.01677e-07
F11R	-0.536528	6.6373	-6.607	6.26573e-09	1.01928e-07
NOD2	-0.951126	6.42914	-6.60161	6.40806e-09	1.04035e-07
NDUFB1	0.463229	9.91246	6.59692	6.53457e-09	1.05876e-07
LY6E	-1.12876	9.43867	-6.59405	6.61318e-09	1.06935e-07
PSMG2	0.39383	9.60946	6.59241	6.65859e-09	1.07455e-07
BCCIP	0.496797	6.47982	6.58859	6.76554e-09	1.08963e-07
ERH	0.553281	9.27687	6.58555	6.85155e-09	1.10129e-07
ETV7	-0.539826	6.80125	-6.5804	7.0001e-09	1.12073e-07
ITIH4	-0.335794	5.87752	-6.5804	7.0002e-09	1.12073e-07
MIPEP	0.282316	4.27855	6.57308	7.21701e-09	1.15315e-07
SQRDL	-0.560807	10.2495	-6.57136	7.26879e-09	1.15914e-07
NTHL1	0.422415	5.77272	6.56988	7.31373e-09	1.16401e-07
NIT2	0.488269	7.12962	6.56805	7.36984e-09	1.17063e-07
IGSF6	-0.97062	7.19747	-6.5656	7.44521e-09	1.18028e-07
GTF3A	0.588911	9.82288	6.5651	7.4608e-09	1.18044e-07
CD14	-1.14105	10.6422	-6.56333	7.51599e-09	1.18685e-07
HNRNPM	0.541683	9.03529	6.56096	7.59039e-09	1.19626e-07
ALG5	0.945099	8.2392	6.55912	7.64885e-09	1.20313e-07
MRPS31	0.673952	6.95963	6.55564	7.76044e-09	1.21831e-07
PSMC5	0.397653	8.81625	6.54923	7.97041e-09	1.24885e-07
XPOT	0.618143	7.20878	6.54716	8.03935e-09	1.25627e-07
CXCL10	-2.87131	9.36551	-6.54688	8.04881e-09	1.25627e-07
MTF1	-0.514043	7.65817	-6.54133	8.23668e-09	1.28311e-07
RACGAP1	1.12432	5.5753	6.53695	8.38814e-09	1.30419e-07
GNPDA1	-0.429614	6.58272	-6.52983	8.64029e-09	1.34082e-07
UAP1	1.58956	7.62601	6.52426	8.84279e-09	1.36962e-07
IFNGR1	-0.696069	9.01407	-6.51903	9.03732e-09	1.39476e-07
PFDN4	0.935005	6.80686	6.51897	9.03962e-09	1.39476e-07
THEMIS2	-0.818331	8.69105	-6.51051	9.36287e-09	1.44188e-07
CENPE	0.924502	5.60781	6.50713	9.49546e-09	1.45952e-07
CNPY3	-0.549639	8.09538	-6.50512	9.57522e-09	1.46899e-07
TNFRSF1B	-0.86554	8.00306	-6.50355	9.63774e-09	1.47578e-07
ST3GAL5	-0.407008	8.02843	-6.50049	9.76116e-09	1.49185e-07
UQCRFS1	0.413247	10.1988	6.49513	9.98108e-09	1.52259e-07
IRAK3	-0.652946	5.53968	-6.49074	1.01648e-08	1.54769e-07
HMGA1	0.733133	7.85745	6.48815	1.02747e-08	1.56148e-07
RUVBL2	0.463533	7.65724	6.48084	1.05914e-08	1.6066e-07
RPS23	0.294865	13.1114	6.47776	1.07278e-08	1.62424e-07
BLVRA	-0.937764	6.94872	-6.47528	1.08389e-08	1.63799e-07
SRP72	0.75426	9.05741	6.47398	1.08972e-08	1.64373e-07
RAD54B	0.364761	4.37089	6.47114	1.10266e-08	1.66015e-07
USP25	-0.579118	7.82757	-6.46987	1.10848e-08	1.66414e-07
NDUFA2	0.504254	9.09033	6.46967	1.10943e-08	1.66414e-07
CHEK1	1.07007	4.4909	6.46486	1.13181e-08	1.69457e-07
IPO7	0.5817	8.07146	6.46182	1.14615e-08	1.71288e-07
ADM	-1.27815	7.51745	-6.45801	1.16442e-08	1.73696e-07
MARCO	-0.74402	6.79332	-6.45348	1.18652e-08	1.76667e-07
SYNGR2	-0.48916	8.57409	-6.44305	1.23896e-08	1.84136e-07
MAN1A1	1.10949	8.5194	6.4416	1.24645e-08	1.84709e-07
HIBCH	0.896342	5.92862	6.44142	1.24739e-08	1.84709e-07
TCEA1	0.533175	9.28351	6.43923	1.25877e-08	1.86054e-07
DYNLL1	0.497105	10.039	6.43864	1.26186e-08	1.8617e-07
EIF3I	0.546387	8.8165	6.43097	1.30262e-08	1.91834e-07
NAE1	0.615606	7.57774	6.42391	1.34133e-08	1.97175e-07
RPL26L1	0.642343	8.32977	6.42276	1.34769e-08	1.97751e-07
TCEB1	0.610157	8.68002	6.41916	1.36798e-08	2.00365e-07
MSR1	-0.593597	3.76809	-6.41858	1.37128e-08	2.00484e-07
SNN	-0.873557	8.45253	-6.41109	1.41452e-08	2.06433e-07
ATG3	-0.429209	9.60561	-6.40509	1.45011e-08	2.11245e-07
PARP2	0.726666	5.72625	6.40459	1.45308e-08	2.11298e-07
B4GALT3	0.493971	7.7978	6.40343	1.46012e-08	2.1194e-07
AIM2	-1.07173	8.1173	-6.40259	1.46518e-08	2.12293e-07
SRP19	0.687196	8.79534	6.39545	1.50917e-08	2.18276e-07
PRIM1	0.62556	7.84087	6.39344	1.52176e-08	2.19704e-07
FTH1	-0.813255	11.8211	-6.39136	1.53493e-08	2.21211e-07
MNDA	-1.06572	10.8739	-6.39056	1.54e-08	2.21547e-07
PRKDC	1.04025	6.11162	6.38914	1.54912e-08	2.22462e-07
EIF2B2	0.484107	7.40976	6.38339	1.58641e-08	2.27414e-07
AK6	0.456161	7.29531	6.37819	1.62093e-08	2.31951e-07
HAL	-1.06486	5.98688	-6.37459	1.64522e-08	2.35011e-07
SNRPD3	0.41377	9.19438	6.37376	1.65094e-08	2.35316e-07
EZH2	1.17471	5.8563	6.37343	1.65318e-08	2.35316e-07
TOP2B	0.561793	7.92518	6.37133	1.66762e-08	2.36954e-07
CDKN2C	0.577311	4.9985	6.36586	1.70577e-08	2.4195e-07
BTN2A1	-0.457875	7.39554	-6.36463	1.71446e-08	2.42757e-07
SLC2A9	-0.320738	6.32762	-6.36261	1.72884e-08	2.44364e-07
UBXN8	0.483147	5.29958	6.36217	1.73197e-08	2.4438e-07
NCF2	-0.915671	9.78385	-6.35253	1.8024e-08	2.53874e-07
TFDP1	0.485806	5.99925	6.35083	1.81513e-08	2.55223e-07
NAGA	-0.444593	7.94665	-6.34904	1.82864e-08	2.56676e-07
ANAPC5	0.613588	7.92167	6.34649	1.84802e-08	2.58947e-07
C2	-0.595865	6.76108	-6.34545	1.85592e-08	2.59604e-07
KIF15	1.04836	5.08102	6.34473	1.86146e-08	2.59929e-07
PTTG1IP	-0.458424	9.3657	-6.34193	1.88316e-08	2.62405e-07
MAD2L1	1.43098	5.17119	6.34161	1.88568e-08	2.62405e-07
PPIB	1.28836	9.85563	6.33809	1.91328e-08	2.65789e-07
TPD52	1.52318	7.71344	6.33456	1.94135e-08	2.69225e-07
PLA2G4C	-0.775568	5.10454	-6.33039	1.97514e-08	2.73442e-07
TUBB4B	0.608744	8.49004	6.32837	1.99167e-08	2.75259e-07
PFKFB3	-0.960504	6.62752	-6.32274	2.03854e-08	2.81256e-07
LAIR1	-0.56733	8.18446	-6.321	2.05326e-08	2.82804e-07
NPL	-0.968481	6.3557	-6.31966	2.06464e-08	2.83888e-07
SUPT4H1	-0.3365	7.78808	-6.31008	2.14795e-08	2.94842e-07
TIMM8B	0.487397	9.93409	6.30299	2.21173e-08	3.02656e-07
CAPG	-0.870941	8.21707	-6.30292	2.21237e-08	3.02656e-07
GLO1	0.519287	8.84747	6.30212	2.21965e-08	3.0314e-07
HMOX1	-0.795146	6.93427	-6.29846	2.25343e-08	3.07234e-07
CANX	0.699522	8.97761	6.2976	2.26144e-08	3.07808e-07
HDAC2	0.476066	6.47416	6.29461	2.28955e-08	3.11109e-07
TNFAIP2	-0.944364	8.60451	-6.29377	2.29746e-08	3.11661e-07
MLX	-0.311038	8.53927	-6.2918	2.31626e-08	3.13419e-07
RNH1	-0.491147	8.15158	-6.29159	2.31818e-08	3.13419e-07
UBAP1	-0.355027	7.23395	-6.29072	2.32657e-08	3.14029e-07
CBR1	-0.519421	6.76501	-6.28975	2.33591e-08	3.14764e-07
LAPTM4A	-0.494311	9.81082	-6.28739	2.35877e-08	3.17315e-07
GSPT1	0.771109	6.86701	6.28444	2.38763e-08	3.20664e-07
EPRS	0.532728	8.3847	6.28262	2.40559e-08	3.22541e-07
MS4A6A	-0.945961	9.66127	-6.27747	2.45726e-08	3.28916e-07
SLC39A8	0.805639	6.04331	6.27707	2.46127e-08	3.28916e-07
RNF130	-0.748072	8.97644	-6.27253	2.50775e-08	3.34574e-07
FANCG	0.532942	6.66221	6.27129	2.5206e-08	3.35735e-07
CSF2RA	-0.550537	5.56944	-6.27017	2.53225e-08	3.36731e-07
SNRPB	0.404869	8.68622	6.26658	2.57006e-08	3.41198e-07
HAX1	0.434884	9.16686	6.26543	2.58228e-08	3.41785e-07
BNIP3L	-0.570637	8.07553	-6.26537	2.58294e-08	3.41785e-07
GCH1	-0.835169	10.1829	-6.26306	2.60754e-08	3.44477e-07
COPS3	0.613958	7.93749	6.2611	2.62869e-08	3.46703e-07
HCK	-1.05533	9.2699	-6.25126	2.73753e-08	3.60471e-07
RABGGTA	-0.453514	6.84349	-6.24562	2.80177e-08	3.68331e-07
SRP14	0.368236	10.8394	6.24217	2.84187e-08	3.72995e-07
DSE	-0.896048	6.83321	-6.24108	2.85466e-08	3.74066e-07
HK3	-0.819386	8.21426	-6.23919	2.87702e-08	3.76159e-07
LEPROT	-0.659501	8.20374	-6.23894	2.87993e-08	3.76159e-07
ORC5	0.601914	6.41034	6.23745	2.89767e-08	3.77866e-07
HEBP1	-0.647641	7.29327	-6.23631	2.91133e-08	3.79035e-07
USP1	0.570809	8.61511	6.23414	2.93739e-08	3.81813e-07
RPN2	0.788152	9.69295	6.23255	2.95672e-08	3.83709e-07
ATPIF1	0.455829	8.3421	6.23043	2.98266e-08	3.86455e-07
EPB41L3	-0.784198	4.29197	-6.22775	3.01566e-08	3.89891e-07
AKTIP	0.452411	6.84729	6.2275	3.01882e-08	3.89891e-07
MANBA	-0.429918	7.03895	-6.22462	3.05473e-08	3.939e-07
PREB	0.518614	7.67635	6.22183	3.09007e-08	3.97822e-07
SFN	-0.331677	7.50235	-6.21856	3.13189e-08	4.02564e-07
MICU1	-0.372988	8.30156	-6.21292	3.20543e-08	4.11363e-07
TAGLN	-0.680298	5.29462	-6.21062	3.23581e-08	4.14595e-07
COX8A	0.478376	10.4942	6.21024	3.24087e-08	4.14595e-07
HLTF	0.737429	6.13084	6.20632	3.29358e-08	4.20673e-07
LYL1	-0.587167	7.72197	-6.19657	3.42827e-08	4.35762e-07
KYNU	-0.487328	7.41116	-6.19648	3.42948e-08	4.35762e-07
DUSP6	-1.17007	9.44708	-6.19613	3.43444e-08	4.35762e-07
RPL34	0.30131	12.1977	6.19592	3.43737e-08	4.35762e-07
RPL11	0.364628	12.1923	6.19583	3.43866e-08	4.35762e-07
TTK	1.16483	4.77741	6.19228	3.48927e-08	4.41482e-07
EMR1	-0.63105	6.7119	-6.19127	3.5037e-08	4.42531e-07
CXCR3	0.824213	5.73906	6.19094	3.5085e-08	4.42531e-07
CST3	-1.20141	9.4365	-6.18994	3.52291e-08	4.43656e-07
NCF4	-0.897496	7.80199	-6.18942	3.53044e-08	4.43913e-07
KIF4A	0.826492	5.62972	6.18362	3.6156e-08	4.53915e-07
NDUFB4	0.484968	10.2682	6.18316	3.6225e-08	4.54076e-07
ATP5G1	0.531357	8.17955	6.18051	3.66215e-08	4.58335e-07
TBCA	0.374302	9.68766	6.18001	3.66968e-08	4.58569e-07
DYNLT1	-0.912835	10.0583	-6.17864	3.69032e-08	4.60435e-07
NDUFV1	0.453113	8.31796	6.17709	3.71388e-08	4.62661e-07
ST6GAL1	0.566447	9.19291	6.17428	3.75694e-08	4.67305e-07
FTSJ1	0.677511	7.31069	6.17116	3.80547e-08	4.72615e-07
CETN3	0.672756	5.9793	6.17077	3.8116e-08	4.7265e-07
EIF4H	0.407017	9.03813	6.16986	3.82575e-08	4.73679e-07
CSE1L	0.798123	6.14504	6.16907	3.83817e-08	4.7449e-07
LSM2	0.609709	6.77475	6.16677	3.87462e-08	4.78265e-07
RPS6KC1	-0.515992	6.1195	-6.16134	3.96204e-08	4.88309e-07
RPL8	0.555221	11.7754	6.15589	4.05151e-08	4.98433e-07
RTP4	-0.958616	8.16858	-6.15559	4.05651e-08	4.98433e-07
ATP5B	0.482585	10.3438	6.15092	4.13511e-08	5.07319e-07
SLC16A1	0.729935	6.35038	6.15008	4.14936e-08	5.07572e-07
NDUFB6	0.538564	8.4187	6.15006	4.14972e-08	5.07572e-07
SDCBP	-0.582317	10.4456	-6.14956	4.15823e-08	5.07844e-07
HYOU1	0.833345	8.61209	6.14838	4.17829e-08	5.09524e-07
NOLC1	0.417082	6.46127	6.14333	4.26571e-08	5.19402e-07
XBP1	1.11501	8.78998	6.13899	4.34246e-08	5.27952e-07
PABPC1	0.654164	11.5459	6.13597	4.39654e-08	5.33724e-07
TPPP3	-0.439689	5.67643	-6.13205	4.46763e-08	5.41541e-07
IDH2	0.787501	8.60275	6.13016	4.50243e-08	5.44941e-07
COX5A	0.55291	9.76584	6.1298	4.50916e-08	5.44941e-07
CHST7	-0.540947	5.9406	-6.12692	4.5626e-08	5.50577e-07
PABPC3	0.616894	10.0008	6.1263	4.57419e-08	5.51152e-07
MTX2	0.507354	5.62397	6.1193	4.70742e-08	5.66362e-07
CFP	-0.924185	8.62659	-6.11875	4.71789e-08	5.66778e-07
RPS25	0.450787	11.2258	6.11626	4.76626e-08	5.70502e-07
SERPINB6	-0.552638	7.57453	-6.11613	4.76882e-08	5.70502e-07
FXN	0.542936	5.02843	6.11607	4.77006e-08	5.70502e-07
TIMM17A	0.612807	8.4759	6.11264	4.83748e-08	5.77711e-07
ENOSF1	0.584172	6.04585	6.11028	4.88447e-08	5.82463e-07
CALCOCO2	-0.4245	9.02468	-6.10859	4.91843e-08	5.85648e-07
TPD52L2	-0.398532	7.8994	-6.10418	5.00799e-08	5.95435e-07
LILRA1	-0.646814	5.31501	-6.1035	5.02201e-08	5.96226e-07
LAGE3	0.341532	7.17009	6.10192	5.05458e-08	5.99212e-07
ORC1	0.594997	4.83387	6.10077	5.07845e-08	6.0116e-07
PELI2	-0.545419	6.70789	-6.09405	5.2201e-08	6.17025e-07
RAD51C	0.57952	6.69992	6.09127	5.2798e-08	6.22627e-07
MIS18A	0.588189	5.61084	6.09113	5.2829e-08	6.22627e-07
SNX2	-0.495134	7.76365	-6.09067	5.29281e-08	6.22888e-07
IGJ	1.46382	10.0472	6.08809	5.34897e-08	6.28582e-07
SNX11	-0.227272	8.06451	-6.0843	5.43256e-08	6.37478e-07
ZNF207	0.362085	9.70227	6.07972	5.5352e-08	6.47977e-07
POLA1	0.491728	6.66665	6.07911	5.54899e-08	6.47977e-07
TMEM50A	-0.339399	8.71652	-6.0791	5.54931e-08	6.47977e-07
SULT1A1	-0.583259	8.51928	-6.07889	5.55408e-08	6.47977e-07
TARS	0.553779	8.23758	6.07384	5.66983e-08	6.60527e-07
STK39	0.660551	5.77077	6.06858	5.79323e-08	6.73932e-07
KLF7	-0.383277	6.85873	-6.06141	5.9655e-08	6.92976e-07
DHFR	0.707499	4.42626	6.0505	6.23727e-08	7.23506e-07
COX7B	0.492233	10.1356	6.04941	6.26508e-08	7.2569e-07
DUT	0.775841	5.89907	6.04893	6.27747e-08	7.26085e-07
LAT2	-0.743743	8.7487	-6.04157	6.469e-08	7.47169e-07
ARL1	0.618144	6.99214	6.04005	6.50935e-08	7.50758e-07
PTTG3P	0.43377	5.19466	6.03707	6.58885e-08	7.58844e-07
NFIL3	-1.16274	8.48026	-6.03636	6.60817e-08	7.59986e-07
PSMA5	0.425868	9.43781	6.03535	6.63542e-08	7.62037e-07
PRMT5	0.383645	7.85428	6.03208	6.72463e-08	7.71187e-07
BCL2L2	-0.308042	5.67018	-6.03163	6.73693e-08	7.71503e-07
CLEC2D	1.08007	7.10524	6.0306	6.76526e-08	7.73651e-07
RCN2	0.795472	6.37883	6.02917	6.80488e-08	7.77082e-07
CDC16	0.416825	6.58706	6.02795	6.83895e-08	7.79872e-07
LIG1	0.445006	6.37241	6.02167	7.01622e-08	7.98959e-07
PPA1	0.598291	10.471	6.02002	7.06364e-08	8.03228e-07
FOXO3	-0.625091	8.20416	-6.01943	7.08059e-08	8.04025e-07
SLCO4A1	0.409236	6.10887	6.0181	7.11937e-08	8.06477e-07
CSTF2	0.336884	7.18966	6.018	7.12213e-08	8.06477e-07
CTNNA1	-0.445469	6.8737	-6.01744	7.13855e-08	8.07206e-07
RAB32	-0.633654	8.29124	-6.01576	7.18747e-08	8.11602e-07
CEBPB	-1.03935	10.7177	-6.01396	7.24033e-08	8.16431e-07
TMED3	0.556393	7.24065	6.00617	7.47408e-08	8.41615e-07
KPNA2	0.752527	7.59002	6.00072	7.64197e-08	8.59323e-07
PLK4	0.608473	6.51501	5.99613	7.78638e-08	8.74346e-07
TIMP2	-0.661416	7.58047	-5.99258	7.89965e-08	8.85834e-07
LSM4	0.684279	7.12431	5.99207	7.91601e-08	8.8644e-07
PLEK	-0.64452	9.70607	-5.98905	8.01403e-08	8.96175e-07
RPL37	0.26296	12.4148	5.98824	8.04055e-08	8.97898e-07
LSM3	0.526987	9.32537	5.98754	8.06362e-08	8.99233e-07
PPP1CA	0.515365	9.43365	5.98532	8.13673e-08	9.06136e-07
WDR61	0.472138	8.01223	5.98383	8.18641e-08	9.10415e-07
HOXA1	-0.337037	4.59666	-5.98142	8.26708e-08	9.18123e-07
NAGK	-0.903471	9.68601	-5.97999	8.31543e-08	9.22226e-07
DAPK1	-0.682888	7.03714	-5.97394	8.52249e-08	9.43895e-07
ASGR1	-0.461529	6.17271	-5.96948	8.67864e-08	9.59874e-07
NT5C2	-0.468739	7.16304	-5.96797	8.73215e-08	9.64473e-07
FAU	0.364483	11.7955	5.96636	8.78967e-08	9.69502e-07
HS1BP3	-0.369543	7.20057	-5.96197	8.94798e-08	9.85618e-07
TXNL1	0.366361	9.16395	5.95983	9.02614e-08	9.92875e-07
CD320	0.353108	7.11416	5.95908	9.05382e-08	9.94567e-07
AXL	-0.585113	4.97754	-5.95865	9.06955e-08	9.94943e-07
NUCB2	0.89718	6.69293	5.95316	9.27448e-08	1.01605e-06
NUP88	0.545898	7.325	5.93955	9.80192e-08	1.07238e-06
IMMT	0.372609	8.22159	5.93815	9.85792e-08	1.07704e-06
EVI2A	-0.571374	9.98536	-5.9368	9.91231e-08	1.08056e-06
GNAS	0.509937	4.74674	5.93669	9.9168e-08	1.08056e-06
GRN	-1.08534	9.4224	-5.9322	1.0099e-07	1.09755e-06
HBS1L	0.61669	7.15863	5.93218	1.00999e-07	1.09755e-06
UBA2	0.69881	8.01529	5.92869	1.02444e-07	1.11175e-06
MKNK1	-0.316006	7.82759	-5.92512	1.03938e-07	1.12646e-06
BST1	-0.890511	7.4275	-5.92445	1.0422e-07	1.128e-06
USO1	0.60161	8.87672	5.92228	1.05145e-07	1.13649e-06
API5	0.465617	7.54237	5.92165	1.05413e-07	1.13707e-06
SEC61A1	0.504308	8.2713	5.92149	1.0548e-07	1.13707e-06
IKBKAP	0.656149	6.66102	5.91524	1.08194e-07	1.16477e-06
MGST2	-0.391615	7.19889	-5.90896	1.10984e-07	1.19322e-06
NEK2	0.717154	4.75673	5.90753	1.11631e-07	1.19859e-06
ESPL1	0.447631	6.16519	5.90597	1.12338e-07	1.20331e-06
DIAPH2	-0.474043	5.71813	-5.90591	1.12368e-07	1.20331e-06
RFC3	0.817054	6.12117	5.90317	1.13623e-07	1.21445e-06
PDIA6	0.776113	9.17168	5.90298	1.13709e-07	1.21445e-06
YEATS4	0.419115	3.78571	5.90209	1.14123e-07	1.21726e-06
FCER1G	-0.993495	10.6589	-5.90103	1.14613e-07	1.22087e-06
NDUFA8	0.371176	8.13094	5.89698	1.1651e-07	1.23945e-06
GNA15	-0.549103	6.67035	-5.89662	1.16679e-07	1.23962e-06
SEC13	0.543627	9.0859	5.89398	1.17938e-07	1.25135e-06
SRM	0.875542	7.28706	5.8921	1.18839e-07	1.25926e-06
IDE	0.518245	6.81843	5.89163	1.19065e-07	1.26e-06
LTBR	-0.464412	6.71917	-5.89067	1.19529e-07	1.26326e-06
RPP40	0.436243	5.97668	5.88829	1.20689e-07	1.27385e-06
TECR	0.650927	7.54251	5.88584	1.21892e-07	1.28487e-06
PGK1	0.314761	10.4205	5.88487	1.22373e-07	1.28826e-06
CD33	-0.605461	7.44291	-5.88269	1.23458e-07	1.298e-06
MAP2K5	-0.180599	4.30301	-5.88087	1.24374e-07	1.30593e-06
CDC25B	0.77399	8.80475	5.8789	1.25371e-07	1.31469e-06
PRPS1	0.724319	6.29789	5.87623	1.26732e-07	1.32564e-06
AGPAT3	-0.276897	5.53791	-5.87621	1.26744e-07	1.32564e-06
GNPAT	0.300917	8.47334	5.8742	1.27782e-07	1.33478e-06
UNC119	-0.377302	7.71419	-5.87285	1.2848e-07	1.34033e-06
S100A11	-0.879965	10.2206	-5.86822	1.30913e-07	1.36323e-06
MAPKAPK5-AS1	0.495614	4.36765	5.86803	1.31012e-07	1.36323e-06
NDUFA10	0.42716	8.24611	5.8639	1.33221e-07	1.38444e-06
SRP9	0.429331	10.336	5.85692	1.37039e-07	1.42229e-06
PTPN22	0.681281	7.07173	5.85634	1.37364e-07	1.4225e-06
SMC3	0.735148	6.83386	5.85625	1.37412e-07	1.4225e-06
HLA-A	-0.397238	13.1139	-5.85421	1.38552e-07	1.43221e-06
COPS4	0.516794	7.59999	5.85394	1.38703e-07	1.43221e-06
EXO1	0.489894	5.78174	5.84956	1.41181e-07	1.45593e-06
TCIRG1	-0.586502	8.3919	-5.84715	1.42564e-07	1.46832e-06
CBFB	0.398751	9.19603	5.84565	1.43433e-07	1.47539e-06
PSMG1	0.609871	6.72526	5.84387	1.44468e-07	1.48415e-06
AMPD2	-0.562826	7.98431	-5.8422	1.45447e-07	1.49231e-06
ITM2A	1.12195	7.57663	5.84098	1.46169e-07	1.49782e-06
IRF8	-0.597785	8.73741	-5.83607	1.49097e-07	1.52588e-06
GPR137B	-0.52747	5.6861	-5.83574	1.493e-07	1.52603e-06
SNRPB2	0.350862	9.55434	5.8352	1.49627e-07	1.52744e-06
GTF2A2	0.383447	8.70683	5.83389	1.50421e-07	1.53361e-06
SLC33A1	0.74307	5.94164	5.8327	1.51144e-07	1.53904e-06
SULT1A2	-0.45694	7.9398	-5.83112	1.52112e-07	1.54695e-06
PRMT1	0.984228	7.80097	5.82794	1.54078e-07	1.56497e-06
SQSTM1	-0.266444	7.08046	-5.81714	1.6095e-07	1.63272e-06
UNG	0.550508	5.33591	5.81615	1.61597e-07	1.63723e-06
CYC1	0.418479	8.27445	5.81583	1.61808e-07	1.63732e-06
ORAI3	-0.504764	7.59393	-5.81498	1.62365e-07	1.6409e-06
EIF3H	0.436703	10.75	5.81083	1.65103e-07	1.66649e-06
RPS19	0.341264	12.6306	5.80094	1.71831e-07	1.73223e-06
UQCRB	0.448219	6.44917	5.80048	1.72153e-07	1.73332e-06
TGFBI	-0.801077	9.10913	-5.80013	1.72393e-07	1.73358e-06
SP110	-0.794981	9.30295	-5.79833	1.73649e-07	1.74404e-06
SIRPA	-0.500267	6.52735	-5.79603	1.75272e-07	1.75816e-06
TFE3	-0.389493	6.21879	-5.7898	1.79733e-07	1.80067e-06
YWHAQ	0.620864	9.2051	5.78742	1.81463e-07	1.81576e-06
TFAM	0.448513	5.88956	5.78566	1.82758e-07	1.82645e-06
RNASE2	-1.04396	9.8249	-5.77383	1.91682e-07	1.91284e-06
HLA-E	-0.594936	10.9057	-5.77344	1.91982e-07	1.91284e-06
CD101	-0.518923	6.42839	-5.77327	1.92112e-07	1.91284e-06
PRPSAP1	0.227331	7.39264	5.77027	1.94455e-07	1.93378e-06
RPL12	0.387906	12.6303	5.76852	1.95829e-07	1.94505e-06
ATP5E	0.325097	10.9846	5.76742	1.96693e-07	1.95125e-06
STK17A	0.593468	8.70287	5.76621	1.97655e-07	1.95838e-06
MKRN1	-0.459676	8.41248	-5.76577	1.98008e-07	1.95948e-06
ARNTL2	0.32218	4.20111	5.76358	1.9976e-07	1.9744e-06
EIF3J	0.531161	7.13368	5.75513	2.06673e-07	2.04023e-06
GFPT1	0.863213	5.7499	5.75481	2.06939e-07	2.04037e-06
ICAM2	-0.468372	8.84893	-5.75407	2.07557e-07	2.04397e-06
EID1	0.434099	8.89873	5.75124	2.09937e-07	2.06489e-06
KLF6	-0.961453	9.81743	-5.74975	2.11197e-07	2.07476e-06
ST8SIA5	-0.203715	4.87018	-5.74865	2.12141e-07	2.08151e-06
CCNB1IP1	0.558751	6.87621	5.74244	2.17508e-07	2.13154e-06
USP14	0.570506	8.65337	5.74214	2.17768e-07	2.13154e-06
PRCP	-0.360076	8.83104	-5.74078	2.1896e-07	2.14062e-06
VSNL1	-0.211062	5.18685	-5.7384	2.21072e-07	2.15866e-06
RPS14	0.247721	12.8784	5.73526	2.23882e-07	2.18346e-06
TMED2	0.823939	8.61445	5.73293	2.25988e-07	2.20134e-06
ADAR	-0.609769	10.6478	-5.73174	2.27069e-07	2.20921e-06
CGA	-0.214679	5.19445	-5.7314	2.27377e-07	2.20955e-06
INPP5A	-0.452848	5.85037	-5.73012	2.28552e-07	2.2183e-06
H2AFV	1.05267	6.65662	5.72491	2.3339e-07	2.26254e-06
NME7	0.449399	6.05154	5.72345	2.34761e-07	2.27311e-06
ACPP	-0.345447	5.43763	-5.72154	2.3657e-07	2.28788e-06
SH3BP2	-0.315079	7.39426	-5.72095	2.37136e-07	2.29061e-06
STXBP2	-0.676005	7.7056	-5.71421	2.43648e-07	2.34847e-06
PSMD8	0.376283	9.09716	5.71415	2.43706e-07	2.34847e-06
PPP3CB	0.367478	8.38986	5.71224	2.45576e-07	2.36367e-06
STIL	0.670291	4.85938	5.70407	2.5377e-07	2.43963e-06
ACTR3	0.322003	10.7294	5.69966	2.58304e-07	2.48027e-06
CHPT1	-0.447329	7.40877	-5.6913	2.67111e-07	2.56179e-06
OAZ1	-0.264938	11.915	-5.69018	2.68318e-07	2.57032e-06
BCL2A1	-1.34469	9.46557	-5.67909	2.80521e-07	2.68404e-06
NOTCH2	-0.831125	7.61833	-5.67149	2.8919e-07	2.76371e-06
CD55	-0.802057	7.47519	-5.66821	2.93022e-07	2.79653e-06
APOL6	-0.63278	8.17899	-5.66793	2.93354e-07	2.79653e-06
NCBP1	0.463611	5.48303	5.66766	2.93661e-07	2.79653e-06
FBXO5	0.927866	4.58222	5.66622	2.95365e-07	2.80944e-06
G3BP1	0.469171	7.6837	5.66525	2.96511e-07	2.81703e-06
LIMA1	0.517592	6.87639	5.66405	2.97945e-07	2.82733e-06
GOLGA3	0.447761	6.97067	5.65969	3.03194e-07	2.86737e-06
SDHC	0.434408	7.2174	5.65968	3.032e-07	2.86737e-06
PTPRE	-0.669896	8.66171	-5.65951	3.03413e-07	2.86737e-06
PLCB2	-0.394145	7.77403	-5.65937	3.03583e-07	2.86737e-06
TXN	0.497737	9.41667	5.65324	3.1113e-07	2.93522e-06
CST4	-0.257302	5.36271	-5.65172	3.13024e-07	2.94965e-06
SHFM1	0.371429	8.10038	5.64931	3.16061e-07	2.9748e-06
MAGED1	0.806978	8.19899	5.64864	3.16907e-07	2.9793e-06
HLA-G	-0.370451	12.4117	-5.64795	3.17788e-07	2.9841e-06
RPL36	0.470515	10.7058	5.6468	3.1925e-07	2.99231e-06
WDR46	0.28519	6.3027	5.64668	3.19402e-07	2.99231e-06
CHN2	-0.464985	6.03718	-5.64568	3.20677e-07	3.00078e-06
TP53I3	-0.358293	6.28496	-5.64363	3.23318e-07	3.022e-06
CASP1	-0.791184	9.40325	-5.64088	3.26895e-07	3.0519e-06
DOK2	-0.451226	8.71564	-5.63549	3.34027e-07	3.11488e-06
VDR	-0.42789	6.05217	-5.63294	3.37453e-07	3.14321e-06
HSPA6	-0.947424	7.33504	-5.63192	3.38831e-07	3.15242e-06
TPT1P8	0.229249	4.41312	5.62847	3.43528e-07	3.19244e-06
SEPHS1	0.550172	6.30344	5.6259	3.47075e-07	3.2217e-06
ICMT	0.4098	5.65335	5.62481	3.48591e-07	3.23206e-06
SSFA2	-0.426979	7.11352	-5.62347	3.50469e-07	3.24575e-06
COX7C	0.428936	7.85365	5.62247	3.51873e-07	3.25502e-06
GLMN	0.440264	5.58166	5.62179	3.52829e-07	3.25596e-06
CXCR6	1.03045	5.91839	5.62169	3.52961e-07	3.25596e-06
YIF1A	0.480122	7.5487	5.62154	3.53183e-07	3.25596e-06
ATXN1	0.902898	6.43311	5.62116	3.53709e-07	3.2571e-06
CDC25C	0.315194	4.21421	5.61976	3.55706e-07	3.27122e-06
CTSD	-0.629195	6.81079	-5.61951	3.56051e-07	3.27122e-06
NDUFS6	0.419785	9.19787	5.6128	3.65734e-07	3.35637e-06
DBF4	0.882866	6.7239	5.61048	3.69126e-07	3.38365e-06
RFC5	0.867246	6.17309	5.61015	3.69622e-07	3.38436e-06
BRCA1	0.566556	4.77946	5.60523	3.76945e-07	3.44751e-06
GLRX	-0.337044	10.2748	-5.60492	3.77422e-07	3.44798e-06
SRC	-0.367876	7.33391	-5.60453	3.78011e-07	3.44946e-06
STT3A	0.882075	6.78317	5.60358	3.79437e-07	3.45857e-06
SMC2	0.762312	4.67307	5.60168	3.82325e-07	3.47741e-06
P2RX4	-0.372046	7.13882	-5.60166	3.82364e-07	3.47741e-06
PCDHGB5	-0.207435	6.39876	-5.60116	3.8312e-07	3.48037e-06
CAMK1	-0.597878	6.20945	-5.60006	3.84807e-07	3.49177e-06
NDUFV2	0.602669	8.88741	5.59432	3.93721e-07	3.56865e-06
ITM2B	-0.503923	11.4515	-5.59132	3.98458e-07	3.60754e-06
GTF2F2	0.266733	4.12511	5.59097	3.99029e-07	3.60867e-06
RBBP4	0.658627	7.45218	5.59006	4.00479e-07	3.61773e-06
TPM4	0.605019	7.36441	5.58515	4.08386e-07	3.67918e-06
CTSO	-0.515077	6.79377	-5.58515	4.08388e-07	3.67918e-06
CASP4	-0.456678	8.7998	-5.58476	4.09023e-07	3.67918e-06
GFI1	0.360946	6.30424	5.58471	4.09101e-07	3.67918e-06
PCTP	-0.37111	6.99254	-5.58348	4.1112e-07	3.69322e-06
NDUFA7	0.521066	7.93242	5.58034	4.16305e-07	3.73198e-06
TSPAN5	0.319504	5.11621	5.58004	4.16799e-07	3.73198e-06
SMAD1	-0.605634	6.17421	-5.58003	4.16818e-07	3.73198e-06
CDC23	0.496996	6.72643	5.5746	4.25932e-07	3.80936e-06
UVRAG	-0.399195	7.43585	-5.57176	4.30779e-07	3.84845e-06
DLEU1	0.502684	6.35645	5.56971	4.34313e-07	3.87574e-06
POLR3G	0.351756	4.00178	5.56724	4.38601e-07	3.90969e-06
CCND2	0.62418	8.52597	5.56509	4.42385e-07	3.93908e-06
TGOLN2	-0.38222	6.25693	-5.55573	4.5917e-07	4.08241e-06
ARPP19	0.383021	8.7244	5.55556	4.59492e-07	4.08241e-06
ST14	-0.318	6.70004	-5.54741	4.74621e-07	4.2122e-06
AKAP10	-0.384505	7.56746	-5.54402	4.81076e-07	4.2648e-06
COPB2	0.536944	8.66774	5.53989	4.89036e-07	4.33062e-06
MSH3	0.389388	4.90483	5.53325	5.02127e-07	4.44168e-06
PYCARD	-0.575662	9.43559	-5.53288	5.02863e-07	4.44333e-06
MLH1	0.4639	8.32786	5.52866	5.11366e-07	4.51261e-06
COPS8	0.426324	8.1147	5.52844	5.11819e-07	4.51261e-06
HLA-C	-0.258176	13.0807	-5.5241	5.20719e-07	4.58607e-06
HDLBP	0.512123	7.50957	5.52047	5.28265e-07	4.64747e-06
MAP3K3	-0.429363	7.28798	-5.5189	5.31587e-07	4.67161e-06
RCBTB2	-0.598462	8.33832	-5.51753	5.34469e-07	4.69184e-06
PMS1	0.652989	6.35702	5.51716	5.3526e-07	4.69368e-06
CAV1	0.773548	5.14135	5.51505	5.39778e-07	4.72817e-06
PRDX3	0.506881	8.8362	5.51454	5.40859e-07	4.73251e-06
CSDE1	0.356407	8.90471	5.51355	5.42994e-07	4.74606e-06
PRKACB	0.973606	7.02019	5.51295	5.44292e-07	4.75227e-06
PARK7	0.645494	10.5164	5.50864	5.53669e-07	4.82893e-06
ICT1	0.485353	7.25419	5.50803	5.55013e-07	4.83543e-06
RPN1	0.841435	8.16069	5.50697	5.57363e-07	4.85068e-06
IL15RA	-0.473188	7.41382	-5.50434	5.63217e-07	4.89636e-06
UPK3A	-0.30422	5.23146	-5.50281	5.66636e-07	4.92078e-06
QSOX1	-0.459719	6.84086	-5.50177	5.68985e-07	4.93588e-06
SVIL	-0.597732	6.02671	-5.50128	5.70093e-07	4.9402e-06
NDUFS3	0.361215	8.47329	5.50025	5.72424e-07	4.95508e-06
UBASH3A	0.665872	5.47321	5.49379	5.8728e-07	5.07824e-06
UPF3A	0.664069	7.59733	5.49213	5.91145e-07	5.1062e-06
NSFL1C	-0.202729	7.21756	-5.49015	5.95818e-07	5.14108e-06
IRF2	-0.614089	7.4978	-5.48744	6.0224e-07	5.19095e-06
TRA2B	0.381273	9.97341	5.48606	6.05549e-07	5.21391e-06
C5	-0.252151	4.58205	-5.48361	6.11445e-07	5.25908e-06
HSPA13	1.1141	6.35503	5.47876	6.2332e-07	5.35552e-06
TNS3	-0.850698	6.5915	-5.47702	6.27622e-07	5.38676e-06
SKAP2	-0.652891	8.70686	-5.47548	6.31469e-07	5.41402e-06
MT1H	-0.577216	9.93664	-5.47313	6.37361e-07	5.45875e-06
MRPS7	0.471559	7.69755	5.47284	6.38099e-07	5.45929e-06
NAIP	-0.892184	6.71101	-5.47194	6.40381e-07	5.47302e-06
WHSC1	0.438244	6.28872	5.4676	6.51485e-07	5.56205e-06
UCHL5	0.547404	7.49877	5.46604	6.55522e-07	5.5906e-06
GNG7	0.637968	5.802	5.4631	6.63184e-07	5.64999e-06
COX6B1	0.381623	10.204	5.45765	6.77638e-07	5.76706e-06
UPF3B	0.494448	6.61477	5.45734	6.78466e-07	5.76803e-06
BCL6	-0.986607	8.26156	-5.45541	6.83667e-07	5.80614e-06
NPC2	-0.579975	9.83546	-5.45011	6.98146e-07	5.92288e-06
IFNG	1.05472	6.64133	5.44858	7.02397e-07	5.9527e-06
DNAJB9	0.7625	8.29724	5.44477	7.13041e-07	6.03658e-06
PLK1	0.578139	5.84583	5.44151	7.22298e-07	6.10855e-06
SUCLA2	0.703351	6.15962	5.44058	7.24961e-07	6.12467e-06
MAN1A2	0.517594	7.7237	5.43141	7.5169e-07	6.34251e-06
ARL3	0.504811	6.0796	5.4312	7.52315e-07	6.34251e-06
CD53	-0.273065	11.477	-5.43089	7.53245e-07	6.34374e-06
TBX19	-0.177398	5.57921	-5.42872	7.59736e-07	6.39174e-06
SKAP1	0.458039	7.69834	5.42114	7.82818e-07	6.57909e-06
RFC1	0.511054	6.97173	5.41945	7.88033e-07	6.61604e-06
NUP214	-0.49079	7.81102	-5.41618	7.98272e-07	6.69505e-06
BRCC3	0.439399	4.71382	5.41409	8.04872e-07	6.74341e-06
EXOSC5	0.210875	6.95818	5.41012	8.17598e-07	6.84294e-06
GAA	-0.417532	6.97446	-5.40974	8.18826e-07	6.84613e-06
RASSF2	-0.471434	8.14528	-5.40398	8.37618e-07	6.9932e-06
TRAP1	0.294625	7.40366	5.40382	8.38146e-07	6.9932e-06
GOT2	0.496468	8.06757	5.40205	8.4401e-07	7.03403e-06
ALOX5	-0.854376	8.87837	-5.40182	8.44779e-07	7.03403e-06
TRIM21	-0.596633	7.87834	-5.40085	8.48025e-07	7.05379e-06
VDAC3	0.415475	9.59839	5.39897	8.54335e-07	7.09897e-06
B4GALT5	-0.680515	7.64683	-5.39834	8.56465e-07	7.10937e-06
PHGDH	0.351771	6.19477	5.3958	8.65073e-07	7.17346e-06
HSPA9	0.599516	7.90115	5.38862	8.89873e-07	7.37154e-06
SIGLEC5	-0.698818	7.08609	-5.38582	8.99757e-07	7.4397e-06
PWP1	0.54256	7.95555	5.38577	8.99941e-07	7.4397e-06
NDUFA3	0.337884	9.39936	5.37937	9.22883e-07	7.61412e-06
HK2	-0.507817	6.54773	-5.37936	9.22924e-07	7.61412e-06
SLC12A7	-0.592499	8.62956	-5.37744	9.2994e-07	7.66211e-06
DAPP1	-0.523345	7.26381	-5.37725	9.30636e-07	7.66211e-06
CLNS1A	0.267175	8.55073	5.37237	9.48677e-07	7.8027e-06
GNAQ	-0.573062	8.86465	-5.36976	9.58467e-07	7.87521e-06
NDUFS1	0.566435	7.35196	5.36883	9.61975e-07	7.896e-06
FEZ2	-0.446988	7.34256	-5.36725	9.6795e-07	7.937e-06
FPR2	-1.07485	6.83762	-5.36416	9.79805e-07	8.02099e-06
CD97	-0.69849	9.07627	-5.36406	9.80178e-07	8.02099e-06
RCC1	0.409637	6.13171	5.36314	9.83722e-07	8.04186e-06
ANXA4	-0.546929	7.70258	-5.36111	9.91595e-07	8.09803e-06
TSSC1	0.373168	7.14784	5.35986	9.96482e-07	8.12345e-06
EDF1	0.419776	8.95267	5.3598	9.96717e-07	8.12345e-06
SLA	-0.540474	9.79353	-5.3527	1.02491e-06	8.34481e-06
CLN5	-0.438515	6.33299	-5.35209	1.02739e-06	8.35658e-06
HDAC5	-0.37375	6.4568	-5.35112	1.03131e-06	8.38004e-06
HADHA	0.286785	8.93386	5.34819	1.04326e-06	8.46861e-06
PRDX4	0.974809	8.33301	5.34783	1.04473e-06	8.47204e-06
CD52	0.474469	10.8357	5.34727	1.04703e-06	8.4822e-06
CDC42EP3	-0.559816	7.88372	-5.34246	1.06698e-06	8.63517e-06
SLC22A4	-0.635567	5.31583	-5.341	1.07311e-06	8.67609e-06
PPAT	0.644603	6.38566	5.34001	1.07732e-06	8.70143e-06
CD96	0.459758	6.49146	5.33914	1.08097e-06	8.7222e-06
RARA	-0.609653	6.02101	-5.33372	1.10422e-06	8.90095e-06
S100A8	-0.489566	13.3479	-5.33148	1.11396e-06	8.9705e-06
PEA15	-0.452513	7.91483	-5.33089	1.11653e-06	8.98222e-06
ADCY7	-0.722283	7.1613	-5.32555	1.1402e-06	9.16353e-06
TARDBP	0.3546	8.80378	5.32235	1.15459e-06	9.27e-06
PLIN3	-0.387369	7.82595	-5.32127	1.15947e-06	9.29993e-06
RTCA	0.546933	7.99022	5.32069	1.16211e-06	9.3107e-06
EXOSC2	0.262729	6.37695	5.32047	1.16312e-06	9.3107e-06
VAMP1	0.608329	7.33964	5.31926	1.16863e-06	9.3456e-06
CTBP2	-0.710774	8.77806	-5.31334	1.19608e-06	9.55561e-06
PPP2R1B	0.466383	5.48566	5.31268	1.19919e-06	9.57102e-06
PSMD1	0.487533	7.60127	5.3108	1.20804e-06	9.63216e-06
NFE2	-1.07026	7.3609	-5.3069	1.22666e-06	9.77094e-06
PRKCD	-0.705624	7.96261	-5.30636	1.22925e-06	9.78197e-06
NNT	0.462497	6.38443	5.29765	1.27185e-06	1.0111e-05
CEBPD	-0.885664	9.74002	-5.29586	1.28079e-06	1.01721e-05
C14orf1	0.296356	7.11322	5.29448	1.28775e-06	1.02173e-05
RNASEH1	0.447185	7.70275	5.29179	1.30137e-06	1.03153e-05
SSRP1	0.409697	7.60525	5.28697	1.32615e-06	1.05014e-05
B9D1	0.420892	5.26616	5.28623	1.32997e-06	1.05214e-05
COPE	0.469099	8.81168	5.27631	1.38258e-06	1.09268e-05
GABBR1	-0.416518	6.85547	-5.27509	1.38918e-06	1.09683e-05
CFB	-0.275628	4.19998	-5.27363	1.39713e-06	1.10203e-05
MAPK13	0.348931	5.47948	5.27115	1.41072e-06	1.11166e-05
ACSL1	-1.21027	8.65159	-5.26945	1.42015e-06	1.118e-05
NAA10	0.329879	6.49356	5.26718	1.43279e-06	1.12686e-05
ITGAX	-0.4968	6.78829	-5.26658	1.43611e-06	1.12728e-05
TUBB3	0.437004	7.48206	5.26658	1.43612e-06	1.12728e-05
CD36	-0.758828	8.541	-5.26293	1.45675e-06	1.14237e-05
KIF13A	-0.487198	4.5167	-5.26054	1.4704e-06	1.15196e-05
TLR8	-0.896473	7.41733	-5.26017	1.47253e-06	1.15251e-05
SLC25A12	0.294833	6.98412	5.2548	1.50372e-06	1.17578e-05
CRTAM	-0.480541	5.76072	-5.25367	1.51037e-06	1.17984e-05
SMARCB1	0.500215	7.27788	5.25142	1.52369e-06	1.1883e-05
CALU	0.507441	7.00119	5.25134	1.52414e-06	1.1883e-05
UBL5	0.309594	9.17792	5.25062	1.52841e-06	1.19048e-05
CTPS1	0.469582	5.83872	5.24995	1.53247e-06	1.19249e-05
TJP2	-0.590006	5.62006	-5.24591	1.55677e-06	1.21024e-05
NUCKS1	0.621838	7.91059	5.24507	1.56187e-06	1.21303e-05
KLF11	-0.602309	6.16742	-5.24091	1.58744e-06	1.23171e-05
DPP3	0.434018	6.18036	5.23885	1.6002e-06	1.24042e-05
KLHDC2	0.565684	7.42857	5.23841	1.60299e-06	1.2414e-05
GARS	0.538341	8.74502	5.23746	1.60889e-06	1.24477e-05
FGFR1OP	0.407345	6.27423	5.23367	1.63284e-06	1.26209e-05
NAPA	-0.537995	8.65156	-5.23239	1.64102e-06	1.26721e-05
RP2	-0.417016	4.19	-5.23058	1.6526e-06	1.27493e-05
SEC63	0.687655	7.12193	5.22292	1.70266e-06	1.31229e-05
NXF1	-0.400919	8.34142	-5.21713	1.74147e-06	1.33977e-05
CSF3R	-1.10198	7.64664	-5.21711	1.74162e-06	1.33977e-05
HRSP12	0.482404	5.98399	5.21629	1.74719e-06	1.34278e-05
ZNF593	0.465432	6.38975	5.21343	1.76672e-06	1.3565e-05
NOL7	0.426786	8.36245	5.21174	1.77836e-06	1.36414e-05
ATP5G2	0.435143	9.97396	5.21038	1.78782e-06	1.3701e-05
C12orf10	0.421008	6.55581	5.20984	1.79159e-06	1.37168e-05
PEMT	0.252661	5.84112	5.20907	1.79695e-06	1.37449e-05
INPP4B	0.450099	4.53153	5.20821	1.80294e-06	1.37777e-05
PML	-0.508478	5.84849	-5.20719	1.81013e-06	1.38196e-05
TM9SF3	0.500838	7.92618	5.20538	1.82287e-06	1.39037e-05
ATXN10	0.289977	9.22188	5.20291	1.84048e-06	1.40248e-05
SERPINB1	-0.439762	8.69768	-5.20078	1.85581e-06	1.41283e-05
SRPR	0.545923	9.20742	5.19679	1.88479e-06	1.43354e-05
SFXN3	-0.291492	6.60536	-5.19564	1.89321e-06	1.43859e-05
CD163	-0.712531	7.64111	-5.19517	1.89668e-06	1.43987e-05
NDUFB7	0.532654	7.30934	5.19462	1.90077e-06	1.44163e-05
TIMELESS	0.442409	6.50638	5.19271	1.91489e-06	1.45097e-05
ITSN1	-0.257433	6.27515	-5.19237	1.91742e-06	1.45153e-05
DYSF	-0.721715	7.91294	-5.19204	1.91992e-06	1.45206e-05
NFATC3	0.470645	8.10603	5.18976	1.93698e-06	1.46359e-05
PXMP2	0.375101	6.36887	5.18688	1.95873e-06	1.47865e-05
EIF3B	0.444259	6.7426	5.18661	1.96082e-06	1.47885e-05
TTF2	0.27796	3.75744	5.18579	1.96707e-06	1.48218e-05
TRAM1	0.51353	9.9536	5.1841	1.98002e-06	1.49045e-05
CAD	0.416207	6.33529	5.18387	1.98173e-06	1.49045e-05
CDK2AP2	0.550686	7.05917	5.18305	1.98809e-06	1.49368e-05
FDX1	0.391234	6.10359	5.18284	1.98973e-06	1.49368e-05
RAD51AP1	0.790764	4.43185	5.18172	1.99835e-06	1.49876e-05
USH2A	-0.150298	3.75607	-5.18133	2.00137e-06	1.49964e-05
PSMB7	0.388767	9.20686	5.17957	2.01514e-06	1.50856e-05
ANXA6	0.522332	8.09254	5.17927	2.01748e-06	1.50891e-05
RAD17	0.533541	6.32641	5.17893	2.02013e-06	1.50949e-05
TCERG1	0.669464	6.99194	5.1779	2.02818e-06	1.51411e-05
ING4	-0.217664	6.87446	-5.17555	2.04675e-06	1.52657e-05
FAM131A	-0.359358	5.89813	-5.17383	2.06051e-06	1.53541e-05
CUTA	0.4528	9.07822	5.17286	2.06822e-06	1.53974e-05
CYCS	0.599732	9.88146	5.16576	2.12596e-06	1.58127e-05
DARS	0.63207	5.67379	5.16491	2.13302e-06	1.58506e-05
COLEC12	-0.188102	4.125	-5.16434	2.13772e-06	1.5871e-05
BCL2L14	-0.371878	5.90267	-5.1605	2.16976e-06	1.60941e-05
PAFAH1B3	0.294443	7.28097	5.15973	2.17626e-06	1.61274e-05
NDUFA9	0.411123	8.31951	5.15452	2.22067e-06	1.64415e-05
NELL2	0.655218	7.43624	5.15305	2.23329e-06	1.65051e-05
RBM3	1.07665	7.61597	5.15305	2.23335e-06	1.65051e-05
TOM1	-0.427896	6.37243	-5.15136	2.24795e-06	1.65978e-05
SRGN	-0.365776	11.5885	-5.14728	2.28379e-06	1.68364e-05
ALG6	0.345605	7.56445	5.14721	2.28443e-06	1.68364e-05
PPP6C	0.237086	8.66622	5.1455	2.29954e-06	1.69324e-05
RECQL4	0.244471	6.02102	5.14504	2.30362e-06	1.6947e-05
S100A9	-0.652839	13.0626	-5.14396	2.31332e-06	1.70029e-05
TH	0.19112	4.73064	5.14281	2.32361e-06	1.7063e-05
SLC1A4	0.857693	5.96817	5.14206	2.33039e-06	1.70973e-05
CYTH4	-0.546511	8.59015	-5.13643	2.38168e-06	1.74577e-05
SUOX	-0.233089	6.2571	-5.13618	2.38398e-06	1.74588e-05
FAS	-0.693196	7.83776	-5.13419	2.4024e-06	1.75778e-05
ITGB1BP1	0.568183	7.65716	5.13236	2.41947e-06	1.76867e-05
CASP3	0.672125	7.36912	5.13115	2.43085e-06	1.77538e-05
MRPL40	0.477826	7.94171	5.12669	2.47304e-06	1.80456e-05
SRP54	0.555447	8.08169	5.12318	2.50691e-06	1.82763e-05
ATP6V1E1	-0.223498	9.19922	-5.12075	2.53047e-06	1.84314e-05
HOOK2	-0.238317	5.32391	-5.12026	2.53531e-06	1.845e-05
PLK2	-0.385846	3.65356	-5.11925	2.54523e-06	1.85056e-05
FBP1	-0.481261	6.78568	-5.11826	2.55495e-06	1.85596e-05
TOPBP1	0.481804	7.45194	5.11787	2.55884e-06	1.85711e-05
ELL2	1.06146	6.32726	5.11727	2.56471e-06	1.8597e-05
MRTO4	0.426893	7.28679	5.11256	2.6118e-06	1.89215e-05
KLF4	-0.976446	8.86702	-5.11222	2.61526e-06	1.89296e-05
DCTN3	0.341668	8.57637	5.10941	2.64377e-06	1.91189e-05
RHOH	0.496138	8.59618	5.10323	2.7076e-06	1.9563e-05
DDB2	-0.396614	6.91638	-5.10206	2.71988e-06	1.96251e-05
RNF4	0.277295	8.88547	5.10194	2.72106e-06	1.96251e-05
HIST1H4J	0.572912	7.33207	5.10085	2.73259e-06	1.96907e-05
MDH2	0.541039	8.78083	5.09988	2.7428e-06	1.97467e-05
MPP1	-0.615062	8.20656	-5.09957	2.74605e-06	1.97525e-05
HLA-B	-0.291246	13.2195	-5.09934	2.74853e-06	1.97528e-05
ZNF350	-0.36978	5.55145	-5.09831	2.75948e-06	1.98138e-05
NDUFS2	0.237342	8.94763	5.09639	2.77999e-06	1.99434e-05
AP2M1	0.247158	9.27543	5.09341	2.81213e-06	2.01561e-05
SLC17A5	-0.238654	6.20262	-5.09297	2.81683e-06	2.01719e-05
NDUFB11	0.515445	9.1702	5.09113	2.83689e-06	2.02976e-05
ATP5I	0.459833	9.29374	5.08971	2.8525e-06	2.03912e-05
SLC3A2	-0.354334	7.53016	-5.08699	2.88259e-06	2.05881e-05
NET1	0.794139	4.88939	5.08473	2.90769e-06	2.07491e-05
PDHB	0.405797	8.94682	5.08067	2.95353e-06	2.10502e-05
FAM53C	-0.333203	7.29446	-5.08054	2.9551e-06	2.10502e-05
HSP90AB1	0.543224	9.76669	5.07908	2.97167e-06	2.11496e-05
CIAO1	0.252654	6.67859	5.07636	3.00304e-06	2.13541e-05
WARS2	0.374984	5.40348	5.07214	3.05213e-06	2.1684e-05
CD93	-0.737639	8.2608	-5.07102	3.06532e-06	2.17587e-05
ABCG1	-0.482662	3.91887	-5.07039	3.07285e-06	2.1793e-05
FAM127A	-0.352434	7.81485	-5.06877	3.09205e-06	2.19099e-05
IGF2BP3	-0.599121	4.90161	-5.06585	3.12694e-06	2.21378e-05
HIST2H2BE	-1.06425	8.10496	-5.06538	3.13266e-06	2.21588e-05
IGF2BP2	-0.496927	5.69958	-5.06465	3.14143e-06	2.22014e-05
AUH	0.35846	6.34216	5.06292	3.16233e-06	2.23296e-05
MAP3K7CL	-1.35798	7.60156	-5.05918	3.20815e-06	2.26334e-05
NOTCH4	-0.270788	5.67964	-5.05757	3.22815e-06	2.27547e-05
CD2AP	-0.540769	6.29151	-5.0572	3.23266e-06	2.27624e-05
HS2ST1	0.687524	5.14444	5.05703	3.23488e-06	2.27624e-05
ICA1	0.215047	5.31944	5.05628	3.24422e-06	2.28083e-05
PKD2L1	-0.220193	6.60918	-5.05592	3.24868e-06	2.28198e-05
VAV3	-0.361525	6.81547	-5.05414	3.27098e-06	2.29565e-05
GCA	-0.934927	7.95217	-5.0526	3.29031e-06	2.30721e-05
FAM8A1	-0.501601	8.21343	-5.05227	3.29458e-06	2.3082e-05
TXNIP	-0.497418	11.8984	-5.04982	3.3257e-06	2.32799e-05
ENPP2	-0.784556	4.37389	-5.0479	3.35028e-06	2.34317e-05
ODC1	0.501371	9.5571	5.0452	3.38525e-06	2.36558e-05
VPS51	0.4342	7.98853	5.04467	3.3922e-06	2.36839e-05
EIF2AK3	0.852683	6.56275	5.04325	3.41075e-06	2.37828e-05
GMPPA	0.415744	6.84	5.04313	3.41225e-06	2.37828e-05
SLC22A18	-0.488375	7.03651	-5.04195	3.4277e-06	2.38647e-05
LAPTM5	-0.352861	11.4621	-5.04179	3.42991e-06	2.38647e-05
BRD8	0.467705	6.98138	5.03985	3.4555e-06	2.40035e-05
RAB30	0.47486	5.42738	5.03983	3.45579e-06	2.40035e-05
STX3	-0.737447	7.24542	-5.03805	3.47941e-06	2.41372e-05
TMED10	0.608667	8.11739	5.03793	3.48101e-06	2.41372e-05
SSR1	0.558977	9.59379	5.03492	3.52153e-06	2.43823e-05
AGL	0.547378	5.78511	5.03485	3.52239e-06	2.43823e-05
VARS	0.591672	5.63174	5.02762	3.62157e-06	2.50474e-05
C1QA	-0.974274	6.7515	-5.02647	3.63755e-06	2.51364e-05
POLR2I	0.398034	7.37155	5.02461	3.66352e-06	2.52942e-05
PGAM1	0.360448	10.0625	5.02011	3.7273e-06	2.57126e-05
RALA	0.462866	6.02591	5.01784	3.7599e-06	2.59154e-05
PPP3CC	0.280901	5.42707	5.01419	3.81277e-06	2.62575e-05
SRSF10	0.47614	6.62386	5.01371	3.81977e-06	2.62619e-05
OTOF	-0.34144	4.59697	-5.0137	3.81991e-06	2.62619e-05
HNRNPD	0.581804	8.61825	5.00802	3.90404e-06	2.68175e-05
STK3	-0.386921	5.03565	-5.00666	3.92432e-06	2.69339e-05
NEU3	-0.221018	6.23107	-5.00283	3.98238e-06	2.73092e-05
HBEGF	-0.587325	5.98756	-5.00174	3.99897e-06	2.73997e-05
CBLB	0.808937	7.10977	5.00114	4.00814e-06	2.74393e-05
STARD7	0.400456	8.76893	4.99741	4.06568e-06	2.78097e-05
PRKCQ	0.456001	7.30454	4.99296	4.13557e-06	2.82638e-05
FKBP2	0.601019	7.01152	4.98751	4.22262e-06	2.88344e-05
SUPT16H	0.358233	7.97575	4.98596	4.24767e-06	2.89782e-05
LANCL1	0.450457	7.26749	4.98577	4.25085e-06	2.89782e-05
LRP8	0.166933	4.13862	4.98502	4.26305e-06	2.90369e-05
SUCLG1	0.315176	8.8339	4.98298	4.29637e-06	2.92392e-05
LUC7L3	0.692674	6.86851	4.98209	4.31091e-06	2.93135e-05
HSD17B3	-0.208361	5.66067	-4.97589	4.41425e-06	2.9991e-05
STAT6	-0.48992	9.20591	-4.97517	4.42647e-06	3.00487e-05
CCR5	0.637413	8.93269	4.9724	4.47359e-06	3.03431e-05
HMGN2	0.333703	11.3976	4.96664	4.5729e-06	3.09907e-05
PSMD11	0.289601	8.49174	4.96583	4.58703e-06	3.10604e-05
UQCR10	0.312231	10.0837	4.96473	4.60641e-06	3.11655e-05
DSCR3	-0.188777	7.54693	-4.96271	4.64212e-06	3.1357e-05
CTCF	0.290555	8.18281	4.96269	4.64246e-06	3.1357e-05
MSRB1	-0.77906	9.43589	-4.9624	4.64755e-06	3.13651e-05
SAR1B	0.720354	7.7518	4.96129	4.66719e-06	3.14714e-05
AARS	0.368818	8.49241	4.95916	4.70534e-06	3.17023e-05
PYGL	-0.55412	6.92136	-4.95803	4.72568e-06	3.18128e-05
CSNK1D	-0.391222	7.14646	-4.95694	4.74529e-06	3.19182e-05
ELAVL1	0.519456	7.93045	4.95647	4.75382e-06	3.1949e-05
COL9A2	-0.218405	5.44545	-4.95328	4.81206e-06	3.23003e-05
NAP1L4	0.284301	7.75396	4.95317	4.81408e-06	3.23003e-05
CLEC4E	-0.647899	5.11241	-4.95241	4.82799e-06	3.23668e-05
SGCB	0.43458	5.16889	4.94848	4.90088e-06	3.28282e-05
SACS	0.49503	4.40712	4.94707	4.92714e-06	3.29626e-05
FZD2	-0.663292	5.94446	-4.94697	4.9291e-06	3.29626e-05
ENDOG	0.377005	5.84065	4.94668	4.93448e-06	3.29713e-05
PPIE	0.299215	7.68349	4.94588	4.94951e-06	3.30444e-05
LAMC2	-0.22126	5.56651	-4.94321	5.00026e-06	3.33557e-05
KIR2DL4	-0.423666	5.99956	-4.93816	5.09719e-06	3.39742e-05
PLD3	-0.46595	6.75634	-4.93703	5.11919e-06	3.40928e-05
IRF9	-0.514164	9.33249	-4.93542	5.15076e-06	3.42087e-05
IDH3A	0.573398	7.07908	4.9354	5.15102e-06	3.42087e-05
HSBP1	-0.377234	8.85337	-4.93529	5.1532e-06	3.42087e-05
SSSCA1	0.434324	7.01968	4.93528	5.15352e-06	3.42087e-05
TDG	0.463748	7.87691	4.92976	5.2629e-06	3.49061e-05
MPI	0.259828	5.27014	4.92775	5.3031e-06	3.51439e-05
DNPH1	0.266911	7.2058	4.92689	5.32054e-06	3.52306e-05
ADRBK2	-0.360493	5.71162	-4.9265	5.32839e-06	3.52537e-05
MYOF	-1.10304	7.91988	-4.9246	5.36718e-06	3.54813e-05
PPP1R8	0.274674	7.86901	4.92418	5.37567e-06	3.55084e-05
2022-09-04	-0.631929	4.92932	-4.92228	5.41464e-06	3.57344e-05
THBD	-0.463288	5.00123	-4.92208	5.41873e-06	3.57344e-05
BTN3A3	-0.519433	7.33792	-4.91757	5.51237e-06	3.63223e-05
RGS19	-0.462788	9.26518	-4.91639	5.53713e-06	3.64558e-05
HNRNPC	0.296154	9.57934	4.90729	5.73194e-06	3.77076e-05
PSMC2	0.367453	9.7219	4.90432	5.79704e-06	3.81049e-05
NLE1	0.258536	5.24404	4.90237	5.84e-06	3.83561e-05
RPL41	0.161889	13.8175	4.9011	5.86817e-06	3.85098e-05
YARS	0.410824	8.78198	4.89742	5.95072e-06	3.90199e-05
RSL24D1	0.469256	8.73515	4.89627	5.97683e-06	3.91594e-05
BLM	0.45754	6.57199	4.89601	5.98266e-06	3.91658e-05
RPA1	0.533662	8.15368	4.88999	6.12071e-06	4.00056e-05
SMC1A	0.55848	8.20081	4.88999	6.12083e-06	4.00056e-05
GM2A	-0.424605	7.61608	-4.8888	6.14852e-06	4.01541e-05
ATF3	-1.29814	8.11877	-4.87968	6.36452e-06	4.15312e-05
DSTN	0.491857	8.66766	4.87802	6.40466e-06	4.17594e-05
SMS	0.439583	6.248	4.87606	6.45243e-06	4.2037e-05
LANCL2	0.421933	5.84267	4.87509	6.4761e-06	4.21572e-05
COPB1	0.380436	9.653	4.87338	6.51821e-06	4.23972e-05
ABHD2	-0.267563	6.81439	-4.87101	6.5769e-06	4.27445e-05
ADAM19	0.515417	6.96651	4.8682	6.64722e-06	4.31669e-05
NARF	0.298502	7.57151	4.86752	6.66449e-06	4.32443e-05
TNFRSF8	-0.245495	5.1021	-4.86707	6.67572e-06	4.32824e-05
NUP155	0.497335	5.57302	4.86537	6.71875e-06	4.35265e-05
TLR6	-0.304809	4.85269	-4.86513	6.72498e-06	4.3532e-05
PHKA2	-0.235751	5.88376	-4.86444	6.74257e-06	4.3611e-05
CCNF	0.269642	6.2751	4.86225	6.79862e-06	4.39383e-05
TRAM2	0.722233	7.76126	4.85918	6.87799e-06	4.44158e-05
LIN7A	-0.395067	5.10418	-4.8567	6.94269e-06	4.47978e-05
ECE1	-0.301993	6.83537	-4.85621	6.95565e-06	4.48456e-05
DAD1	0.556397	8.73939	4.85499	6.98785e-06	4.50173e-05
KLK1	-0.210356	6.52427	-4.85459	6.99827e-06	4.5019e-05
SELL	-0.410952	11.1892	-4.85456	6.99924e-06	4.5019e-05
UCHL1	0.559527	5.70923	4.85004	7.11982e-06	4.57582e-05
MT1X	-0.57118	9.12972	-4.84915	7.14356e-06	4.58743e-05
DYNLT3	-0.430175	8.04003	-4.847	7.20186e-06	4.6212e-05
GPALPP1	0.227868	4.02946	4.84607	7.22723e-06	4.63066e-05
IDH1	-0.494168	8.02583	-4.84604	7.22807e-06	4.63066e-05
S100A4	-0.360601	11.8987	-4.84452	7.26961e-06	4.65358e-05
HLX	-0.736858	6.60364	-4.84265	7.32109e-06	4.68283e-05
SLC5A3	0.63493	7.64295	4.84242	7.32766e-06	4.68333e-05
RHOG	-0.498274	9.34567	-4.8415	7.35303e-06	4.69583e-05
PSIP1	0.438265	8.09139	4.8388	7.42831e-06	4.74016e-05
EBP	0.557273	7.27408	4.83782	7.45594e-06	4.75404e-05
TNK2	-0.399309	7.26043	-4.83736	7.46896e-06	4.75859e-05
PSMD3	0.50686	5.82033	4.83606	7.50564e-06	4.7782e-05
PELI1	-0.650967	8.37432	-4.83574	7.5147e-06	4.7802e-05
DNM1L	0.38468	6.62514	4.82954	7.69228e-06	4.88932e-05
CXCR2	-1.32131	7.3519	-4.827	7.76647e-06	4.93259e-05
LPXN	0.251051	9.295	4.826	7.79589e-06	4.94739e-05
ADORA3	-0.363733	5.70173	-4.82519	7.81947e-06	4.95846e-05
TMED9	0.538167	9.45965	4.82377	7.86163e-06	4.97942e-05
PTPN7	0.35034	7.68845	4.82366	7.86483e-06	4.97942e-05
NLRP3	-0.681594	5.25027	-4.82272	7.89261e-06	4.9931e-05
ERGIC3	0.369917	8.36441	4.82078	7.95055e-06	5.02582e-05
DUSP3	-0.47658	7.17564	-4.81781	8.04013e-06	5.07847e-05
PIM2	0.549664	7.76772	4.81587	8.09916e-06	5.11177e-05
LCP2	-0.540691	8.40208	-4.81354	8.17036e-06	5.15268e-05
HRAS	0.328788	5.46832	4.81167	8.22803e-06	5.185e-05
SNX10	-0.622529	8.15854	-4.80547	8.4223e-06	5.30329e-05
CRIP1	0.622227	8.74248	4.80409	8.4663e-06	5.32685e-05
SLC27A6	-0.140746	3.66135	-4.80275	8.509e-06	5.34884e-05
ENOPH1	0.438696	7.23607	4.80258	8.51449e-06	5.34884e-05
CUL1	-0.414946	8.39222	-4.80167	8.54375e-06	5.36306e-05
ABR	-0.449134	7.56935	-4.80081	8.57133e-06	5.3762e-05
PSMC3	0.42573	7.70418	4.79911	8.62634e-06	5.40651e-05
SH2B2	-0.418767	7.88609	-4.79825	8.65444e-06	5.41992e-05
GDI2	0.334246	9.87389	4.79614	8.72334e-06	5.45884e-05
LTB4R	-0.339478	6.29464	-4.79578	8.73488e-06	5.46183e-05
MERTK	-0.342584	4.35416	-4.79518	8.75471e-06	5.46881e-05
PRPF4	0.387763	6.47916	4.79503	8.75956e-06	5.46881e-05
CD177	-0.260476	6.74369	-4.79464	8.77256e-06	5.47269e-05
KLC2	0.223438	4.89093	4.79442	8.77976e-06	5.47296e-05
CSF2RB	-0.943266	8.80488	-4.79289	8.83057e-06	5.5004e-05
SULT1B1	-0.285461	6.8749	-4.79164	8.87195e-06	5.51736e-05
MAFG	-0.283918	6.89015	-4.79156	8.87451e-06	5.51736e-05
DAP3	0.287738	8.60295	4.79145	8.87827e-06	5.51736e-05
CD44	0.381082	8.80473	4.79095	8.89489e-06	5.52274e-05
FBXW2	0.346391	6.27535	4.79078	8.9006e-06	5.52274e-05
NAMPT	-1.09524	8.09798	-4.7879	8.99768e-06	5.5787e-05
P2RX7	-0.416363	5.76275	-4.7858	9.06873e-06	5.61844e-05
RPS12	0.261243	12.5726	4.78408	9.12751e-06	5.64661e-05
WBSCR22	0.420643	7.6219	4.78406	9.12817e-06	5.64661e-05
RRAS2	0.616348	6.35772	4.78101	9.23333e-06	5.7073e-05
TINF2	-0.206118	7.72055	-4.78069	9.2444e-06	5.70977e-05
POLR2G	0.30276	9.09522	4.77938	9.29013e-06	5.73046e-05
CLCN6	-0.213973	6.08231	-4.77932	9.29207e-06	5.73046e-05
SETD8	0.281508	4.71209	4.77823	9.33031e-06	5.74862e-05
TPI1	0.308075	9.66903	4.77807	9.33572e-06	5.74862e-05
CTSA	-0.551278	9.21521	-4.77764	9.35082e-06	5.75353e-05
RXRA	-0.510381	7.31227	-4.77721	9.36597e-06	5.75847e-05
CLTC	0.370927	10.0945	4.77681	9.38024e-06	5.76286e-05
POLR3K	0.367686	7.12187	4.77547	9.42724e-06	5.78734e-05
RABAC1	0.45829	8.45353	4.77259	9.52991e-06	5.84593e-05
AVEN	0.488733	6.16676	4.77217	9.5449e-06	5.85068e-05
PTN	-0.172525	5.42198	-4.77126	9.57731e-06	5.8661e-05
UPP1	-0.535169	7.24422	-4.76787	9.69994e-06	5.93567e-05
IFI16	-0.431737	10.0777	-4.76772	9.70557e-06	5.93567e-05
PTMA	0.241382	10.1105	4.76546	9.78802e-06	5.98157e-05
STAG1	0.327039	7.2525	4.76517	9.79884e-06	5.98366e-05
TLR4	-0.805928	7.47512	-4.76444	9.82554e-06	5.99544e-05
SLC31A1	-0.329948	5.42248	-4.76404	9.84024e-06	5.99987e-05
PAK1	-0.537465	5.02171	-4.76356	9.85787e-06	6.00609e-05
SLC25A32	0.549529	6.60759	4.76211	9.91166e-06	6.03432e-05
ADA	0.497891	8.08989	4.76151	9.93403e-06	6.0418e-05
SLC9A3R1	0.442213	8.29122	4.76138	9.9389e-06	6.0418e-05
CECR1	-0.68944	10.5704	-4.75826	1.00556e-05	6.10818e-05
MOCS2	0.278005	5.53605	4.75502	1.01787e-05	6.17826e-05
GLDC	0.746994	5.38136	4.75348	1.02372e-05	6.20506e-05
CYB5R1	-0.343212	7.18687	-4.75346	1.02382e-05	6.20506e-05
BCS1L	0.230513	6.35843	4.75236	1.02805e-05	6.22608e-05
GPD2	-0.397911	4.46997	-4.74889	1.04149e-05	6.30272e-05
HRH3	-0.231579	4.79141	-4.74829	1.04381e-05	6.31204e-05
ATP2B2	-0.23068	5.88171	-4.74746	1.04707e-05	6.32705e-05
FCGR3B	-1.33355	10.1625	-4.74678	1.04974e-05	6.33841e-05
CD6	0.440173	8.05658	4.74477	1.05764e-05	6.38139e-05
ST3GAL6	-0.463237	4.71861	-4.74178	1.06955e-05	6.44839e-05
CDA	-0.71461	6.82376	-4.74113	1.07215e-05	6.45926e-05
PLSCR4	-0.2143	3.68829	-4.74053	1.07457e-05	6.469e-05
LMAN2	0.373046	7.77827	4.73793	1.08507e-05	6.52738e-05
RNF24	-0.377564	5.22015	-4.73379	1.102e-05	6.62428e-05
CD70	0.282054	6.27341	4.73159	1.1111e-05	6.67405e-05
SLC27A2	0.537208	4.5118	4.7282	1.12526e-05	6.75407e-05
CHST5	-0.279845	6.29016	-4.72722	1.12939e-05	6.7728e-05
URI1	0.312194	6.57963	4.72706	1.13006e-05	6.7728e-05
NR6A1	-0.187006	5.22861	-4.72662	1.1319e-05	6.77882e-05
PSMB5	0.312974	7.29792	4.72503	1.13865e-05	6.81155e-05
IL13RA1	-0.499889	6.46229	-4.72494	1.13905e-05	6.81155e-05
C18orf8	-0.305459	7.0828	-4.72468	1.14014e-05	6.81306e-05
STX11	-0.896218	6.35104	-4.71819	1.16809e-05	6.97491e-05
PLA2G15	-0.282208	5.15943	-4.71741	1.17151e-05	6.99016e-05
MTIF2	0.42137	6.92857	4.71269	1.19232e-05	7.10906e-05
IRF6	-0.235137	6.28157	-4.70538	1.22528e-05	7.3002e-05
UBE2L3	0.299934	9.9293	4.7038	1.23252e-05	7.33791e-05
GMIP	-0.53144	8.07361	-4.70218	1.23999e-05	7.37697e-05
USP13	0.306918	5.69272	4.69663	1.26587e-05	7.52541e-05
APOL1	-0.415661	7.42108	-4.6944	1.27643e-05	7.58261e-05
APRT	0.340052	7.9392	4.69289	1.28363e-05	7.61721e-05
SLC38A1	0.786126	9.01101	4.69279	1.28414e-05	7.61721e-05
HMBS	0.332595	7.36527	4.69191	1.28835e-05	7.63409e-05
SYT5	0.174055	4.46425	4.6918	1.28887e-05	7.63409e-05
ELOVL5	0.30492	9.2297	4.69132	1.29115e-05	7.64063e-05
SRSF3	0.503433	7.22408	4.69117	1.29187e-05	7.64063e-05
PRPSAP2	0.362026	7.21546	4.68922	1.30129e-05	7.6829e-05
RORA	0.662254	5.58913	4.68916	1.30158e-05	7.6829e-05
PSMB3	0.347105	10.1087	4.6891	1.30186e-05	7.6829e-05
NOD1	-0.318263	7.22321	-4.68542	1.31982e-05	7.78318e-05
KCNJ2	-0.898064	6.35313	-4.68377	1.32795e-05	7.8254e-05
JARID2	-0.300011	7.89555	-4.67943	1.34958e-05	7.94276e-05
HERC2	0.422654	5.30414	4.67938	1.34983e-05	7.94276e-05
RLN2	0.163064	4.10325	4.67885	1.35248e-05	7.9526e-05
RABEPK	0.257649	6.83545	4.67425	1.37579e-05	8.08374e-05
PLAUR	-0.943858	8.28031	-4.67038	1.39572e-05	8.19493e-05
HBE1	-0.314652	4.98193	-4.66975	1.399e-05	8.20824e-05
CCNA1	-0.200814	4.72417	-4.66842	1.40595e-05	8.243e-05
RBMS1	-0.455599	8.70121	-4.66448	1.42663e-05	8.3542e-05
TRIM44	-0.329898	8.34107	-4.66442	1.42698e-05	8.3542e-05
ABCB6	0.203458	5.9431	4.66291	1.43498e-05	8.39493e-05
BCL11B	0.784088	7.38983	4.66114	1.44445e-05	8.44424e-05
ALDH9A1	0.236452	7.83256	4.65864	1.45792e-05	8.51684e-05
SF3B3	0.296188	7.82219	4.65337	1.48667e-05	8.67851e-05
NDUFB2	0.255114	9.75979	4.65094	1.50018e-05	8.75105e-05
MGMT	0.289988	6.29997	4.6482	1.51547e-05	8.83385e-05
PLSCR2	-0.247349	4.45866	-4.64683	1.52317e-05	8.87235e-05
C6orf123	-0.158466	4.76753	-4.64603	1.52772e-05	8.89245e-05
P2RX5	0.461974	8.33854	4.64475	1.53499e-05	8.9239e-05
RAD21	0.382744	7.65013	4.64439	1.53703e-05	8.9239e-05
CD38	0.9731	9.38414	4.64435	1.53726e-05	8.9239e-05
C11orf58	0.264277	9.24706	4.6443	1.53754e-05	8.9239e-05
CDK2	0.395456	6.40075	4.64378	1.5405e-05	8.93469e-05
NUDT2	0.397653	6.72114	4.64087	1.55723e-05	9.02523e-05
PCMT1	-0.2902	8.10137	-4.64064	1.55856e-05	9.02645e-05
POP4	0.351784	8.37842	4.63855	1.57065e-05	9.08998e-05
HTATIP2	-0.410068	7.29196	-4.63646	1.58285e-05	9.15405e-05
XAF1	-1.02613	8.87153	-4.6355	1.58845e-05	9.17376e-05
RNF13	-0.490182	9.34185	-4.63549	1.58853e-05	9.17376e-05
IFRD2	0.225871	6.80494	4.62694	1.63964e-05	9.46214e-05
TRAF5	0.454665	7.18215	4.62615	1.64443e-05	9.48303e-05
PARP4	-0.219774	8.76136	-4.62359	1.66006e-05	9.56635e-05
MCL1	-0.399074	11.5099	-4.61639	1.70485e-05	9.81748e-05
CTSC	-0.276962	9.89926	-4.61492	1.71412e-05	9.85835e-05
MTMR2	0.239935	5.12552	4.61488	1.71439e-05	9.85835e-05
TOMM40	0.250725	6.58851	4.61416	1.71893e-05	9.87745e-05
PDK1	0.505111	5.84345	4.61376	1.72145e-05	9.8849e-05
RPS15	0.227117	12.7741	4.61336	1.72401e-05	9.89259e-05
PKIA	0.351992	6.39914	4.60752	1.76163e-05	0.000101012
TREM1	-0.976021	8.02595	-4.60597	1.77169e-05	0.000101517
ATP6V1B2	-0.558904	9.12958	-4.60291	1.79187e-05	0.000102548
ETV6	-0.275683	5.00376	-4.60286	1.7922e-05	0.000102548
SLC22A18AS	-0.201813	6.35492	-4.60177	1.79943e-05	0.000102888
PHC2	-0.503707	8.13748	-4.59946	1.81481e-05	0.000103694
S100A6	-0.509782	11.1315	-4.59567	1.84035e-05	0.00010508
LMAN1	0.611124	5.67909	4.59486	1.84582e-05	0.000105317
MFNG	0.33869	7.7398	4.59303	1.85838e-05	0.000105959
LDB1	-0.187045	6.60075	-4.59106	1.87189e-05	0.000106654
TRAF6	-0.227869	6.75055	-4.59028	1.8773e-05	0.000106887
DPAGT1	0.351202	7.09677	4.58987	1.88015e-05	0.000106974
B3GALT4	-0.338834	7.02639	-4.58744	1.89704e-05	0.000107813
PPP1CC	0.427613	9.63821	4.58719	1.89875e-05	0.000107813
ORC2	0.33809	5.80216	4.587	1.90011e-05	0.000107813
CCNE2	0.555815	3.8392	4.58698	1.90023e-05	0.000107813
PIP5K1B	0.52886	5.93326	4.58641	1.90428e-05	0.000107967
LAMP2	-0.468937	6.57327	-4.58492	1.9147e-05	0.000108482
WWP2	-0.446906	7.13482	-4.58371	1.92331e-05	0.000108894
PRPF19	0.307012	7.36793	4.58323	1.92667e-05	0.000109007
FH	0.506324	4.26035	4.57637	1.97595e-05	0.000111708
KIR2DL1	-0.484881	7.16554	-4.5762	1.97717e-05	0.000111708
CD63	-0.359706	10.0971	-4.57563	1.98138e-05	0.000111868
TNFAIP6	-1.61192	6.42859	-4.57415	1.99217e-05	0.000112398
SS18L2	0.230096	8.42747	4.57355	1.99656e-05	0.000112568
ARHGDIB	0.188114	11.9082	4.57025	2.02093e-05	0.000113862
NME8	-0.229831	4.83316	-4.5688	2.03174e-05	0.000114392
STIP1	0.435992	7.68982	4.56762	2.04059e-05	0.00011481
COX7A2L	0.303687	9.3465	4.56713	2.04426e-05	0.000114936
MGAT2	0.51155	8.32702	4.56172	2.08536e-05	0.000117166
TSTA3	0.231193	7.20153	4.56123	2.08913e-05	0.000117296
IRF5	-0.514702	7.53819	-4.55771	2.11632e-05	0.000118685
FGFBP1	-0.197829	5.91989	-4.55765	2.1168e-05	0.000118685
NDRG1	-0.309278	7.8692	-4.55448	2.14154e-05	0.000119988
ACO2	0.336433	8.48866	4.55056	2.17261e-05	0.000121645
POLR2B	0.289796	8.90555	4.54973	2.17924e-05	0.000121932
DDX41	0.19384	7.97331	4.54934	2.18238e-05	0.000122023
PUS1	0.300375	4.91657	4.54753	2.19689e-05	0.00012275
EMC8	0.271768	6.67964	4.54628	2.20699e-05	0.000123228
ZNF185	-0.646479	7.56426	-4.54497	2.21764e-05	0.000123738
ALDH6A1	0.347301	4.04903	4.5429	2.23457e-05	0.000124596
IDH3B	0.25506	8.57312	4.53718	2.28193e-05	0.00012715
ATP6V0A1	-0.289631	7.11732	-4.5338	2.31031e-05	0.000128642
RBPMS	-0.126113	3.59694	-4.53086	2.33535e-05	0.000129947
C17orf75	0.248857	4.01938	4.53066	2.33707e-05	0.000129953
MPO	-0.402623	4.71011	-4.52922	2.34941e-05	0.000130475
TUBA1A	-0.492384	10.4682	-4.52919	2.34967e-05	0.000130475
VRK2	-0.349898	7.73199	-4.52634	2.37438e-05	0.000131756
ITGA5	-0.400888	7.70206	-4.52597	2.37758e-05	0.000131843
HSD17B11	-0.408904	9.10807	-4.52364	2.3979e-05	0.0001328
CIR1	-0.464301	6.41342	-4.52362	2.39813e-05	0.0001328
MGAT1	-0.366229	8.24689	-4.52309	2.40278e-05	0.000132935
OR10H3	-0.191319	4.91691	-4.52297	2.40384e-05	0.000132935
OR7A5	-0.199925	5.86028	-4.5225	2.40797e-05	0.000133072
ABCD2	0.145216	3.5451	4.52134	2.41824e-05	0.000133548
MAN2A2	-0.366494	7.47354	-4.5173	2.45418e-05	0.000135441
NDUFA6	0.442428	9.10342	4.51694	2.45747e-05	0.00013553
RAD50	0.265779	6.29211	4.51605	2.46547e-05	0.000135878
AIMP2	0.224306	8.08029	4.51545	2.4709e-05	0.000136084
NANS	0.529062	7.13016	4.5133	2.49041e-05	0.000137066
HMGB3	0.438012	5.73798	4.50914	2.52858e-05	0.000139072
CTLA4	0.533379	6.14968	4.5086	2.53353e-05	0.000139249
PMM2	0.347178	6.85544	4.50827	2.5366e-05	0.000139324
MYLIP	-0.414897	8.00689	-4.50788	2.54025e-05	0.000139359
GPX1	-0.49881	10.2979	-4.50783	2.5407e-05	0.000139359
METTL3	0.302378	7.90733	4.50743	2.54444e-05	0.00013947
KIR2DL2	-0.429207	6.97409	-4.50636	2.55438e-05	0.00013992
SERTAD3	-0.322439	6.1866	-4.50295	2.58637e-05	0.000141576
ENTPD6	-0.235377	7.06765	-4.49982	2.61615e-05	0.000143109
BYSL	0.196101	6.63417	4.49948	2.61942e-05	0.000143191
CEACAM1	-0.472248	6.06553	-4.49484	2.66412e-05	0.000145536
NUPL2	0.258914	7.00227	4.49442	2.66817e-05	0.000145659
ACAA2	0.313806	8.56863	4.49379	2.67433e-05	0.000145897
ITK	0.567272	9.44493	4.49361	2.67615e-05	0.000145898
RHOB	-0.81528	8.70246	-4.49251	2.68692e-05	0.000146386
ATRAID	0.317276	9.18294	4.49136	2.69821e-05	0.000146902
SNRPA	0.427443	8.49263	4.49029	2.70871e-05	0.000147375
EPAS1	-0.208426	4.51049	-4.48955	2.71603e-05	0.000147674
2022-09-07	0.359499	10.0669	4.48853	2.7262e-05	0.000148127
WDR3	0.3965	6.21657	4.48735	2.73789e-05	0.000148662
DROSHA	0.333547	5.81788	4.48222	2.78966e-05	0.000151372
HNRNPF	0.387097	8.0549	4.48198	2.79205e-05	0.0001514
GDI1	-0.237821	7.50727	-4.48139	2.79802e-05	0.000151622
KLHL2	-0.490287	5.83881	-4.48079	2.80417e-05	0.000151853
PDK4	-0.348567	4.27364	-4.47845	2.8282e-05	0.000153052
PARP3	-0.244255	6.37668	-4.47632	2.85024e-05	0.000154142
ING2	0.450524	6.23397	4.47595	2.85411e-05	0.000154248
BUB3	0.313884	8.19713	4.47552	2.85857e-05	0.000154386
SEC62	0.472631	8.45116	4.47355	2.87914e-05	0.000155393
ZBP1	-0.40256	6.4215	-4.46732	2.94517e-05	0.000158851
PTGES3	0.299487	10.0499	4.45549	3.07468e-05	0.000165725
SLC39A2	-0.198018	5.82195	-4.4538	3.09362e-05	0.000166635
RPS6KA3	0.350399	7.19485	4.44902	3.14779e-05	0.00016944
PDIA4	0.577789	7.21697	4.44777	3.16208e-05	0.000170096
ACTR1A	0.270503	7.83778	4.4475	3.16521e-05	0.000170151
CARHSP1	0.48082	8.07674	4.44489	3.19531e-05	0.000171655
POLD1	0.242131	6.16039	4.444	3.20567e-05	0.000172097
CCL22	-0.228875	6.4723	-4.44089	3.24203e-05	0.000173934
HSPB1	-1.1057	7.10863	-4.4388	3.26672e-05	0.000175142
DPM1	0.373484	8.4795	4.43583	3.30206e-05	0.00017692
PSME1	0.184931	11.0381	4.43194	3.34896e-05	0.000179313
NFYB	0.319567	6.37673	4.42877	3.38766e-05	0.000181265
LSM5	0.345926	3.82355	4.42749	3.40342e-05	0.000181961
RERE	-0.548789	7.12836	-4.42735	3.40516e-05	0.000181961
GALK2	0.342555	5.77179	4.42529	3.43069e-05	0.000183204
KIR2DL5A	-0.456743	6.82403	-4.42359	3.45183e-05	0.000184212
GTF2H5	0.325664	7.06878	4.41694	3.53593e-05	0.000188575
NPDC1	0.30623	5.20815	4.41509	3.55973e-05	0.000189719
HCAR3	-1.31136	8.28645	-4.41476	3.564e-05	0.000189744
FOXO1	0.364611	7.19497	4.41469	3.56488e-05	0.000189744
HTRA2	0.222798	6.87418	4.41406	3.57299e-05	0.000189965
NFYC	-0.322935	6.61628	-4.414	3.57374e-05	0.000189965
TYMP	-0.776988	8.16352	-4.41203	3.59932e-05	0.000191199
LPAR2	-0.31112	6.71785	-4.41048	3.61964e-05	0.000192152
RNGTT	0.571495	7.33595	4.41013	3.62423e-05	0.000192269
ETS2	-0.638747	6.14554	-4.40317	3.71657e-05	0.000197039
PSMD9	0.248681	8.18981	4.40248	3.72584e-05	0.000197401
KRAS	0.449632	8.18246	4.39894	3.77378e-05	0.00019981
KCNK5	0.175291	4.98965	4.39824	3.78331e-05	0.000200184
PSMD2	0.275694	8.60491	4.39682	3.8027e-05	0.000201078
CEP83	0.254033	3.95381	4.39598	3.81436e-05	0.000201563
POP7	0.298284	7.7879	4.3938	3.84439e-05	0.000203017
CILP	-0.231976	5.94948	-4.39131	3.87912e-05	0.000204717
MAP3K11	-0.38283	7.45053	-4.38967	3.9022e-05	0.000205801
GALNT3	-0.46859	6.48788	-4.38771	3.92983e-05	0.000207123
PRKRA	0.432888	7.19076	4.38752	3.93251e-05	0.000207129
KIR2DS5	-0.488495	7.25879	-4.38658	3.94592e-05	0.000207585
APEH	0.258101	7.62693	4.38655	3.9463e-05	0.000207585
TRAPPC3	0.35243	7.44953	4.38358	3.9888e-05	0.000209685
ELF4	-0.579133	8.26244	-4.38279	4.0002e-05	0.000210147
STX10	-0.284248	7.66183	-4.38157	4.01791e-05	0.00021094
P2RY6	-0.365659	6.1287	-4.38105	4.02534e-05	0.000211121
PCNT	0.279829	7.28573	4.38097	4.02657e-05	0.000211121
ETFB	0.284446	7.77534	4.38016	4.03836e-05	0.000211602
DUSP12	0.330704	6.87941	4.37362	4.13464e-05	0.000216506
QPRT	0.224325	5.27442	4.37273	4.14789e-05	0.00021706
GMPS	0.482351	7.94594	4.36674	4.23827e-05	0.000221645
MAPK7	-0.240745	6.30059	-4.3648	4.26801e-05	0.000223057
ADRB2	-0.618921	7.10114	-4.36294	4.2967e-05	0.000224411
HCRTR1	0.126181	4.04621	4.36274	4.29978e-05	0.000224427
RGS6	-0.24935	6.23049	-4.35975	4.34619e-05	0.000226703
APOBR	-0.549644	7.02118	-4.35924	4.35418e-05	0.000226973
AQP2	-0.236098	6.98423	-4.35898	4.35834e-05	0.000227044
CCRL2	-0.81596	6.4365	-4.35831	4.36873e-05	0.000227438
CEBPA	-0.454495	7.11679	-4.35796	4.37423e-05	0.000227578
MRE11A	0.211459	4.79461	4.35756	4.38064e-05	0.000227765
CXCR1	-0.559277	7.2765	-4.35539	4.41482e-05	0.000229395
DAZAP1	0.414609	6.5865	4.35318	4.45012e-05	0.00023108
CAMK4	0.224083	4.82711	4.34941	4.51074e-05	0.000234078
FCGRT	-0.440335	8.08615	-4.3478	4.53688e-05	0.000235283
ETFA	0.462913	8.14727	4.3472	4.54678e-05	0.000235646
DLD	0.338748	8.31695	4.34539	4.57635e-05	0.000236947
PTPN12	-0.558413	8.42414	-4.34531	4.57775e-05	0.000236947
CCNG1	0.452401	8.83189	4.34504	4.58219e-05	0.000237025
PRKCH	0.431879	8.00207	4.34273	4.6202e-05	0.000238839
CSNK2A1	0.217992	7.60189	4.34245	4.62499e-05	0.000238933
APLNR	-0.209381	5.4932	-4.34118	4.64606e-05	0.000239869
YKT6	0.420377	5.64538	4.33958	4.67287e-05	0.000241099
DUSP1	-0.878611	12.0234	-4.33891	4.68409e-05	0.000241523
ACTR2	0.370529	10.3718	4.33799	4.69957e-05	0.000242167
DDAH2	-0.354383	6.729	-4.3322	4.7981e-05	0.000247087
CRK	-0.35226	7.01589	-4.33139	4.81215e-05	0.000247516
UMPS	0.410654	6.82792	4.33136	4.81256e-05	0.000247516
SPI1	-1.11107	6.84082	-4.32967	4.84189e-05	0.000248866
GABARAP	-0.329702	10.5922	-4.32797	4.87142e-05	0.000250225
PDSS1	0.316493	5.21404	4.32674	4.89287e-05	0.000251167
TNFRSF1A	-0.652179	8.02497	-4.32601	4.90574e-05	0.000251668
HSD17B12	0.416841	7.42712	4.32552	4.9143e-05	0.000251947
BCKDHB	0.239847	4.69028	4.32315	4.95629e-05	0.000253939
RAP2C	-0.464269	7.07159	-4.32213	4.97443e-05	0.000254707
CACFD1	-0.224202	8.29261	-4.3214	4.98742e-05	0.000255211
RTN2	-0.144765	5.30968	-4.31945	5.02237e-05	0.000256837
CNIH1	0.403507	8.37014	4.31894	5.03151e-05	0.000256987
UROD	0.37003	8.23902	4.31893	5.03167e-05	0.000256987
DNAJC1	0.335803	7.8129	4.31805	5.0476e-05	0.000257638
SMARCC1	0.358426	6.51975	4.31577	5.089e-05	0.000259587
CAB39	0.209939	8.88759	4.3122	5.15438e-05	0.000262756
C1QB	-0.772583	6.6391	-4.31171	5.16343e-05	0.000263052
S1PR1	0.264161	7.37544	4.31141	5.16895e-05	0.000263167
KCNN4	0.240565	6.54125	4.30991	5.19675e-05	0.000264416
EIF3A	0.423679	8.15198	4.3085	5.22293e-05	0.000265581
ARCN1	0.199289	8.5545	4.30691	5.25283e-05	0.000266934
SKP1	0.190671	10.0627	4.30576	5.27435e-05	0.000267859
MMS19	0.245675	6.77727	4.3025	5.33613e-05	0.000270826
SCD	0.38992	5.30471	4.30178	5.34995e-05	0.000271357
GMDS	0.414269	5.09313	4.30121	5.36081e-05	0.000271737
ERCC3	0.251462	6.50178	4.29602	5.4612e-05	0.000276653
SLCO1C1	-0.121014	3.55892	-4.29572	5.46703e-05	0.000276775
LEP	-0.148275	4.9318	-4.29502	5.48071e-05	0.000277294
POLR2D	0.294516	5.99955	4.29261	5.52793e-05	0.000279508
TCF7L1	-0.267698	4.99466	-4.29165	5.54692e-05	0.000280168
ALDH2	-0.501475	8.00536	-4.2916	5.54792e-05	0.000280168
GAMT	0.179858	4.33882	4.29009	5.5779e-05	0.000281506
GRB2	-0.299946	7.97107	-4.28776	5.6245e-05	0.000283681
TSEN34	-0.433599	7.70279	-4.28529	5.67422e-05	0.000285918
PPP2CB	-0.237537	8.14363	-4.28521	5.67593e-05	0.000285918
PKNOX1	0.199023	6.1429	4.27924	5.7979e-05	0.00029188
PPA2	0.360569	7.9169	4.27678	5.84897e-05	0.000294268
CTSS	-0.556444	11.2248	-4.27205	5.94839e-05	0.000299084
TOMM20	0.360971	8.30879	4.26775	6.04006e-05	0.000303505
NOP2	0.217765	7.60901	4.26564	6.08557e-05	0.000305601
DPYSL2	-0.504418	8.5004	-4.26192	6.16653e-05	0.000309475
IGHMBP2	-0.238078	8.03022	-4.25784	6.2566e-05	0.0003138
IGF1	0.395925	4.13822	4.25682	6.27947e-05	0.000314752
PDAP1	0.383441	6.18703	4.25275	6.37073e-05	0.000319129
UBAC1	-0.175938	7.35017	-4.25163	6.39619e-05	0.000320205
FZD1	-0.252081	4.61403	-4.24624	6.51978e-05	0.00032619
KRR1	0.541663	5.73013	4.24467	6.55631e-05	0.000327815
GPR171	0.610474	7.89331	4.24274	6.6013e-05	0.000329861
LAP3	-0.540238	10.2285	-4.24015	6.66223e-05	0.0003327
ADAMDEC1	-0.160542	3.8538	-4.23119	6.87711e-05	0.000343219
PTPN6	-0.554564	9.15718	-4.22818	6.95077e-05	0.000346681
TACO1	0.204373	6.12047	4.22555	7.01582e-05	0.000349709
AKR7A2	0.283858	7.04225	4.22388	7.05748e-05	0.00035157
ARL4A	-0.550106	7.31268	-4.22213	7.10149e-05	0.000353544
PSMC4	0.247457	7.93958	4.22121	7.12465e-05	0.000354479
MSRB2	-0.612462	7.7156	-4.22032	7.14696e-05	0.00035537
CPVL	-0.670928	8.63779	-4.21746	7.21964e-05	0.000358763
OPRM1	-0.210891	5.08609	-4.21548	7.27051e-05	0.000361069
APOBEC3G	0.335903	9.46658	4.21495	7.28398e-05	0.000361516
EGR1	-0.861293	8.35393	-4.21387	7.31177e-05	0.000362673
PRPS2	0.419276	6.98003	4.21053	7.39867e-05	0.000366758
STAT5A	-0.236988	7.51454	-4.20955	7.42445e-05	0.000367811
SH3BGRL	-0.356044	9.58951	-4.2071	7.489e-05	0.000370781
TNNI2	-0.243682	5.22867	-4.20433	7.56266e-05	0.000374199
U2AF1	0.279008	8.83978	4.20385	7.57545e-05	0.000374602
PCCB	0.388462	6.90424	4.2036	7.58196e-05	0.000374695
RFC2	0.255396	6.40199	4.20134	7.64271e-05	0.000377467
MEFV	-0.576651	5.35421	-4.19568	7.79695e-05	0.00038485
ATOX1	-0.332141	8.72042	-4.19411	7.84026e-05	0.000386751
NPTN	-0.341261	9.13325	-4.18841	7.99948e-05	0.000394364
DUS4L	0.248658	5.07931	4.18731	8.03039e-05	0.000395607
CORO2A	-0.24475	5.59504	-4.18717	8.03447e-05	0.000395607
CKB	-0.169482	5.96251	-4.18424	8.1179e-05	0.000399472
MEF2A	-0.430455	5.8361	-4.18258	8.16535e-05	0.000401562
RPA4	-0.256464	4.33438	-4.1818	8.18779e-05	0.000402421
GBP1	-0.915292	9.74768	-4.17815	8.2937e-05	0.000407275
GSTA3	-0.163058	4.68217	-4.17805	8.29663e-05	0.000407275
PITPNB	0.199203	8.90732	4.1769	8.3304e-05	0.000408685
MPP6	0.196169	4.17023	4.17669	8.33644e-05	0.000408733
TCEB2	0.298542	10.0293	4.16697	8.62656e-05	0.000422701
NMB	0.217401	6.63923	4.16514	8.68211e-05	0.000425069
ZNF254	0.121285	3.38841	4.16503	8.6854e-05	0.000425069
ABCB9	0.3704	5.06041	4.16417	8.7119e-05	0.000426108
CUX1	-0.431367	7.31867	-4.16349	8.73273e-05	0.000426869
GABPB1	0.21556	6.13139	4.15875	8.87919e-05	0.000433766
GABPA	0.379701	5.41291	4.15746	8.91954e-05	0.000435474
ASMTL	0.279866	6.66088	4.15527	8.98827e-05	0.000438565
CH25H	-0.1893	4.32928	-4.1489	9.19159e-05	0.000448215
TAF5	0.333451	6.27925	4.1487	9.19784e-05	0.000448249
REPS2	-0.35621	5.48815	-4.14648	9.2699e-05	0.000451489
ELAC2	0.261321	6.48114	4.14143	9.43543e-05	0.000459274
ICAM1	-0.551595	5.60744	-4.13926	9.5073e-05	0.000462494
CLU	-0.942191	8.01914	-4.1337	9.6943e-05	0.000471308
TMED1	-0.246812	7.14305	-4.13307	9.71574e-05	0.000472066
KRT32	-0.178827	5.99667	-4.13204	9.75075e-05	0.000473483
PLS3	0.728322	3.85941	4.13153	9.76836e-05	0.000474053
LGALS8	-0.188503	6.40428	-4.12885	9.86018e-05	0.000478222
PCCA	0.235758	4.85727	4.12762	9.90273e-05	0.000479998
APOL3	-0.349417	8.35267	-4.12518	9.98773e-05	0.000483827
SCG5	0.177062	4.08038	4.12282	0.000100703	0.000487472
TAF12	0.435551	6.90647	4.12269	0.00010075	0.000487472
CTNNAL1	0.62048	5.92523	4.12052	0.000101515	0.000490879
SLC2A4RG	0.286914	5.88102	4.11657	0.000102927	0.00049741
SCFD1	0.413025	7.74705	4.11227	0.000104484	0.000504632
EGR2	-0.659522	7.02909	-4.11208	0.000104552	0.000504658
PERP	0.369455	3.73307	4.11126	0.000104853	0.000505811
SLC6A12	-0.299322	5.79922	-4.10979	0.000105392	0.000508104
HAS1	-0.146924	4.60406	-4.10956	0.000105476	0.000508108
TNFSF15	-0.15425	4.05729	-4.10945	0.000105518	0.000508108
RNASE3	-0.414337	6.955	-4.10825	0.000105962	0.000509941
KIFAP3	0.35748	6.9964	4.10787	0.000106102	0.000510312
SDF2	-0.185318	7.42996	-4.10728	0.000106321	0.00051106
MRPS35	0.273446	8.17259	4.10687	0.00010647	0.000511474
GTPBP4	0.376796	7.15503	4.10474	0.000107268	0.000514999
GMCL1	0.416247	5.84819	4.10413	0.000107494	0.000515778
EPHB1	-0.191163	5.18223	-4.10107	0.000108649	0.000521012
CDK5	0.24576	6.43288	4.10041	0.000108896	0.000521887
STAT1	-0.604548	8.80137	-4.10003	0.000109041	0.000522271
PANX1	-0.275234	5.69951	-4.09417	0.000111291	0.000532733
STX7	-0.309225	5.80606	-4.09358	0.00011152	0.000533515
NDFIP1	-0.346265	7.54221	-4.09178	0.000112222	0.000536554
LAT	0.48313	8.12079	4.09075	0.000112623	0.000537839
APLP2	-0.658179	7.8183	-4.09066	0.000112659	0.000537839
UQCRC1	0.257473	8.87799	4.09058	0.00011269	0.000537839
TRMT11	0.460249	5.40682	4.08967	0.000113048	0.000539227
CLPX	0.340298	5.37715	4.08612	0.000114453	0.000545607
RTN4	-0.310839	9.48029	-4.08047	0.000116727	0.000556122
ABCB7	0.338967	6.42647	4.07905	0.000117301	0.000558529
CENPI	0.152953	3.61473	4.0788	0.000117406	0.000558697
IL10RA	-0.379878	9.32164	-4.07738	0.000117985	0.000561121
HHEX	-0.593143	6.57607	-4.07687	0.000118196	0.000561797
GTF3C3	0.39172	6.88194	4.07603	0.000118541	0.000563104
RPS28	0.210436	12.6111	4.07466	0.000119108	0.000565465
HTR1E	-0.17959	5.00676	-4.07392	0.000119412	0.000566575
RRAGC	-0.345319	8.78047	-4.07269	0.000119924	0.00056867
COMT	-0.323874	8.17368	-4.07083	0.000120701	0.00057202
DNMT1	0.402074	7.48092	4.06857	0.000121652	0.000575982
C5AR2	-0.18277	4.42943	-4.06851	0.000121679	0.000575982
CPM	-0.195466	3.70294	-4.06496	0.000123187	0.000582775
ADCY6	-0.176239	5.88716	-4.06457	0.000123354	0.000583227
SELT	0.484286	9.40965	4.06398	0.000123607	0.00058408
FRAT1	-0.594252	7.12646	-4.063	0.000124029	0.000585671
ZNF706	0.291937	9.64151	4.06286	0.000124088	0.000585671
GPR35	-0.235542	6.12609	-4.0625	0.000124243	0.000586057
PRRG4	-0.382023	5.02861	-4.06158	0.00012464	0.000587499
SLC30A3	-0.230163	7.5657	-4.06145	0.000124694	0.000587499
NPM3	0.232531	6.34369	4.05976	0.00012543	0.000590626
ACADM	0.42331	6.93969	4.0568	0.000126721	0.000596354
CRADD	0.27236	6.49406	4.05576	0.000127179	0.000598165
CCR10	0.460431	5.03806	4.05558	0.000127261	0.0005982
CHI3L2	0.294955	6.65417	4.0552	0.000127426	0.000598629
FGD1	-0.190197	5.29784	-4.05267	0.000128551	0.000603255
SLAMF7	0.657975	7.41696	4.05264	0.00012856	0.000603255
PSMD7	0.214746	8.21794	4.05224	0.000128739	0.000603746
FCN2	-0.169446	4.78132	-4.05204	0.000128828	0.000603811
IL18	-0.276594	4.1905	-4.05146	0.000129088	0.000604681
OPHN1	-0.623542	8.4566	-4.05115	0.000129226	0.000604977
PTH2R	-0.148767	3.95558	-4.04793	0.000130675	0.000611403
NARS	0.227243	9.1735	4.0472	0.000131009	0.000612614
ZBED1	-0.293649	7.16422	-4.04667	0.000131249	0.000613381
GPRC5D	0.445272	6.29265	4.04507	0.000131977	0.000616427
GOLM1	-0.548253	6.13714	-4.04456	0.000132211	0.000617164
DHRS9	-0.54125	7.31854	-4.04183	0.000133463	0.000622649
POLA2	0.25318	6.28456	4.04119	0.000133762	0.000623415
HIST1H1D	0.198065	5.11931	4.04114	0.000133782	0.000623415
PPP1R15A	-0.826235	8.30783	-4.03943	0.000134576	0.000626593
MYO9B	-0.293611	7.08385	-4.03934	0.000134619	0.000626593
HIST1H3E	-0.181992	5.84598	-4.03723	0.000135607	0.00063083
TPP1	-0.483973	9.3993	-4.03562	0.000136361	0.000633974
SCARB2	-0.414269	5.80988	-4.03407	0.000137093	0.00063701
KCNN3	0.397382	4.54283	4.03374	0.000137251	0.000637379
FAIM3	0.540896	9.38074	4.03225	0.000137961	0.000640308
NUBP2	0.238047	6.94971	4.03067	0.000138716	0.00064344
SYNGR1	-0.173111	6.50479	-4.02996	0.000139053	0.000644634
GRM6	-0.186895	5.52819	-4.02936	0.000139345	0.00064562
TXNDC9	0.363127	7.79741	4.0288	0.000139613	0.00064649
IRS2	-0.626369	7.49572	-4.02741	0.000140287	0.00064924
PSMC6	0.406963	8.18965	4.02563	0.000141149	0.000652853
ALDH5A1	0.360091	4.50944	4.02294	0.000142469	0.000658581
YME1L1	0.377003	8.41935	4.02195	0.000142956	0.000660457
LSM8	0.375788	7.95221	4.02142	0.000143215	0.000661275
PSMD12	0.380645	7.39539	4.02072	0.000143564	0.000662509
PGS1	-0.318673	7.46349	-4.02027	0.000143783	0.000663139
PIGP	0.294432	7.74229	4.01953	0.000144153	0.000664469
CADM1	0.645767	5.84511	4.01856	0.000144635	0.000666285
IL1RAP	-0.187807	5.17343	-4.01841	0.000144712	0.000666285
SF3B1	0.250845	10.3288	4.01661	0.000145611	0.000670042
PSMA7	0.304118	7.34257	4.01601	0.000145914	0.000670898
PRDM2	-0.147871	6.94447	-4.01591	0.000145963	0.000670898
UTP14A	0.271438	6.56981	4.01548	0.000146181	0.000671518
PGM1	0.240576	7.5014	4.0132	0.000147334	0.00067643
ACKR2	-0.174622	5.73472	-4.0113	0.000148299	0.000680476
CLEC1A	-0.248735	4.99369	-4.01082	0.000148544	0.000681213
SLC35F2	0.27392	6.51444	4.0088	0.000149583	0.000685589
PEX3	0.271948	4.31397	4.00647	0.000150788	0.000690385
TARBP2	0.156484	6.55047	4.00645	0.0001508	0.000690385
CENPF	0.15626	3.5482	4.00608	0.00015099	0.000690863
RAB13	-0.277523	6.76621	-4.00547	0.000151307	0.000691922
ARHGAP29	-0.170347	3.89929	-4.00246	0.000152885	0.000698566
STAT3	-0.490813	9.18296	-4.00237	0.000152933	0.000698566
FUBP1	0.213876	7.79449	4.00197	0.000153143	0.00069888
CYP4F2	-0.152046	5.62295	-4.00191	0.000153174	0.00069888
CUL4B	0.361335	6.75122	4.00054	0.000153897	0.000701782
HCP5	-0.405083	8.0841	-3.99576	0.000156452	0.000713027
SLC7A5	0.412439	7.20115	3.99321	0.000157829	0.000718547
STAG3L4	-0.145514	4.08867	-3.99318	0.00015784	0.000718547
ADPRH	-0.215766	6.00245	-3.99258	0.000158167	0.000719628
SLC2A5	0.487673	6.30702	3.99173	0.000158633	0.000721344
GALNS	-0.331177	7.3372	-3.99108	0.000158984	0.000722532
B2M	-0.294464	12.6066	-3.98969	0.000159746	0.000725589
NFE2L1	-0.269434	7.05375	-3.98759	0.000160906	0.000730446
PMPCB	0.292072	8.53382	3.9855	0.000162063	0.000735287
SSR3	0.652374	5.09473	3.98443	0.000162658	0.000737573
UQCR11	0.197163	9.61376	3.98142	0.00016435	0.000744826
SLC16A5	-0.181597	5.00952	-3.98101	0.000164581	0.000745454
TTR	-0.211714	6.46048	-3.97985	0.000165237	0.000747837
PPAP2A	0.172942	3.70176	3.97975	0.000165292	0.000747837
STX4	-0.275527	7.75879	-3.97895	0.000165748	0.000749482
RYK	-0.219631	6.89959	-3.97768	0.000166473	0.00075234
MORF4L1	0.235498	9.15434	3.97688	0.000166929	0.000753957
PTGIR	-0.222717	6.70827	-3.97672	0.000167018	0.000753957
TGM2	-0.332476	4.74277	-3.97568	0.000167618	0.000756244
PDE4A	-0.32126	5.79037	-3.97049	0.000170626	0.000769387
MMP16	-0.109541	3.76445	-3.96887	0.000171576	0.000773241
SMARCE1	0.345179	8.57353	3.96624	0.000173126	0.000779791
CAPRIN1	0.358445	7.37745	3.96494	0.000173902	0.00078285
SMA4	-0.678856	5.73333	-3.96327	0.000174896	0.000786887
ARG2	-0.245967	5.94814	-3.96265	0.00017527	0.000788132
PCSK1	-0.119053	3.5339	-3.96089	0.000176328	0.000792445
RANBP2	0.359608	7.47879	3.9603	0.000176684	0.000793607
RIN1	-0.214074	6.25661	-3.95653	0.000178976	0.000803452
MUTYH	0.182282	6.75298	3.95593	0.000179348	0.000804678
RPS29	0.135168	12.8527	3.95535	0.000179702	0.00080582
UBE2D1	-0.439613	4.23009	-3.95451	0.000180218	0.000807085
CSTF1	0.199231	4.5855	3.95445	0.000180255	0.000807085
UBE2S	0.607255	7.3577	3.9544	0.000180284	0.000807085
CPOX	0.388052	5.5079	3.95237	0.000181543	0.00081227
CD74	-0.590317	12.1538	-3.95171	0.000181955	0.000813663
CYB5B	0.36638	5.28444	3.95037	0.000182785	0.000816925
ZNF91	0.70864	7.42087	3.94597	0.000185557	0.000828854
LBX1	0.124345	4.27755	3.94546	0.000185881	0.000829845
KPNA3	0.252137	7.49847	3.9443	0.000186617	0.000832326
PTGDS	-0.547496	8.21246	-3.94408	0.000186756	0.000832326
NF2	0.171982	4.55764	3.94406	0.00018677	0.000832326
PNPLA6	-0.425211	7.03281	-3.94394	0.000186849	0.000832326
BIN1	0.377687	7.15153	3.94272	0.000187627	0.000835101
AGA	0.417418	5.14241	3.94264	0.000187678	0.000835101
PRPF8	0.400574	8.27475	3.94118	0.000188617	0.000838818
ARFIP2	0.306585	7.48359	3.93973	0.000189553	0.000842318
UBE2H	0.298911	6.29671	3.93963	0.000189613	0.000842318
RIOK3	-0.300703	8.91006	-3.93693	0.000191368	0.00084965
PTP4A1	-0.422686	6.18209	-3.93575	0.000192143	0.000852622
UBE2I	0.244163	8.98164	3.93474	0.000192806	0.000855096
UBAP2	0.525058	6.3358	3.93344	0.00019366	0.00085841
DDO	-0.193829	4.51282	-3.93126	0.000195109	0.000864357
AKR7A3	0.147992	5.79579	3.93024	0.000195783	0.000866871
TRIP4	-0.277199	7.50064	-3.92739	0.000197696	0.00087486
NFKBIE	-0.414742	6.95377	-3.92627	0.000198449	0.000877716
HNMT	-0.551033	7.03714	-3.92474	0.000199486	0.000881819
CACNA2D1	-0.168349	4.29594	-3.92249	0.000201024	0.000888132
CTSZ	-0.522283	6.63462	-3.92167	0.000201585	0.000890122
NID1	-0.178323	5.16327	-3.92069	0.000202256	0.000892599
ASB1	0.0991588	3.49378	3.91979	0.000202882	0.000894871
SETDB1	-0.205977	6.94237	-3.91417	0.000206796	0.000911638
INE1	-0.159034	6.21327	-3.91398	0.000206928	0.000911722
IKBKG	-0.211571	8.00451	-3.91277	0.000207785	0.000914713
PDK3	-0.208652	6.80006	-3.9127	0.000207833	0.000914713
RAD54L	0.228277	5.72866	3.91007	0.0002097	0.000922428
MXD1	-0.845171	6.38522	-3.90666	0.000212144	0.000932673
HIF1A	-0.426639	9.518	-3.90584	0.000212734	0.00093476
GSN	-0.340883	7.96446	-3.9043	0.000213848	0.000939143
GPSM2	0.185012	4.5017	3.89962	0.000217273	0.000953664
PSTPIP2	-0.662346	6.8837	-3.8977	0.000218693	0.000959377
CDRT1	-0.133345	4.40786	-3.89748	0.000218855	0.000959569
SCGB1A1	-0.1269	4.77191	-3.89641	0.00021965	0.000962533
UGP2	0.188602	9.33539	3.8961	0.00021988	0.000963017
ILF3	0.346596	7.02144	3.89494	0.000220748	0.000966297
RNF39	-0.180478	5.84834	-3.89234	0.000222703	0.000974327
ABCC3	-0.395291	6.3533	-3.89217	0.000222831	0.00097436
SLN	-0.17706	6.09859	-3.8911	0.00022364	0.000977366
SLC1A3	-0.189309	5.5934	-3.88942	0.000224917	0.000982418
SKP2	0.253211	4.13115	3.88798	0.000226021	0.000986705
GYPC	0.481213	8.01772	3.88711	0.000226686	0.000989074
CST5	-0.173076	5.31302	-3.88496	0.000228341	0.000995759
FST	-0.127255	4.48547	-3.88256	0.000230206	0.00100335
GCLM	0.291189	4.65744	3.87399	0.000236978	0.00103231
B3GNT1	0.174085	6.20882	3.8737	0.000237211	0.00103277
OXSR1	-0.191728	7.89501	-3.86532	0.000244024	0.00106186
PHLDA3	-0.201354	6.40053	-3.86336	0.000245646	0.00106834
COPG1	0.456557	6.31189	3.86157	0.000247136	0.00107424
RASGRP1	0.54573	8.12043	3.86102	0.000247593	0.00107565
SIGMAR1	0.242547	6.44543	3.85984	0.00024858	0.00107917
ADH5	0.310324	6.31637	3.8596	0.000248778	0.00107917
BANF1	0.267599	8.89753	3.85958	0.000248803	0.00107917
SUMO1	0.242412	8.48259	3.85906	0.000249235	0.00108047
CASP9	-0.184269	7.00975	-3.85872	0.00024952	0.00108112
PHLDA2	-0.614335	3.9866	-3.85824	0.000249924	0.00108211
P2RY10	0.27734	3.92349	3.85813	0.000250017	0.00108211
DSCR4	-0.180469	5.90959	-3.85748	0.000250569	0.00108392
CYP1B1	-0.727975	5.99452	-3.85595	0.000251863	0.00108894
ARIH2	0.373337	5.43546	3.8556	0.000252158	0.00108963
RCL1	0.128393	6.34145	3.85306	0.000254331	0.00109843
BRINP1	-0.177224	5.59646	-3.85192	0.000255307	0.00110206
NEDD8	0.199375	8.92073	3.84935	0.000257527	0.00111105
ZBTB17	-0.191103	6.48754	-3.84757	0.000259081	0.00111716
LXN	0.370833	6.76733	3.84727	0.000259343	0.00111769
FDFT1	0.193712	9.0843	3.84576	0.00026066	0.00112277
ZFP36	-0.686049	10.3245	-3.84543	0.000260951	0.00112342
JUNB	-0.673809	9.06605	-3.84289	0.000263193	0.00113247
CD40	-0.233716	8.13374	-3.84048	0.000265342	0.00114111
PSAP	-0.639145	9.98545	-3.83869	0.000266939	0.00114737
HSD11B2	-0.132801	4.67937	-3.83796	0.000267594	0.00114958
BTK	-0.383178	7.20317	-3.83769	0.000267842	0.00115003
CIDEB	-0.22013	7.30907	-3.83559	0.000269741	0.00115757
USP3	-0.244739	9.03036	-3.83497	0.000270301	0.00115935
CSNK2A2	0.309157	6.04329	3.83273	0.000272345	0.0011675
TROAP	0.194423	6.01279	3.83013	0.000274734	0.00117712
BIK	0.281282	6.00227	3.82975	0.000275086	0.001178
SLC6A2	-0.167546	4.72117	-3.82792	0.000276782	0.00118464
RBFOX2	-0.142156	5.78441	-3.82361	0.000280819	0.00120128
DHCR24	0.253186	5.63669	3.82281	0.000281577	0.00120389
DHPS	0.208139	7.2849	3.82106	0.000283235	0.00121015
SEL1L	0.380228	8.53077	3.82094	0.000283342	0.00121015
MRPL46	0.211276	7.04669	3.8205	0.000283765	0.00121132
BACE1	-0.227318	5.07184	-3.81897	0.000285227	0.00121642
SEC23B	0.400753	6.43189	3.81893	0.000285261	0.00121642
HLA-DMB	-0.421567	9.22121	-3.81678	0.000287324	0.00122457
BMPR2	-0.219935	5.15837	-3.81467	0.000289364	0.00123244
G3BP2	0.357352	8.0724	3.81456	0.000289475	0.00123244
RBMS2	-0.113633	4.0333	-3.8142	0.000289826	0.00123329
TAS2R8	-0.147409	3.69486	-3.81368	0.000290331	0.00123478
DEF6	0.283426	6.91842	3.81319	0.000290807	0.00123616
ZFP36L1	-0.619311	6.75691	-3.81186	0.00029211	0.00124105
FLT3	-0.242043	5.84346	-3.8088	0.000295113	0.00125314
RAE1	0.240909	8.20312	3.80755	0.000296357	0.00125777
SPTLC2	-0.159905	4.11245	-3.80705	0.000296852	0.00125921
FAXDC2	-0.163438	6.92408	-3.80494	0.00029896	0.00126748
ARSB	-0.1762	4.80103	-3.80465	0.000299247	0.00126804
SRRT	0.342322	8.68446	3.80347	0.000300429	0.00127238
AGPAT2	-0.230818	7.457	-3.80129	0.000302631	0.00128042
SCML1	-0.541589	5.41247	-3.80128	0.000302644	0.00128042
ZMYND11	0.265955	7.58641	3.80098	0.000302945	0.00128102
MYO7A	-0.160954	5.59467	-3.80035	0.000303584	0.00128305
ASL	0.201135	6.31895	3.79406	0.000310035	0.00130963
NEFH	0.319657	4.36131	3.79373	0.000310376	0.00131039
U2AF2	0.252573	6.48903	3.79349	0.000310632	0.00131078
UBTF	0.252462	6.13359	3.79329	0.000310833	0.00131094
NBR1	-0.181182	8.19402	-3.79226	0.000311912	0.00131481
SMARCD3	-0.335635	5.88118	-3.78962	0.000314669	0.00132574
DES	-0.19262	5.56321	-3.7894	0.000314903	0.00132604
INSR	-0.294314	5.3987	-3.78808	0.000316294	0.0013312
PPP1R17	-0.181036	5.43006	-3.78672	0.000317735	0.00133657
FKBP1B	-0.3907	5.45457	-3.78634	0.000318139	0.00133757
ISG20	-0.432096	10.192	-3.78546	0.000319078	0.00134082
IL2RG	0.348536	10.1294	3.78337	0.000321312	0.00134932
ATRX	0.405795	7.19148	3.78314	0.000321549	0.00134932
OR7C2	-0.139158	6.04434	-3.7831	0.0003216	0.00134932
SPHK1	-0.205579	6.0474	-3.78273	0.000321999	0.00135029
PRPH2	-0.143527	6.14027	-3.77652	0.000328732	0.00137781
HBB	-1.546	11.5275	-3.77539	0.000329979	0.00138232
VASP	-0.419042	7.66662	-3.77513	0.000330263	0.00138272
CYB5R3	-0.328578	8.56967	-3.77499	0.000330417	0.00138272
CLTCL1	-0.183687	6.56889	-3.77419	0.000331295	0.00138568
PLOD1	-0.29211	6.40349	-3.77108	0.000334751	0.00139941
PBX3	-0.292811	6.32715	-3.77031	0.000335604	0.00140188
BCAT2	0.206056	5.64552	3.77024	0.000335689	0.00140188
OAZ2	-0.369259	7.4725	-3.76997	0.000335991	0.00140242
INTS6	0.428629	5.24408	3.76613	0.000340308	0.00141971
C3	-0.177082	6.05052	-3.76487	0.000341741	0.00142495
EGR3	-0.486667	5.12356	-3.76318	0.000343665	0.00143223
GSTZ1	0.271356	5.82143	3.76296	0.000343922	0.00143257
PFN1	0.453068	11.2729	3.76061	0.000346623	0.00144307
HPCAL1	-0.330296	8.14298	-3.75993	0.000347409	0.00144515
NEO1	-0.148761	4.64263	-3.75986	0.000347479	0.00144515
ZFPM2	-0.115967	3.51104	-3.7581	0.000349519	0.00145288
CCL7	-0.243296	4.61207	-3.75641	0.000351495	0.00146035
ATP5D	0.388321	7.56541	3.75612	0.000351834	0.001461
PNOC	0.445982	7.10783	3.7557	0.000352327	0.0014623
DEDD	-0.157599	7.75334	-3.75473	0.000353465	0.00146576
SIM2	-0.130842	4.80401	-3.75462	0.000353589	0.00146576
KIR2DS3	-0.285872	5.70035	-3.75452	0.000353704	0.00146576
DPEP2	-0.501911	7.14402	-3.75409	0.000354218	0.00146714
GCNT1	-0.278636	5.88615	-3.75282	0.00035571	0.00147239
SLCO3A1	-0.336512	6.08785	-3.7527	0.00035585	0.00147239
SNHG17	0.317911	6.37239	3.75174	0.000356988	0.00147634
LINC00312	-0.188757	5.35883	-3.74996	0.000359106	0.00148434
PPP1R11	-0.270438	9.52293	-3.74748	0.000362081	0.00149588
GUCY1B3	-0.712785	6.21193	-3.74424	0.000365985	0.00151123
MAPK9	0.284608	6.64842	3.74403	0.000366247	0.00151154
PNN	0.419573	5.75143	3.74328	0.000367159	0.00151453
IL17RA	-0.425699	8.50561	-3.74301	0.000367486	0.00151511
ELK3	-0.149813	5.6275	-3.74135	0.000369511	0.00152268
KERA	-0.100502	3.47631	-3.73901	0.000372395	0.00153378
ALDH1A1	-0.617251	6.07767	-3.73548	0.000376774	0.00155103
CD209	-0.166752	5.85968	-3.7346	0.00037788	0.00155479
CRYBA2	0.140351	4.29866	3.73427	0.000378294	0.0015557
ARRB1	-0.43886	5.93426	-3.73401	0.000378622	0.00155626
PES1	0.180218	6.86201	3.73376	0.000378932	0.00155649
PSMC1	0.184058	9.46296	3.73365	0.000379064	0.00155649
CTBS	-0.298647	6.48674	-3.73216	0.000380948	0.00156344
MAB21L2	-0.171608	4.17717	-3.73186	0.000381323	0.00156418
TAF7	-0.260735	8.56253	-3.72714	0.000387332	0.00158802
JAK2	-0.435046	5.28265	-3.7263	0.000388407	0.00159134
AP1M2	-0.148712	5.96839	-3.7262	0.000388535	0.00159134
EWSR1	0.204543	8.13593	3.72544	0.00038951	0.00159452
EBAG9	0.362667	8.06524	3.72474	0.000390419	0.00159744
CDK7	0.293867	6.55953	3.72196	0.000394023	0.00161137
ZFYVE9	-0.198701	6.86949	-3.71993	0.000396673	0.00162139
MAN2A1	0.370348	7.92419	3.71695	0.000400595	0.00163659
DNAJC8	0.190513	7.74143	3.71649	0.000401207	0.00163826
CA9	-0.203704	6.12968	-3.71629	0.000401482	0.00163827
BIN3	-0.198138	7.68334	-3.71619	0.000401614	0.00163827
CSNK2B	0.2543	9.30204	3.71591	0.000401978	0.00163893
ITGAM	-0.488875	9.03807	-3.71254	0.000406484	0.00165647
BCAM	-0.168276	6.30522	-3.7122	0.000406935	0.00165679
DCP1A	-0.233107	7.71879	-3.71217	0.000406973	0.00165679
CMC4	0.212889	7.15592	3.71166	0.000407663	0.00165876
TFCP2L1	-0.1801	5.76563	-3.71123	0.000408245	0.00166029
NCK1	0.314394	6.6457	3.70985	0.000410111	0.00166656
UBR5	0.380228	6.32346	3.70978	0.000410199	0.00166656
TMPO	0.399155	6.02655	3.70941	0.000410698	0.00166775
SF3A3	0.252837	6.86659	3.70829	0.000412219	0.00167309
DVL1	0.197124	5.30605	3.70739	0.00041345	0.00167724
RAP2B	-0.257985	7.95582	-3.70695	0.000414049	0.00167883
HIST1H2AC	-0.81511	9.93848	-3.70474	0.000417081	0.00169028
ATP2A2	0.457177	8.79855	3.70381	0.000418356	0.00169459
RPS6KB1	0.290984	4.73893	3.70307	0.000419388	0.00169792
TMOD2	-0.121403	3.56334	-3.70237	0.000420352	0.00170098
GZMB	0.5221	11.0983	3.70133	0.000421792	0.00170595
[truncated: 6,086 more rows]

## Sheet: Serotype II (C vs EA)
Gene	logFC	AveExpr	t	P.Value	adj.P.Val
IFI27	6.68156	8.73296	17.2874	1.46e-10	1.18e-06
SIGLEC1	2.09319	7.79335	13.3715	3.84e-09	1.35e-05
IFITM1	1.44185	12.0862	13.0877	5.02e-09	1.35e-05
EIF3F	-0.945245	10.7027	-11.8024	1.81e-08	3.67e-05
CD44	-0.864865	9.1894	-11.1001	3.85e-08	5.41e-05
ISG15	3.399	10.6562	11.0608	4.02e-08	5.41e-05
SERPING1	3.31792	7.32413	10.7109	5.94e-08	6.1e-05
MX1	2.83892	10.5702	10.6135	6.63e-08	6.1e-05
SAR1B	0.875504	7.14541	10.5926	6.79e-08	6.1e-05
IFITM3	1.76619	12.0508	10.3469	9.01e-08	7.29e-05
IRF7	2.18668	9.27679	10.0354	1.3e-07	9.55e-05
USP18	2.60298	6.96348	9.24615	3.43e-07	0.000230933
IFI44	2.5085	9.34485	9.15446	3.85e-07	0.000239544
PABPC3	-0.805387	10.3176	-8.89476	5.39e-07	0.000310997
RNASE2	2.08229	9.70461	8.80414	6.06e-07	0.000326831
PSMB9	0.876089	10.2306	8.62636	7.67e-07	0.000366165
HERC5	2.69808	8.38828	8.60037	7.94e-07	0.000366165
IFI44L	3.56855	9.61243	8.58099	8.15e-07	0.000366165
MX2	1.69618	9.57957	8.41425	1.02e-06	0.00043432
MT2A	1.5727	10.8798	8.31182	1.17e-06	0.000474439
IFIT1	3.46946	10.0591	8.04763	1.69e-06	0.000651387
IFITM2	1.23709	12.3901	7.66868	2.9e-06	0.00106609
OAS2	1.9009	8.86496	7.43356	4.09e-06	0.00143757
LGALS3BP	1.98465	7.75582	7.38151	4.42e-06	0.00147673
IFIT3	2.62254	9.5658	7.35907	4.57e-06	0.00147673
BTF3	-0.597006	10.9513	-7.2502	5.37e-06	0.00167034
IFIH1	2.28535	6.79465	7.21439	5.67e-06	0.00169729
OAS3	2.16808	9.45749	7.00816	7.75e-06	0.00223782
DYNLT1	0.937713	10.0461	6.98434	8.04e-06	0.00224095
OAS1	2.20019	8.60118	6.95646	8.39e-06	0.00226099
PFDN5	-0.725847	10.3429	-6.90916	9.02e-06	0.00231044
S100A9	0.91816	13.1421	6.90053	9.14e-06	0.00231044
CREG1	0.92527	9.12742	6.71641	1.22e-05	0.00298419
MICB	0.839408	7.93724	6.64367	1.37e-05	0.00322807
PNRC1	-0.592473	9.36633	-6.62919	1.4e-05	0.00322807
NELL2	-1.27191	8.04476	-6.58949	1.49e-05	0.00334207
MT1H	0.860191	9.59728	6.55809	1.56e-05	0.00341803
IGF2BP3	1.12562	4.87696	6.46966	1.8e-05	0.00383281
UBE2L6	1.25876	9.92086	6.43225	1.91e-05	0.00396573
SP100	0.934471	8.09954	6.37776	2.09e-05	0.00420616
PHF11	0.928238	9.84258	6.36473	2.13e-05	0.00420616
OASL	1.90884	8.07511	6.30711	2.34e-05	0.00450807
HESX1	2.00767	5.53721	6.26443	2.51e-05	0.00472009
RPL15	-0.87438	11.2003	-6.19741	2.8e-05	0.00514723
EIF3D	-0.630694	9.85025	-6.16964	2.93e-05	0.00526774
GBP1	2.14898	9.29606	6.15119	3.02e-05	0.00531201
MTHFD2	1.153	8.69062	6.01322	3.8e-05	0.00653385
POLR1E	-0.451451	6.55827	-5.98901	3.95e-05	0.00659364
UBB	0.461986	12.4592	5.97146	4.07e-05	0.00659364
BTG1	-0.624248	10.6135	-5.96946	4.09e-05	0.00659364
SORL1	-1.07744	9.97933	-5.95576	4.18e-05	0.00659364
SCO2	1.57828	9.21714	5.94725	4.24e-05	0.00659364
RTP4	1.54419	7.83811	5.89219	4.65e-05	0.00709575
SQRDL	0.669838	10.0763	5.87685	4.77e-05	0.00714654
CTSL	1.27734	7.96348	5.80264	5.41e-05	0.00795423
IFIT5	1.43684	7.37098	5.7778	5.64e-05	0.00808267
APEX1	-0.581497	9.12513	-5.77216	5.7e-05	0.00808267
EIF3H	-0.591174	10.7573	-5.71197	6.31e-05	0.00869761
ATP5G2	-0.52167	10.0807	-5.70888	6.35e-05	0.00869761
APOL6	1.0037	7.9331	5.69485	6.5e-05	0.00876026
ARL4C	-0.438602	9.46637	-5.67884	6.68e-05	0.00879955
ADAR	0.809029	10.5266	5.67308	6.75e-05	0.00879955
TRAFD1	0.727371	8.27214	5.63645	7.19e-05	0.00922156
HLA-A	0.525809	13.0053	5.62684	7.31e-05	0.0092287
MT1X	1.00284	8.93733	5.60512	7.58e-05	0.00943289
EXT1	0.991046	6.3159	5.58782	7.81e-05	0.00957119
CXCL10	3.698	8.9638	5.54687	8.39e-05	0.0101196
LY6E	1.63131	9.01557	5.53541	8.55e-05	0.0101707
PLSCR1	1.76684	10.2221	5.49331	9.2e-05	0.0107829
LAMP3	2.27078	5.87211	5.48317	9.37e-05	0.0108179
FAM102A	-0.754419	7.78811	-5.43451	0.000101951	0.0116095
CASP10	0.651755	7.24287	5.38489	0.000111198	0.0124866
DPEP2	-0.724667	7.51248	-5.35454	0.000117282	0.0129894
DDB2	0.648743	6.66893	5.33196	0.000122033	0.0132357
PLCG1	-0.515213	7.4439	-5.32395	0.000123767	0.0132357
EIF2D	-0.59201	8.06381	-5.31047	0.000126742	0.0132357
SELL	0.5471	11.0514	5.30477	0.000128023	0.0132357
HIST1H2BD	1.55806	7.93326	5.30427	0.000128134	0.0132357
NFE2	0.738042	7.40476	5.2961	0.000129996	0.0132357
TNFSF10	2.01519	10.498	5.28734	0.000132022	0.0132357
VAMP5	1.38843	7.90674	5.28485	0.000132603	0.0132357
EEF2	-1.00994	10.8173	-5.27332	0.000135333	0.0132841
IDH1	0.804912	8.08124	5.26899	0.000136374	0.0132841
BTN3A3	0.608291	7.33881	5.21725	0.000149471	0.0143866
IL15	1.06049	7.10308	5.17736	0.00016046	0.0152083
TMBIM6	-0.377092	10.0675	-5.17279	0.000161771	0.0152083
OXA1L	-0.622919	8.95637	-5.12449	0.000176337	0.015944
CKS1B	0.466858	7.13012	5.12402	0.000176487	0.015944
C1GALT1	0.735945	6.05199	5.12124	0.000177368	0.015944
DDX58	1.60657	8.05453	5.11743	0.000178579	0.015944
PCBP2	-0.690105	8.87841	-5.11469	0.000179457	0.015944
SF3A1	-0.513468	8.53812	-5.10495	0.000182615	0.0160483
MOAP1	-0.577998	8.09857	-5.07197	0.000193738	0.0167196
GLRX	0.439125	10.2164	5.0701	0.00019439	0.0167196
KLRB1	-1.64446	9.08724	-5.05648	0.000199206	0.0169535
LAP3	1.69451	9.93547	5.04838	0.000202127	0.0170229
CACNA2D3	-1.35587	5.83727	-5.01836	0.00021335	0.0177828
GTPBP2	0.664633	6.86087	4.96689	0.00023413	0.0192572
FAIM3	-0.815696	9.71539	-4.95892	0.00023753	0.0192572
C1QB	1.49802	6.40498	4.9574	0.000238185	0.0192572
TRIM21	0.800697	7.72714	4.94588	0.000243205	0.0193944
HADHA	-0.575502	8.91555	-4.94255	0.000244678	0.0193944
CCR1	0.989789	9.78287	4.9258	0.000252221	0.0196507
HIST1H2BK	0.716676	9.17861	4.9246	0.000252773	0.0196507
AIM2	1.66589	7.84995	4.91661	0.000256465	0.0196897
CD38	1.72748	8.06375	4.91301	0.000258146	0.0196897
LMO2	0.866807	9.24075	4.87918	0.000274523	0.0207432
CUL1	1.002	8.10299	4.86369	0.000282379	0.0211392
MSRB2	0.576347	7.9116	4.85441	0.000287197	0.0212931
ATOX1	0.812687	8.34979	4.84566	0.000291815	0.0212931
TSPAN1	-0.261384	5.95209	-4.84468	0.000292335	0.0212931
TFEC	1.42746	7.81243	4.81333	0.000309568	0.022334
TLR7	1.59413	6.63515	4.80878	0.000312152	0.022334
NAP1L1	-0.889057	6.8514	-4.80133	0.000316441	0.0224423
CCL8	3.23725	6.37221	4.79485	0.000320213	0.0225124
FYN	-0.493391	10.0585	-4.78167	0.000328038	0.0228637
ITGAE	-0.502949	8.4258	-4.76752	0.000336662	0.0232642
HIST2H2BE	1.35752	7.80103	4.76061	0.000340954	0.0233611
CD244	-0.758897	7.45666	-4.75441	0.000344858	0.02343
ISG20	1.26338	9.81498	4.7291	0.000361278	0.0242641
S100A8	0.497063	13.4078	4.72203	0.000366008	0.0242641
PRMT2	-0.510384	7.24038	-4.72184	0.000366137	0.0242641
NLRP1	-0.561631	7.01994	-4.70594	0.000377008	0.024755
LCK	-0.691077	9.86295	-4.69857	0.000382161	0.024755
GINS2	0.58937	6.09031	4.68703	0.000390381	0.024755
RPL7	-0.385573	12.8145	-4.68552	0.000391471	0.024755
SKAP1	-0.576276	7.7613	-4.68457	0.000392157	0.024755
FXN	-0.327935	5.08925	-4.68284	0.000393412	0.024755
TXN	0.5991	9.00801	4.68068	0.000394978	0.024755
LTB	-0.897251	9.62739	-4.66423	0.000407162	0.0253223
UBFD1	0.91243	5.18432	4.64668	0.000420579	0.0259571
CASP7	0.972335	6.56133	4.59644	0.0004616	0.0279607
TCN2	1.06066	6.60301	4.59294	0.000464608	0.0279607
C2	0.551582	6.55047	4.59204	0.000465379	0.0279607
CCL2	3.11451	6.9792	4.58798	0.000468904	0.0279607
RBBP8	0.510271	6.69242	4.58634	0.000470334	0.0279607
HSPA1L	-0.572492	5.92712	-4.56435	0.000489943	0.0289138
PSMA5	0.422904	9.08837	4.54241	0.000510355	0.0298348
CLN5	0.578625	6.47884	4.5397	0.00051293	0.0298348
CDK2	0.408578	6.27756	4.53253	0.000519825	0.0300199
TRIM26	0.47342	7.16422	4.52294	0.000529198	0.0303444
GPR135	-0.24517	3.68874	-4.51751	0.00053458	0.0304372
CMPK1	-0.538509	8.29609	-4.49919	0.000553166	0.0312752
GALNT3	0.631993	6.40483	4.48427	0.000568792	0.0319353
CD1C	-1.07858	7.20832	-4.46702	0.000587436	0.0327546
BST1	0.739618	7.85761	4.45196	0.000604225	0.0333336
2022-09-04	1.11886	4.91355	4.45033	0.000606065	0.0333336
PFKP	0.669591	8.08905	4.44058	0.000617234	0.0337099
RBM3	-0.816851	8.07862	-4.4355	0.000623132	0.0337099
EIF4B	-1.2334	8.8155	-4.43355	0.000625416	0.0337099
CD96	-0.664586	6.78888	-4.4268	0.000633383	0.0339115
BCL11B	-0.878541	8.24838	-4.42331	0.000637544	0.0339115
GMPR	1.47942	6.12484	4.41452	0.000648136	0.0342175
CD53	0.439094	11.3941	4.41155	0.000651762	0.0342175
ATP2B1	-0.833418	6.48956	-4.40552	0.000659177	0.0343835
MS4A4A	2.32533	6.97286	4.388	0.000681224	0.0353057
CD84	-0.440128	7.06042	-4.37785	0.00069434	0.0357563
EFCAB2	0.256268	3.81135	4.33364	0.000754601	0.0386136
IRF9	0.478689	9.32901	4.32634	0.000765059	0.0389025
PITPNC1	-0.700707	7.92021	-4.32284	0.000770122	0.0389152
C3AR1	1.08818	10.0811	4.30493	0.000796592	0.0396277
TMSB10	0.38075	13.1597	4.30236	0.00080047	0.0396277
PSTPIP2	1.0237	7.13274	4.3007	0.000802974	0.0396277
CCNB2	0.659091	5.98734	4.30014	0.000803828	0.0396277
IDO1	1.9819	7.25902	4.29582	0.000810406	0.0397099
P2RY6	0.498115	6.06166	4.28992	0.000819495	0.0399134
VRK2	0.812767	7.54751	4.2603	0.000866699	0.0419596
BUB3	-0.391721	8.2945	-4.25587	0.000874002	0.0420614
MYOF	1.20063	8.27303	4.24727	0.000888354	0.0423045
SF3A3	-0.351172	6.97324	-4.24657	0.000889519	0.0423045
ZBP1	0.527523	6.17106	4.235	0.000909233	0.0427468
KRT10	-0.562427	7.17283	-4.23468	0.000909792	0.0427468
TGM1	0.400538	5.04546	4.22716	0.000922855	0.0427468
CFB	0.447789	4.11427	4.22648	0.000924039	0.0427468
RPL14	-0.562776	10.8891	-4.22579	0.000925256	0.0427468
AAMP	-0.323502	7.47128	-4.2128	0.000948325	0.0435637
CCNI	-0.637076	10.2014	-4.20823	0.000956578	0.0436945
GMNN	1.0356	6.55233	4.19432	0.00098219	0.0446124
STK19	-0.307943	7.50586	-4.18255	0.00100439	0.0453659
TRIM38	0.882673	7.86174	4.17906	0.00101107	0.0454139
B4GALT5	0.74093	7.731	4.17401	0.00102082	0.0455984
H2AFV	-0.806954	7.04423	-4.16926	0.00103008	0.0457594
SDHB	0.4857	8.03279	4.15215	0.00106416	0.0470151
UXT	-0.508331	9.23894	-4.14617	0.00107635	0.0472949
TBCC	-0.294027	8.04489	-4.13769	0.00109386	0.0478045
RPS16	-0.538806	11.8372	-4.13477	0.00109996	0.0478128
RPL18	-0.506157	11.8016	-4.11213	0.00114846	0.0496542
RPLP0	-0.767275	10.9392	-4.10853	0.00115637	0.04973
ATXN1	-0.744033	6.53826	-4.10073	0.00117371	0.0500533
CRIP1	-0.765672	8.68596	-4.09836	0.00117904	0.0500533
LILRA3	1.24361	8.02576	4.09684	0.00118246	0.0500533
RPS5	-0.586771	11.8504	-4.08864	0.0012011	0.0505774
UBE2C	0.871023	6.07964	4.0827	0.0012148	0.0508534
BTG3	0.455131	6.56839	4.07855	0.00122448	0.0508534
ZFP36L2	-0.551381	10.472	-4.07506	0.00123267	0.0508534
POLR1D	-0.44334	8.95784	-4.075	0.00123281	0.0508534
KLHDC2	-0.528939	7.66316	-4.06275	0.001262	0.0517932
TGIF1	-0.441889	5.85547	-4.05903	0.00127101	0.0518994
RPL10A	-0.629732	11.5286	-4.05321	0.00128523	0.0522164
CBR1	0.986183	6.6911	4.04113	0.00131528	0.0531701
RPS27A	-0.35688	12.1193	-4.00263	0.00141591	0.0565211
BARD1	0.622083	6.30502	4.00207	0.00141741	0.0565211
CSDE1	-0.663152	9.10082	-4.00144	0.00141914	0.0565211
ALAS1	0.604566	6.83496	3.9936	0.00144062	0.0566422
PDSS1	0.261393	5.09153	3.98911	0.00145307	0.0566422
FCER1G	0.515651	10.8137	3.98568	0.00146268	0.0566422
MYD88	0.533319	10.783	3.98403	0.00146732	0.0566422
BUD31	0.459021	8.27916	3.98207	0.00147284	0.0566422
HMMR	0.52237	5.67324	3.98178	0.00147365	0.0566422
ZNF91	-1.08655	7.51604	-3.98123	0.00147521	0.0566422
GLUD1	-0.358922	8.61169	-3.98016	0.00147823	0.0566422
2022-09-09	-0.515505	10.6816	-3.96761	0.00151428	0.0577028
GYG1	0.429369	9.00929	3.96216	0.0015302	0.0577028
RPS25	-0.403622	11.437	-3.96184	0.00153114	0.0577028
ABCB7	-0.381996	6.59226	-3.96071	0.00153446	0.0577028
MSR1	0.446497	3.71937	3.9503	0.00156545	0.058433
PABPC1	-0.672576	11.8603	-3.94934	0.00156833	0.058433
ETV7	0.601938	6.64612	3.94577	0.00157914	0.0585658
KMO	1.10382	6.91092	3.94186	0.00159106	0.0586191
DBP	-0.535975	5.71721	-3.94054	0.00159508	0.0586191
TGM2	0.385327	4.66535	3.93144	0.00162321	0.0593832
ENPP2	1.14411	4.33232	3.9217	0.00165391	0.0602335
TRIB1	0.977497	8.83313	3.91437	0.00167739	0.0606305
CRTAP	-0.617522	5.43011	-3.91362	0.00167981	0.0606305
RPL29	-0.506829	11.406	-3.9082	0.00169744	0.0609946
ACSL4	0.426377	4.74686	3.89534	0.00173997	0.0622463
C6orf48	-0.570972	9.46801	-3.88943	0.00175989	0.0626816
CARS	0.32997	9.36468	3.87933	0.00179446	0.0636324
TNFAIP6	1.99463	6.4136	3.8718	0.00182067	0.06428
CCNB1IP1	-0.380573	6.97082	-3.85469	0.00188171	0.0661462
BEST1	0.273159	5.7811	3.84813	0.0019057	0.0665433
SLC25A5	-0.471413	10.5347	-3.8471	0.00190947	0.0665433
USP22	-0.298348	8.03907	-3.84296	0.0019248	0.0667899
ITM2A	-0.905354	8.15259	-3.83598	0.00195089	0.0674058
NRP2	-0.217055	3.78973	-3.82981	0.00197425	0.0679228
RPL22	-0.440824	11.7862	-3.82422	0.00199565	0.0683679
MKLN1	0.481444	5.64529	3.81979	0.00201279	0.0686344
EXOSC10	0.345031	6.7095	3.81784	0.00202041	0.0686344
KIF23	0.501515	3.68233	3.81501	0.00203145	0.0687209
EIF2AK2	0.797075	7.35785	3.8082	0.00205837	0.0693413
HOXA1	0.578009	4.69986	3.79729	0.0021022	0.0702262
UBE4B	-0.354958	7.04613	-3.7956	0.0021091	0.0702262
GZMB	0.874163	10.2932	3.79521	0.0021107	0.0702262
CD93	-0.632368	8.98529	-3.78522	0.00215181	0.0713008
ICAM2	0.457286	8.82542	3.7789	0.00217828	0.0718834
ZNF331	-0.399767	6.19962	-3.77553	0.00219254	0.0720596
GATA3	-0.495543	8.16832	-3.76412	0.00224143	0.073218
PCCB	0.41232	6.65072	3.76309	0.0022459	0.073218
TOMM20	-0.690968	8.57148	-3.7577	0.00226944	0.073502
STAP1	1.04825	6.43507	3.75694	0.00227279	0.073502
RAD51AP1	0.297393	3.90667	3.75011	0.00230306	0.0741842
CIR1	0.663375	6.27515	3.746	0.00232142	0.0743304
PRDX4	0.595083	7.7946	3.74471	0.00232724	0.0743304
IL13RA1	-0.621991	6.99338	-3.74265	0.00233655	0.0743304
PSMB2	0.452172	9.16715	3.74092	0.00234437	0.0743304
RPL31	-0.47654	7.41403	-3.7168	0.00245646	0.07758
LDHB	-0.712748	10.9273	-3.70622	0.00250737	0.0788797
DYSF	0.923883	8.00055	3.7025	0.00252551	0.0788933
ST3GAL5	0.60793	7.99441	3.70146	0.0025306	0.0788933
RPS6KC1	0.663083	6.08339	3.69994	0.00253809	0.0788933
IMPDH2	-0.506971	7.90449	-3.69717	0.00255172	0.0788933
SLC31A2	0.789394	8.94333	3.69329	0.00257099	0.0788933
WARS	1.29294	10.5651	3.69221	0.0025764	0.0788933
HPSE	1.2738	7.12571	3.69099	0.00258249	0.0788933
RHOD	-0.330938	8.77648	-3.69032	0.00258587	0.0788933
UBE2I	-0.382908	9.09812	-3.6851	0.00261214	0.0793953
ARPC1B	-0.427027	10.4954	-3.67664	0.00265536	0.0804067
ACSL1	0.971246	9.0065	3.67282	0.00267514	0.0807033
HINT1	-0.463138	9.12778	-3.66496	0.00271625	0.081639
SQLE	0.64345	6.3394	3.65515	0.00276845	0.0828997
ADARB1	-0.376318	5.48992	-3.63927	0.00285509	0.0847218
PRKCZ	-0.391681	5.91115	-3.63836	0.00286017	0.0847218
FEN1	0.533573	6.94423	3.63826	0.00286074	0.0847218
NMI	1.16939	9.62038	3.63227	0.0028942	0.0851753
LAG3	0.836488	6.53081	3.63175	0.00289712	0.0851753
HIST1H1C	1.13309	6.93618	3.62516	0.00293441	0.0859302
PHB2	-0.518368	10.136	-3.62347	0.00294405	0.0859302
RPS27L	0.459117	9.68158	3.61682	0.00298238	0.0867357
RTN1	-1.43627	5.34264	-3.61276	0.00300595	0.0869487
TNS3	0.549491	7.17916	3.61186	0.00301121	0.0869487
HLA-C	0.345935	12.9976	3.60648	0.00304288	0.0875503
ADM	1.16728	8.05542	3.59703	0.00309932	0.0888583
NDC80	0.753447	4.42873	3.59168	0.00313171	0.0894694
VDR	0.455637	6.12915	3.57352	0.00324427	0.092125
GNG5	0.458931	10.1158	3.57301	0.00324745	0.092125
AXL	0.793768	4.8875	3.55726	0.00334851	0.094447
STAT1	1.11446	8.62171	3.55662	0.00335266	0.094447
CLEC10A	-0.632658	6.26464	-3.5524	0.00338034	0.0948961
SYT17	-0.279783	5.60204	-3.54865	0.0034051	0.0952603
C1QA	1.24018	6.78099	3.53889	0.00347041	0.0964789
CD2AP	0.71015	6.24924	3.53677	0.00348475	0.0964789
S1PR1	-0.47953	7.52217	-3.53245	0.00351417	0.0964789
GCH1	0.886515	10.2014	3.53075	0.00352584	0.0964789
RTN3	-0.67264	8.58343	-3.52961	0.00353365	0.0964789
GNA12	-0.207449	4.92764	-3.52941	0.00353506	0.0964789
NCR3	-0.595938	6.36207	-3.52926	0.00353605	0.0964789
BST2	0.747202	8.48717	3.52809	0.00354412	0.0964789
PPP6C	-0.198176	8.73712	-3.5241	0.00357178	0.0964846
AZI2	0.518599	5.39957	3.52406	0.00357203	0.0964846
GM2A	0.51297	7.56334	3.5217	0.0035885	0.0964846
EPB41L3	0.935921	4.77871	3.52119	0.00359207	0.0964846
HLX	0.812415	6.82936	3.51592	0.00362911	0.0967467
C12orf5	0.374448	6.90956	3.51391	0.00364334	0.0967467
ACKR2	0.278389	5.58623	3.51331	0.00364758	0.0967467
BIN1	-0.622913	7.26114	-3.51302	0.00364969	0.0967467
MR1	0.500834	5.95261	3.50931	0.00367615	0.0968888
CXCL11	1.91498	4.30708	3.5072	0.00369122	0.0968888
NEU1	0.464614	7.47883	3.50671	0.00369478	0.0968888
RPL27	-0.349258	12.1212	-3.50549	0.00370354	0.0968888
ABLIM1	-0.778226	8.45447	-3.50391	0.00371497	0.0968888
HNRNPA0	-0.614684	6.97897	-3.5018	0.00373032	0.0969763
RPS3	-0.364109	12.5173	-3.49967	0.00374579	0.0970664
NPM3	-0.287055	6.2163	-3.49379	0.00378895	0.0978712
ATP6V1C1	0.557364	5.71214	3.47876	0.00390151	0.100366
NUSAP1	1.09102	6.27724	3.4767	0.00391722	0.100366
APOBEC3G	0.493509	9.18451	3.47598	0.00392277	0.100366
CXCL8	-1.71064	8.5377	-3.47081	0.0039625	0.101062
CDC42BPA	-0.232875	3.48602	-3.46796	0.00398449	0.101304
C18orf8	0.412553	7.03808	3.45988	0.00404778	0.10259
IFI16	0.960119	9.8995	3.44917	0.00413315	0.104427
SPINK2	-0.241188	5.63342	-3.44704	0.00415038	0.104535
FGL2	0.716932	10.5006	3.44347	0.00417938	0.104939
IFI6	1.82855	7.64393	3.436	0.00424072	0.105853
SEC24D	0.511929	4.65237	3.43584	0.00424199	0.105853
TAF15	-0.340307	6.0171	-3.43322	0.00426377	0.106069
ABCA1	1.04379	6.12117	3.43071	0.00428463	0.106261
PLA2G16	0.487263	7.60549	3.42849	0.00430325	0.106397
EEF1D	-0.69987	10.0973	-3.42488	0.00433369	0.106823
RPL34	-0.267117	12.4244	-3.41653	0.00440484	0.108103
PLP1	0.198456	3.55015	3.41565	0.00441237	0.108103
CASP5	0.964522	5.75647	3.40958	0.0044649	0.109059
APOL3	0.683245	8.21246	3.4073	0.00448485	0.109217
LAT	-0.620427	8.5889	-3.40374	0.00451605	0.109258
HIST1H2AC	0.943802	9.77733	3.40156	0.00453529	0.109258
TYMS	1.27611	7.36804	3.40155	0.00453543	0.109258
PRC1	0.487662	4.69843	3.40096	0.00454061	0.109258
CIRBP	-0.513813	8.94967	-3.39561	0.00458828	0.109444
RYK	-0.450319	7.22238	-3.39512	0.00459267	0.109444
CNR2	-0.234755	6.24013	-3.39505	0.00459333	0.109444
APBB1	-0.273598	5.7141	-3.39403	0.00460249	0.109444
SPAG7	-0.2241	8.87429	-3.38957	0.0046427	0.110017
KLF3	-0.350317	7.3357	-3.38774	0.00465928	0.110017
BTG2	-0.624454	9.42412	-3.38685	0.00466739	0.110017
TBL1X	-0.540705	7.86956	-3.38478	0.00468626	0.110098
ZWINT	1.06206	6.14792	3.38349	0.00469808	0.110098
NOD2	0.5575	6.73847	3.37614	0.00476596	0.111367
ETNK1	0.877163	5.55045	3.37308	0.00479448	0.111588
STAT3	0.488416	9.28559	3.37217	0.00480304	0.111588
ACTA2	0.564677	6.2031	3.36635	0.00485788	0.112539
TOP2A	0.633767	4.68614	3.36404	0.00487979	0.112723
H1F0	1.00338	6.87054	3.3622	0.00489739	0.112807
MKI67	0.404633	5.39664	3.35968	0.0049215	0.113041
TACO1	0.274435	6.12376	3.34681	0.00504676	0.115589
IPO5	-0.533781	7.23291	-3.34199	0.00509439	0.116351
PMP22	-0.222398	4.25666	-3.33597	0.00515464	0.117395
POLR2G	-0.43382	9.19009	-3.32877	0.00522764	0.118723
SATB1	-0.726515	8.9947	-3.32622	0.00525366	0.11898
HSPA6	0.703404	7.34988	3.32334	0.00528332	0.119317
HIST1H2BH	1.20451	6.32757	3.32128	0.00530461	0.119465
OAZ2	-0.419128	7.68503	-3.3181	0.00533763	0.119468
HLA-B	0.455267	13.1055	3.31748	0.00534411	0.119468
BRD1	-0.378762	6.93603	-3.31701	0.00534907	0.119468
LILRB2	0.903375	8.99086	3.31455	0.00537476	0.119482
EZH2	0.50363	5.04978	3.3115	0.00540689	0.119482
DEFB1	1.37963	6.02838	3.31056	0.00541677	0.119482
CAMK4	-0.239659	4.88984	-3.31014	0.00542121	0.119482
RHOH	-0.433684	8.62893	-3.30957	0.00542732	0.119482
DDO	0.291974	4.41656	3.30852	0.00543838	0.119482
KLHL3	-0.392211	5.65642	-3.3035	0.005492	0.119752
PARP3	0.298969	6.32338	3.3035	0.00549204	0.119752
RIPK2	0.326619	4.69947	3.30205	0.00550754	0.119752
BRD7	0.469253	7.14301	3.30183	0.00550991	0.119752
SURF2	-0.292808	5.74612	-3.29881	0.00554251	0.120007
RNASE3	0.830164	7.24979	3.29799	0.00555136	0.120007
IL16	-0.435064	8.40264	-3.29566	0.00557668	0.120233
GART	0.682872	6.70655	3.29273	0.00560873	0.120603
NDUFB3	0.398603	8.98467	3.285	0.00569399	0.121809
ANGPTL4	-0.233181	4.86924	-3.28363	0.00570923	0.121809
UBXN1	-0.405326	8.82412	-3.28356	0.00571004	0.121809
RTCB	0.617314	8.59478	3.28065	0.00574256	0.122011
MXI1	-0.491271	8.16191	-3.28002	0.00574969	0.122011
DSTN	-0.4491	8.87964	-3.27695	0.00578426	0.122423
CD248	-0.433263	6.43074	-3.27536	0.00580222	0.122483
TCF7	-0.590145	9.93676	-3.27009	0.00586221	0.123427
GPR183	-1.01175	7.43757	-3.26358	0.00593728	0.124683
FABP5	1.01907	6.70971	3.25996	0.00597932	0.12524
IL15RA	0.586303	7.42241	3.25804	0.0060018	0.125387
LEF1	-0.694038	8.97704	-3.24666	0.00613668	0.127471
LILRB4	0.994624	6.47733	3.24653	0.00613827	0.127471
MAL	-0.75459	7.28	-3.24564	0.00614889	0.127471
KPTN	0.310915	5.72485	3.24262	0.00618528	0.127898
ATP6V1E1	0.27458	9.09947	3.2403	0.00621343	0.128152
MPO	0.813534	4.90153	3.23459	0.00628307	0.129093
FMO5	-0.493386	4.5094	-3.23394	0.00629101	0.129093
SP4	-0.168484	4.65677	-3.22865	0.00635639	0.130105
MATK	-0.591797	6.74492	-3.22031	0.00646073	0.131907
CNN2	-0.519654	8.64534	-3.21618	0.00651314	0.132642
SSR2	-0.317906	10.1792	-3.20983	0.00659439	0.133676
ICAM3	-0.472558	9.37302	-3.20963	0.006597	0.133676
PLXDC1	-0.269671	4.76609	-3.20623	0.00664092	0.134054
MAN1C1	-0.457045	7.00611	-3.20562	0.0066488	0.134054
COPS7B	-0.273891	6.56472	-3.20327	0.00667945	0.134168
AGO1	-0.311542	7.38221	-3.20264	0.00668764	0.134168
DSE	0.57305	7.14089	3.19554	0.00678105	0.135705
PTTG1	0.782655	8.06103	3.18442	0.00692991	0.138141
HIST1H2BE	0.836012	7.07827	3.1839	0.00693695	0.138141
PHC1	-0.245522	6.62953	-3.18154	0.00696889	0.138372
AP2B1	-0.423448	7.49348	-3.18052	0.00698278	0.138372
FOXO1	-0.676103	7.55457	-3.17694	0.00703177	0.139002
GZMK	-1.07429	8.97738	-3.17336	0.00708109	0.139636
HIST1H2AE	0.84207	5.36081	3.17159	0.00710567	0.139779
RPA3	0.344288	7.57183	3.16194	0.00724088	0.141798
TCEB1	0.26081	8.48802	3.16176	0.00724334	0.141798
CBR3	-0.390872	5.64042	-3.15532	0.00733499	0.143245
XRCC6	-0.271215	10.0431	-3.14905	0.00742538	0.144466
GPD2	0.436908	4.49131	3.14851	0.00743326	0.144466
MYH9	-0.425915	8.47167	-3.1449	0.00748582	0.145139
RXRB	-0.360382	6.97772	-3.14044	0.00755122	0.145352
RPS10	-0.277192	12.8121	-3.13814	0.00758525	0.145352
CTDSP2	-0.296378	9.6212	-3.13774	0.00759114	0.145352
IER2	-0.515796	11.5844	-3.13664	0.0076074	0.145352
CAMLG	-0.58295	7.55808	-3.13501	0.00763178	0.145352
ZMYND11	-0.560627	7.63527	-3.13468	0.00763662	0.145352
DAP3	-0.373281	8.77073	-3.13467	0.00763678	0.145352
CR1	-0.256823	4.43074	-3.13339	0.00765594	0.145352
ST6GALNAC2	-0.267292	6.11065	-3.13173	0.00768075	0.145352
TTK	0.425877	4.01436	3.1313	0.00768726	0.145352
SPAG6	0.283072	4.20254	3.13081	0.00769456	0.145352
HLA-DPB1	-0.779367	11.0883	-3.129	0.00772182	0.145527
FANCA	0.371409	6.83338	3.12537	0.00777663	0.145983
PGM1	-0.308993	7.80834	-3.12471	0.00778667	0.145983
KMT2A	-0.367772	7.3285	-3.12382	0.00780022	0.145983
DNPH1	-0.255961	7.13147	-3.11898	0.0078743	0.147029
NONO	-0.415385	9.92643	-3.11325	0.00796296	0.148342
CD3E	-0.689421	8.58572	-3.11108	0.00799673	0.148629
APOL1	0.625298	7.30382	3.10605	0.00807563	0.149751
CD3G	-0.397479	7.33253	-3.09097	0.00831678	0.15387
GRN	0.627613	9.69226	3.08405	0.00842979	0.155605
ATF5	0.497009	6.63853	3.07947	0.00850551	0.1565
C12orf4	0.478608	5.93496	3.07801	0.00852978	0.1565
NR1H3	0.301927	5.1079	3.07761	0.00853639	0.1565
SHB	-0.199917	5.10531	-3.06668	0.00872041	0.159466
NCF4	0.590097	7.97881	3.06446	0.00875833	0.159466
CEBPG	0.394553	6.74933	3.06357	0.00877353	0.159466
AMPD3	-0.41003	7.18113	-3.0626	0.00879008	0.159466
GPX4	-0.51089	9.46187	-3.06221	0.00879676	0.159466
CTSV	0.241424	5.41671	3.05944	0.00884441	0.159971
NAGK	0.447854	10.2141	3.0558	0.00890754	0.160437
CDKN1B	-0.476706	8.75017	-3.05471	0.00892638	0.160437
CHP1	-0.362761	8.34257	-3.05452	0.00892969	0.160437
NFRKB	-0.221274	6.1206	-3.05319	0.00895291	0.160497
BLVRA	0.980828	6.97648	3.05012	0.00900675	0.160789
LSM1	0.222467	8.71703	3.04999	0.00900894	0.160789
FHIT	-0.409343	5.49157	-3.04805	0.00904318	0.160871
EIF3E	-0.653186	10.736	-3.04747	0.00905334	0.160871
SNRPD1	0.345672	7.13822	3.0385	0.00921317	0.163001
RPL32	-0.225911	13.1712	-3.03848	0.00921355	0.163001
NMT1	0.376023	7.87521	3.03071	0.00935427	0.165129
NMT2	-0.827786	4.86396	-3.02471	0.00946432	0.166708
RPL6	-0.51485	11.3334	-3.02236	0.00950769	0.167108
CLDN6	-0.245984	6.4494	-3.02035	0.00954509	0.167401
DCAF8	-0.315054	6.25465	-3.01908	0.00956864	0.167451
POLE2	0.471717	5.77715	3.01699	0.00960785	0.167774
CD4	-0.758094	8.11759	-3.0142	0.00966013	0.168324
CDK1	0.646921	5.0696	3.01249	0.0096924	0.168523
RBCK1	0.511548	8.81062	3.00987	0.00974209	0.168721
PSMA3	0.532258	9.08854	3.00969	0.00974556	0.168721
PAIP1	0.358285	5.25731	3.00766	0.00978418	0.169028
UNC13B	0.270676	5.54467	3.00222	0.00988841	0.170464
IPP	-0.209561	4.46919	-2.99604	0.0100083	0.171592
CPVL	-0.646512	9.33446	-2.99564	0.010016	0.171592
PDE3B	-0.329268	6.31223	-2.99556	0.0100175	0.171592
CAST	-0.518905	9.16173	-2.99445	0.0100392	0.171601
PPP3CB	-0.267403	8.47072	-2.99182	0.0100908	0.171883
COX4I1	-0.399069	10.3791	-2.99144	0.0100983	0.171883
PRPF19	-0.313778	7.54764	-2.9833	0.0102597	0.173402
POLD4	-0.331749	8.02524	-2.98294	0.010267	0.173402
TARS	0.500848	7.8095	2.98266	0.0102725	0.173402
BCKDHB	-0.310718	4.66045	-2.98171	0.0102917	0.173402
OAZ1	0.262555	11.9628	2.98126	0.0103006	0.173402
MNDA	0.524338	11.2384	2.98049	0.0103162	0.173402
IL4R	-0.290221	7.82732	-2.97906	0.0103449	0.173524
SPAG5	0.471407	5.23884	2.97787	0.0103688	0.173564
SLC35B1	0.433704	8.00549	2.97429	0.0104414	0.17382
GRHPR	-0.370839	8.21867	-2.97356	0.0104562	0.17382
CFL1	0.395265	12.1851	2.97333	0.010461	0.17382
TCEA1	-0.370947	9.2306	-2.97288	0.0104701	0.17382
CD3D	-0.548834	10.8433	-2.96992	0.0105307	0.174248
PBXIP1	-0.463775	8.13491	-2.96952	0.0105389	0.174248
ITPKB	-0.510435	7.08618	-2.96802	0.0105698	0.174401
IRS2	-0.621062	8.10821	-2.96486	0.010635	0.174792
BACH1	0.597735	8.2135	2.96478	0.0106367	0.174792
APBB1IP	-0.348391	6.54667	-2.9623	0.0106881	0.175281
FCN1	0.6024	11.3947	2.95927	0.0107514	0.175852
KIF4A	0.376117	4.94297	2.9583	0.0107718	0.175852
CENPE	0.414251	5.00252	2.95627	0.0108143	0.175852
TMEM165	0.427244	7.33556	2.95615	0.010817	0.175852
CMKLR1	0.389077	5.46679	2.95545	0.0108317	0.175852
RPS23	-0.203348	13.2342	-2.95366	0.0108694	0.17611
SGPL1	-0.371283	5.79873	-2.95064	0.0109335	0.176794
ACO1	-0.357826	5.91267	-2.9458	0.011037	0.178112
JUP	0.878142	6.12891	2.94429	0.0110695	0.178281
MBNL1	-0.39518	10.4206	-2.93927	0.0111783	0.179674
LPXN	-0.330931	9.27209	-2.93762	0.0112142	0.179894
PSME1	0.298887	10.8979	2.93514	0.0112685	0.180408
RPS15A	-0.314215	13.3355	-2.93411	0.011291	0.180411
ADAMTS5	-0.301044	3.95731	-2.93237	0.0113293	0.180665
ARF5	-0.376795	7.73064	-2.92912	0.0114011	0.181339
TSG101	0.233078	8.58193	2.92843	0.0114164	0.181339
FOXJ2	-0.224535	7.67897	-2.92729	0.0114419	0.181388
TSPAN4	-0.358779	4.86903	-2.92552	0.0114814	0.181658
HP	1.05653	7.00021	2.92436	0.0115073	0.181712
STK10	-0.281104	8.95977	-2.91924	0.0116225	0.182924
OPN3	-0.299863	7.74216	-2.91859	0.0116372	0.182924
SIRT1	-0.479738	6.86785	-2.91794	0.0116519	0.182924
KLRG1	-0.726898	7.62758	-2.91617	0.0116922	0.1832
GRB2	0.35144	8.01686	2.90847	0.0118686	0.185604
CDC25A	0.355094	5.71665	2.90264	0.0120038	0.187357
ICA1	-0.200947	5.30803	-2.89881	0.0120935	0.188236
CLP1	0.305229	7.44742	2.89728	0.0121296	0.188236
HIST1H2AJ	0.573443	6.73336	2.89471	0.0121902	0.188236
FTSJ2	0.323566	7.03682	2.89451	0.0121949	0.188236
UBASH3A	-0.470898	5.90431	-2.89389	0.0122097	0.188236
IRAK3	0.344855	5.52165	2.89343	0.0122206	0.188236
KIF1A	-0.17035	5.33505	-2.89321	0.0122258	0.188236
MAGEF1	-0.309204	6.29562	-2.89235	0.0122464	0.188236
GNPDA1	0.290005	6.68929	2.88737	0.0123655	0.189605
PKIA	-0.527773	6.45611	-2.88621	0.0123933	0.189605
REXO4	-0.160645	6.75276	-2.88569	0.0124058	0.189605
NDUFV2	0.248413	8.54885	2.88373	0.0124532	0.18997
DNAJC15	0.550772	8.5592	2.87967	0.0125518	0.191067
RBX1	0.400442	9.37891	2.87883	0.0125724	0.191067
SLC6A12	0.334817	5.73926	2.87619	0.0126371	0.19169
RNF2	-0.268576	4.36479	-2.874	0.0126909	0.192027
PLA2G2E	-0.213986	5.56815	-2.87336	0.0127068	0.192027
HIST1H2AB	0.188387	5.55459	2.87151	0.0127525	0.192358
DUSP5	1.11889	7.51047	2.86939	0.012805	0.192499
PYGM	-0.15368	5.03889	-2.86921	0.0128095	0.192499
TBPL1	0.546613	7.6375	2.86668	0.0128727	0.19309
MRPL40	0.290768	7.64139	2.86452	0.0129267	0.193473
LITAF	-0.463492	10.1006	-2.86375	0.0129461	0.193473
SRSF5	-0.710236	10.3838	-2.86091	0.0130176	0.193838
INPP1	0.390322	6.56672	2.86088	0.0130184	0.193838
TBXAS1	-0.470724	7.62891	-2.85847	0.0130794	0.194388
APRT	-0.551503	8.27772	-2.85666	0.0131256	0.194717
SMAD1	0.64419	6.02251	2.85023	0.0132904	0.196085
VPS51	-0.83308	8.27303	-2.84942	0.0133114	0.196085
PBK	0.568605	4.31002	2.84816	0.013344	0.196085
PRKCD	0.503714	8.13361	2.84765	0.0133572	0.196085
SCD	0.375814	5.18292	2.8475	0.013361	0.196085
SMARCAL1	0.22745	6.34093	2.84741	0.0133634	0.196085
MRPL17	0.269064	7.29118	2.84332	0.0134698	0.197289
UBP1	0.44699	7.45246	2.82701	0.0139031	0.203266
PTDSS1	-0.348445	8.92202	-2.82596	0.0139314	0.203294
SRPK2	-0.661751	6.94346	-2.82423	0.0139781	0.203294
RXRA	-0.454093	7.896	-2.82415	0.0139804	0.203294
STK3	0.490777	5.10193	2.82193	0.0140405	0.20332
CEACAM8	1.76403	5.49576	2.82179	0.0140444	0.20332
B3GNT1	-0.254195	6.25334	-2.82131	0.0140576	0.20332
TFR2	-0.220017	5.10991	-2.81885	0.0141249	0.203549
DYRK2	-0.650715	6.78267	-2.81828	0.0141403	0.203549
NAT1	0.601912	6.63772	2.81797	0.014149	0.203549
S100A12	0.741525	10.5944	2.81637	0.0141927	0.203816
PCNA	0.805382	8.27215	2.81484	0.014235	0.20406
PSMA2	0.385704	9.51839	2.81121	0.0143355	0.205136
CCNA2	0.486594	4.94244	2.80612	0.0144777	0.206805
PPP2R2A	0.363434	7.79912	2.80211	0.0145906	0.208051
PSMB8	0.314683	9.40157	2.7957	0.0147731	0.209958
WIPF1	-0.398362	10.0115	-2.79559	0.0147763	0.209958
CLEC1A	0.204772	4.92991	2.79066	0.0149179	0.211599
TNS1	0.331615	5.39851	2.7884	0.0149835	0.21213
IL10RB	0.376995	7.65009	2.78756	0.0150078	0.21213
MARK3	0.292348	5.67113	2.78587	0.0150568	0.212188
ABCC5	-0.262754	7.09511	-2.78562	0.0150644	0.212188
CLNS1A	-0.341081	8.77275	-2.78245	0.0151571	0.213122
CD79B	-0.606805	7.49951	-2.77975	0.0152364	0.213865
CLEC1B	1.06074	7.02173	2.77847	0.0152742	0.214024
ARL2BP	-0.25266	8.07862	-2.77396	0.0154084	0.215305
ARPC4	-0.537813	8.85681	-2.7736	0.0154189	0.215305
TLR6	0.315292	4.99798	2.76954	0.0155408	0.216633
PDGFD	-0.445589	5.98418	-2.76628	0.0156391	0.217269
SRP19	0.528495	8.37201	2.76624	0.0156401	0.217269
PCSK1N	-0.247769	6.18296	-2.76281	0.0157445	0.218343
ATG3	0.467727	9.70092	2.76017	0.015825	0.219084
ATP2B4	-0.51029	7.0587	-2.75803	0.0158907	0.219618
LCN2	1.492	7.65798	2.75395	0.0160165	0.220979
RPS21	-0.364524	12.524	-2.74843	0.0161885	0.222515
PLSCR2	0.229288	4.41175	2.74789	0.0162053	0.222515
FOXB1	-0.219216	4.63483	-2.74524	0.0162884	0.222515
PSMB4	-0.216652	9.71473	-2.74436	0.0163164	0.222515
LSM4	-0.394412	7.06834	-2.74401	0.0163272	0.222515
MTCH1	-0.243878	9.76234	-2.74339	0.0163469	0.222515
MT3	-0.204263	5.28849	-2.74319	0.0163531	0.222515
FUT6	-0.239987	6.93652	-2.74294	0.0163612	0.222515
GRB14	0.274619	3.63484	2.74248	0.0163756	0.222515
GCNT1	0.571938	6.02309	2.74123	0.0164153	0.222681
DHRS9	0.721492	7.2875	2.73971	0.0164635	0.222961
PRKAR2A	-0.342067	7.98982	-2.73803	0.0165173	0.223139
MAD2L1	0.537718	4.47535	2.73671	0.0165594	0.223139
PDCD1LG2	0.29741	4.89934	2.73671	0.0165595	0.223139
RNASE1	0.37926	6.57458	2.73445	0.0166319	0.223649
PANX1	0.338006	5.80587	2.7338	0.0166526	0.223649
RPS9	-0.543276	11.6075	-2.72989	0.0167791	0.224973
NPM1	-0.388351	11.3109	-2.72679	0.0168799	0.225819
CDC20	0.733751	5.57533	2.72623	0.016898	0.225819
DGKD	-0.253218	8.40438	-2.72443	0.016957	0.226233
LRRFIP2	0.294009	5.7035	2.71782	0.0171749	0.228763
GAS7	-0.575193	6.56145	-2.71499	0.017269	0.229637
SELENBP1	-0.252258	4.68763	-2.71342	0.0173212	0.229954
USP20	-0.344231	6.38916	-2.71254	0.0173508	0.22997
CD63	0.232783	10.1863	2.7114	0.017389	0.230054
TSPYL2	-0.218755	7.23421	-2.71065	0.0174141	0.230054
UBE2D1	0.534207	4.4754	2.70964	0.017448	0.230126
NAP1L4	-0.172221	7.60786	-2.707	0.0175372	0.230925
BLM	0.216059	6.13992	2.70473	0.0176144	0.23139
CCR7	-0.703814	8.33267	-2.70428	0.0176298	0.23139
CAPN2	0.302926	10.648	2.70169	0.0177179	0.23217
PELI1	0.44319	8.32823	2.70005	0.017774	0.232528
MAP2K6	0.425948	7.11592	2.69684	0.0178845	0.232997
PMCH	0.170935	4.74929	2.69625	0.0179047	0.232997
GNAI1	-0.172678	3.38694	-2.69621	0.0179062	0.232997
ITIH4	0.256647	5.90114	2.69552	0.0179302	0.232997
FBXW4	-0.344059	7.16284	-2.69483	0.0179539	0.232997
RSL24D1	-0.547824	9.07277	-2.69283	0.0180235	0.233526
PODXL2	-0.192431	4.06154	-2.69162	0.0180653	0.233693
RASSF1	-0.404398	7.32238	-2.69046	0.0181059	0.233844
PPIE	-0.272184	7.64221	-2.68812	0.0181879	0.234528
FPR2	0.778674	7.16676	2.68397	0.018334	0.236035
BCL2L14	0.304198	5.7891	2.67864	0.0185232	0.237893
SEC23B	0.317715	6.41775	2.67796	0.0185477	0.237893
PSMA4	0.663265	9.13506	2.67743	0.0185666	0.237893
CAT	-0.557417	9.9453	-2.67392	0.0186927	0.238759
UBL3	-0.363687	7.55899	-2.6739	0.0186932	0.238759
GTF3A	-0.320195	9.70504	-2.67002	0.0188333	0.240169
ALDH2	-0.515014	8.76474	-2.66603	0.0189788	0.241644
CACNA1B	-0.281552	5.11301	-2.66427	0.0190431	0.24208
DCTD	-0.167006	7.68786	-2.66209	0.0191235	0.242567
TLR2	0.459668	9.44551	2.6616	0.0191413	0.242567
ABCC2	0.171736	4.60866	2.66039	0.0191861	0.242754
NOD1	0.266655	7.16321	2.65948	0.0192197	0.242765
MAP3K4	-0.439178	7.22928	-2.65874	0.019247	0.242765
CTSA	0.538787	9.18527	2.65493	0.0193888	0.243982
MFNG	-0.481179	7.9972	-2.65445	0.0194066	0.243982
TIMELESS	0.292753	6.16818	2.65372	0.0194341	0.243982
EIF4EBP2	-0.283848	8.70312	-2.64788	0.0196538	0.246358
CCNG1	-0.499571	8.91432	-2.6431	0.0198352	0.248248
TSPAN3	-0.341888	7.60672	-2.64003	0.0199525	0.24933
EIF3I	-0.2856	8.6863	-2.63837	0.0200166	0.249644
COX7C	-0.479654	8.05274	-2.63777	0.0200394	0.249644
REPIN1	-0.350654	7.88098	-2.63672	0.0200799	0.249763
C9orf53	0.194618	4.3356	2.63589	0.0201123	0.249782
SEC11A	-0.354952	10.0874	-2.63324	0.0202148	0.25067
SLC25A3	-0.337781	11.0251	-2.62858	0.0203966	0.251978
FLT1	-0.254706	4.71758	-2.62836	0.0204052	0.251978
PARP11	0.674741	5.10238	2.62793	0.0204221	0.251978
GFI1	-0.27623	6.2273	-2.62735	0.020445	0.251978
TYROBP	0.312679	11.5501	2.62486	0.0205433	0.25241
NDUFA9	0.286108	8.12226	2.62406	0.0205747	0.25241
WBP5	0.283908	4.38621	2.6237	0.020589	0.25241
PLAG1	-0.244924	4.37202	-2.6233	0.0206049	0.25241
SNRPG	0.374266	9.6645	2.6206	0.0207118	0.253336
EPHX2	-0.303564	5.87579	-2.61951	0.0207555	0.253487
TNFRSF25	-0.279791	5.96337	-2.61598	0.0208964	0.254823
TPK1	-0.321168	6.58773	-2.61361	0.020992	0.255358
TKT	-0.534157	9.83709	-2.61332	0.0210034	0.255358
CREM	0.509606	6.40737	2.61127	0.0210863	0.255979
MEIS1	0.653724	4.78538	2.61026	0.0211272	0.256092
CYP27A1	-0.509622	7.551	-2.60587	0.021306	0.2575
PPP3CA	-0.433699	7.78692	-2.60585	0.021307	0.2575
KRT6A	0.152853	3.54909	2.60319	0.0214158	0.258007
CDHR5	-0.192143	5.32573	-2.60269	0.0214365	0.258007
ADCY3	0.291966	5.13028	2.60249	0.0214447	0.258007
OBP2A	-0.239534	6.77142	-2.59994	0.0215501	0.258592
TPX2	0.539767	5.40524	2.59905	0.0215868	0.258592
GLA	0.277193	7.96461	2.59795	0.0216323	0.258592
EGF	0.388346	4.27572	2.5978	0.0216386	0.258592
RPA2	-0.288951	8.44904	-2.59745	0.0216533	0.258592
OLFM1	-0.195573	4.06266	-2.59578	0.0217226	0.258789
SNRPD2	-0.348459	10.5746	-2.59551	0.0217338	0.258789
KIR2DL4	0.46092	5.84608	2.59271	0.0218511	0.259803
CBFB	-0.265885	9.28344	-2.59131	0.0219097	0.260024
LRCH4	-0.418755	9.29681	-2.58968	0.0219783	0.260024
TCEA2	-0.296146	5.33697	-2.58944	0.0219884	0.260024
EEF1A2	-0.131628	4.62942	-2.58921	0.0219983	0.260024
EGR2	0.927204	7.27742	2.58759	0.0220664	0.260412
NLE1	-0.231968	5.26808	-2.5869	0.0220955	0.260412
PTGDR2	-0.375068	6.07233	-2.58548	0.0221561	0.260746
GNL2	0.456553	6.06225	2.58262	0.0222779	0.261798
CHST1	-0.140982	4.85373	-2.58174	0.0223153	0.261856
S1PR4	-0.492793	7.84221	-2.57668	0.0225329	0.264027
LILRB1	0.607408	7.98317	2.57506	0.0226028	0.264462
RASA3	-0.401065	6.38789	-2.57082	0.0227871	0.265863
GUCY1B3	0.452943	6.18999	2.5708	0.0227882	0.265863
CARHSP1	-0.394997	7.79403	-2.56679	0.0229639	0.267527
SLC37A1	0.293084	6.3567	2.56448	0.0230654	0.268321
ACP5	-0.478152	7.06397	-2.56341	0.0231126	0.268485
MLNR	-0.147836	3.52913	-2.56165	0.0231907	0.269005
LAMP5	0.278945	5.77162	2.56011	0.0232593	0.269415
C4BPA	-0.361446	6.20363	-2.55776	0.0233643	0.269941
BIRC5	0.538613	5.75557	2.55759	0.0233715	0.269941
EFNA2	-0.155725	4.54378	-2.5558	0.0234518	0.270482
GRIK3	0.161308	4.12875	2.55433	0.0235179	0.270688
ARFRP1	-0.347209	7.17595	-2.55392	0.0235366	0.270688
GLUL	0.44163	10.1813	2.553	0.0235781	0.27078
ANXA4	0.578019	7.6851	2.55178	0.023633	0.271025
PRPF8	-0.385063	8.37402	-2.54939	0.0237414	0.271859
CDKN1A	0.909649	8.87951	2.54869	0.0237729	0.271859
RPS29	-0.152251	12.9835	-2.54659	0.0238686	0.272319
SH2D1A	-0.950745	7.6004	-2.54633	0.0238805	0.272319
ADPRH	0.309946	5.95327	2.54543	0.0239217	0.272404
PPP1CB	-0.325734	6.13126	-2.5433	0.0240196	0.273134
SMARCE1	-0.392384	8.47774	-2.53964	0.0241878	0.274661
TFAP2B	-0.16713	3.90226	-2.53747	0.0242886	0.275418
ETV6	0.25239	4.91634	2.53091	0.0245948	0.2785
RERE	0.17754	7.51844	2.52657	0.0247997	0.279568
TULP3	-0.216778	5.19016	-2.52642	0.0248067	0.279568
TRIO	-0.275993	5.56226	-2.52559	0.0248461	0.279568
PTPRO	0.759068	6.04322	2.52532	0.0248588	0.279568
XIAP	0.235828	4.19013	2.52454	0.0248961	0.279568
ATXN2	-0.220762	7.13286	-2.52387	0.0249279	0.279568
CHMP2A	0.264751	8.79396	2.5238	0.0249312	0.279568
KLF6	-0.271141	9.93936	-2.52278	0.0249795	0.279721
CDKN3	0.720091	5.25034	2.52068	0.0250802	0.280461
PCNT	-0.372439	7.39103	-2.51938	0.0251422	0.280767
FANCE	-0.229105	6.36832	-2.51863	0.0251781	0.280779
DNAJB1	-0.40042	8.29571	-2.51777	0.0252196	0.28078
NUCKS1	-0.695492	7.71687	-2.51719	0.0252477	0.28078
PI3	-0.385451	4.87682	-2.51468	0.0253686	0.280785
COTL1	-0.463935	9.90269	-2.51463	0.0253712	0.280785
ARNTL2	0.197774	3.91114	2.51382	0.0254107	0.280785
PLEKHA1	-0.533613	5.2966	-2.51325	0.025438	0.280785
BLCAP	-0.237397	8.11198	-2.5125	0.0254745	0.280785
PECAM1	-0.374093	9.98713	-2.51172	0.0255127	0.280785
RPA1	-0.334152	8.25269	-2.51123	0.0255362	0.280785
CELF1	-0.335055	8.53367	-2.51073	0.0255606	0.280785
PCSK5	-0.2622	4.87954	-2.51071	0.0255615	0.280785
PCDHA5	-0.160983	4.3113	-2.50983	0.0256048	0.280785
UCHL3	0.355595	7.40818	2.50931	0.0256301	0.280785
ARHGEF3	0.300201	9.15154	2.50725	0.025731	0.281201
BLZF1	0.238984	3.37277	2.50668	0.0257591	0.281201
STX3	0.49725	7.40825	2.50561	0.0258115	0.281201
SNX4	0.306122	6.04854	2.5048	0.0258513	0.281201
FKBP11	0.618191	8.47053	2.50478	0.0258523	0.281201
KLC2	-0.196863	4.94153	-2.50412	0.0258849	0.281201
HLA-DMA	-0.389964	9.47554	-2.50358	0.0259115	0.281201
SLBP	0.278166	7.57998	2.49663	0.0262574	0.284526
CD247	-0.493241	9.82128	-2.49601	0.0262883	0.284526
ARL6IP5	-0.523146	10.7373	-2.49307	0.0264358	0.285185
CLIC1	0.208794	10.7589	2.49259	0.0264599	0.285185
CA2	0.88523	6.77891	2.49219	0.0264803	0.285185
CKS2	0.826307	6.85849	2.4915	0.0265149	0.285185
BUB1	0.778434	4.64905	2.49129	0.0265255	0.285185
GYPC	-0.561408	8.05288	-2.49052	0.0265644	0.285223
HTT	-0.221563	7.03187	-2.48854	0.0266651	0.285925
LDLR	0.802267	7.72114	2.48737	0.0267245	0.286182
RNASEH1	0.226335	7.4372	2.48571	0.0268092	0.286709
MAFK	-0.190187	5.45151	-2.48434	0.0268788	0.287074
UBE2Q1	0.1941	8.56807	2.48207	0.0269955	0.287831
ARID3A	0.246115	5.37122	2.48158	0.0270208	0.287831
AGFG1	0.53633	6.79082	2.47945	0.0271302	0.28846
CHST12	0.576001	7.92907	2.47905	0.0271513	0.28846
XPO4	-0.254279	4.92279	-2.47649	0.0272836	0.289486
EPHA1	-0.226743	5.49323	-2.47304	0.0274631	0.290758
AMPD2	-0.488581	8.35631	-2.47239	0.0274973	0.290758
CYCS	0.322676	9.55493	2.47212	0.0275114	0.290758
JAK2	0.966767	5.37148	2.47124	0.0275573	0.290826
UNC119B	-0.386631	6.46001	-2.47025	0.0276092	0.290826
KCNQ2	-0.150058	4.31174	-2.46994	0.0276258	0.290826
TIMM8B	0.307337	9.68838	2.46833	0.0277106	0.29134
ACTR1B	-0.300619	7.36037	-2.46256	0.0280161	0.293873
CCL7	0.398715	4.51922	2.46177	0.0280579	0.293873
PTGS2	-1.22636	7.39875	-2.46026	0.0281389	0.293873
HIST1H2BO	0.725841	4.7839	2.46	0.0281528	0.293873
GTF2B	0.480048	8.72076	2.45995	0.0281555	0.293873
PIGQ	-0.255727	5.02179	-2.4596	0.0281739	0.293873
CASS4	-0.232697	4.53639	-2.459	0.028206	0.293873
GIT1	-0.263807	8.00383	-2.4579	0.0282653	0.294112
PMS2P3	-0.215612	6.58245	-2.45032	0.0286751	0.297993
TSC22D1	0.653867	8.56442	2.44766	0.0288201	0.299055
KRT33A	-0.190473	5.06834	-2.44709	0.0288514	0.299055
ABCC1	-0.245458	7.55685	-2.44592	0.0289155	0.299336
GLRA1	-0.134654	3.76226	-2.44415	0.0290129	0.299771
DYRK1B	-0.332479	5.75389	-2.44373	0.0290359	0.299771
IGBP1	-0.30189	8.85364	-2.4431	0.029071	0.299771
S100A6	0.254685	11.2005	2.44223	0.0291189	0.299771
PRKCA	-0.277195	5.48299	-2.44179	0.0291429	0.299771
EIF3M	-0.315048	8.20159	-2.43718	0.0293991	0.301934
GLO1	-0.220538	8.73851	-2.43667	0.0294278	0.301934
TBK1	0.457365	7.42094	2.43403	0.0295754	0.303064
DBH	-0.191017	4.93981	-2.43287	0.0296405	0.30333
CLU	0.737322	7.87036	2.43223	0.0296764	0.30333
TBL2	0.337217	6.79054	2.42918	0.0298485	0.30422
CAPZB	-0.167801	6.76335	-2.42889	0.0298649	0.30422
RBL2	-0.440955	8.42317	-2.4276	0.0299382	0.30422
LMNB1	0.565405	5.879	2.42757	0.0299396	0.30422
CACNA1H	-0.23893	5.63353	-2.42736	0.0299517	0.30422
ATP6AP2	-0.278363	9.02292	-2.42618	0.0300189	0.30452
CLGN	-0.163934	3.30319	-2.42446	0.0301168	0.304585
RPS18	-0.272392	13.3402	-2.4242	0.0301313	0.304585
RPS7	-0.511962	11.7437	-2.42393	0.0301472	0.304585
MECP2	-0.366698	6.0832	-2.42222	0.030245	0.304585
BCL2L2	0.297507	5.71598	2.42109	0.0303094	0.304585
ATP1B3	0.284807	9.55859	2.42088	0.0303215	0.304585
RPL8	-0.513161	11.7684	-2.42055	0.0303407	0.304585
CRYL1	-0.488033	6.40179	-2.41986	0.0303804	0.304585
USP21	-0.236461	6.82094	-2.41982	0.0303826	0.304585
PSAP	-0.355301	10.5502	-2.41936	0.0304092	0.304585
TCL1B	-0.271547	6.83334	-2.41883	0.0304396	0.304585
PML	0.41294	6.05202	2.41539	0.0306385	0.306196
CCNA1	0.197807	4.63942	2.4131	0.0307719	0.30686
LINC00094	-0.254854	5.05971	-2.4125	0.0308066	0.30686
SLC16A7	-0.455744	4.68399	-2.41178	0.0308485	0.30686
DHRS2	-0.174304	6.2771	-2.41164	0.0308568	0.30686
GOLM1	0.585114	6.24655	2.40973	0.0309687	0.307268
BCAS2	0.264384	7.84242	2.40904	0.0310091	0.307268
VGLL3	0.122738	3.40922	2.40899	0.0310118	0.307268
MYL6B	0.388422	6.24702	2.40699	0.0311294	0.308055
MICA	0.464576	6.3562	2.40508	0.031242	0.308792
ALX4	-0.146786	4.98503	-2.4034	0.0313418	0.309399
TBCD	-0.176548	5.83929	-2.40065	0.0315052	0.31042
RRM2	1.37183	7.89181	2.40037	0.0315219	0.31042
OPCML	-0.156464	5.74716	-2.39947	0.0315756	0.31057
STAT2	0.637255	6.30176	2.39784	0.0316727	0.311146
UQCRB	-0.410645	6.52886	-2.39661	0.0317468	0.311496
EZH1	-0.164259	7.36347	-2.39559	0.0318081	0.311578
RPS14	-0.178273	13.1064	-2.39519	0.0318322	0.311578
CLEC11A	-0.208506	5.12093	-2.39346	0.0319364	0.31222
STAU1	0.264986	8.1894	2.39175	0.0320397	0.312586
HNRNPL	-0.339192	7.38725	-2.39156	0.0320511	0.312586
PPP1R2	-0.442748	7.22276	-2.39052	0.0321143	0.312716
HNRNPD	-0.218789	8.73943	-2.39006	0.0321418	0.312716
SRRM1	-0.287903	8.47992	-2.38875	0.0322217	0.313116
TONSL	-0.136029	4.4969	-2.38502	0.0324492	0.31471
DDB1	-0.273367	8.10819	-2.38479	0.0324636	0.31471
STIL	0.188459	4.49121	2.38399	0.0325124	0.314806
DNAJA1	0.505066	8.40217	2.38145	0.0326687	0.315941
GZMM	-0.781029	6.66672	-2.38082	0.0327078	0.315941
CDH17	-0.167894	5.01409	-2.37968	0.0327786	0.316247
SCAMP1	-0.32614	7.35687	-2.37883	0.0328307	0.316372
KLF2	-0.307198	10.5817	-2.37781	0.0328943	0.31653
BAG4	0.269196	4.64451	2.37691	0.0329499	0.31653
USP25	0.486055	7.98676	2.37668	0.0329645	0.31653
PAPSS2	-0.217728	3.9614	-2.37417	0.0331211	0.317426
EIF3K	-0.40965	10.0536	-2.37392	0.0331364	0.317426
RAX	-0.184368	5.53806	-2.37288	0.0332013	0.317672
GAST	-0.187865	5.33561	-2.37169	0.0332761	0.317691
PTPRK	-0.34776	4.49569	-2.3716	0.0332819	0.317691
NDUFS1	0.254446	7.01348	2.3702	0.0333697	0.317963
NAPA	0.556515	8.47749	2.36963	0.0334056	0.317963
LTF	1.5231	8.83923	2.36891	0.0334512	0.317963
NOV	-0.181665	3.6484	-2.36865	0.0334677	0.317963
TRIP11	0.254258	5.38653	2.36744	0.033544	0.318314
CCNE2	0.216514	3.35393	2.36586	0.0336439	0.318887
ACP2	0.527766	6.85486	2.36352	0.0337926	0.319648
SNRPA1	0.341797	7.46593	2.36318	0.0338145	0.319648
RNF24	0.340419	5.33446	2.36274	0.0338427	0.319648
NEK2	0.243972	4.31129	2.36144	0.0339255	0.319729
ATP5J	0.324353	8.77734	2.36136	0.0339304	0.319729
INHBA	0.183487	5.2525	2.36061	0.0339788	0.319812
STX11	0.65907	6.2877	2.3565	0.0342426	0.32192
S100A11	0.328559	10.2569	2.35459	0.0343661	0.322706
ANXA6	-0.482874	8.11092	-2.35359	0.0344306	0.322936
CEACAM3	0.254601	6.59295	2.35128	0.0345807	0.323952
KCNJ14	0.16435	5.32059	2.3507	0.034619	0.323952
ECI2	-0.209658	6.62893	-2.34979	0.0346778	0.324128
PGAM1	0.253286	9.99006	2.34883	0.0347407	0.324173
NCAPG	0.605895	4.96783	2.34849	0.0347629	0.324173
CHEK1	0.283733	3.76477	2.3469	0.0348672	0.324771
CBLC	-0.171505	4.45409	-2.34372	0.0350763	0.326343
CD86	0.287326	7.23702	2.34224	0.0351741	0.326477
CMAHP	0.671313	5.77435	2.34188	0.0351983	0.326477
LBX1	-0.129545	4.21731	-2.34136	0.0352326	0.326477
FGD1	0.154028	5.27043	2.34045	0.035293	0.326477
HECA	-0.38593	9.14794	-2.34029	0.0353037	0.326477
HLA-G	0.279472	12.1995	2.33985	0.035333	0.326477
TRAF3	-0.370224	6.33227	-2.3372	0.0355092	0.327524
MARCKSL1	-0.48763	7.79989	-2.33682	0.0355348	0.327524
NDUFA7	0.231672	7.75738	2.33599	0.0355901	0.327524
CTSC	0.271435	9.6722	2.33521	0.0356425	0.327524
PRMT5	0.204474	7.65493	2.33511	0.0356489	0.327524
LHCGR	-0.116055	3.6856	-2.33385	0.0357335	0.327929
XRCC4	0.285198	3.60354	2.33257	0.0358195	0.328193
USF2	-0.29516	8.03593	-2.33181	0.0358708	0.328193
H2BFS	0.806303	8.21665	2.33065	0.0359491	0.328193
CRLF3	-0.448602	9.40094	-2.3301	0.0359866	0.328193
NFIL3	0.607082	8.71094	2.32991	0.0359988	0.328193
LCP2	0.307583	8.65847	2.32981	0.0360058	0.328193
PRLH	-0.232641	5.12912	-2.32904	0.036058	0.328299
BFSP2	0.151438	4.99702	2.32828	0.0361096	0.328398
CRIP2	-0.25444	5.64913	-2.32663	0.0362218	0.329048
SLC4A7	-0.437369	4.96135	-2.32519	0.0363194	0.329565
FFAR2	0.992346	7.80609	2.3243	0.0363803	0.329748
CLUL1	-0.247431	3.99516	-2.32331	0.0364481	0.329992
PIK3CD	-0.242702	9.56795	-2.32205	0.0365344	0.330404
SLC31A1	0.379036	5.54034	2.3203	0.0366544	0.330686
JARID2	0.271066	7.80367	2.31865	0.0367683	0.330686
WDR46	-0.266967	6.40495	-2.31865	0.0367684	0.330686
ACAA2	-0.263594	8.41377	-2.31843	0.0367834	0.330686
PRR16	0.147096	3.30269	2.31731	0.0368606	0.330686
CDIPT	-0.299004	9.22472	-2.31715	0.0368718	0.330686
UBE2D2	-0.244198	8.12758	-2.31665	0.0369064	0.330686
GLIPR1	-0.531998	9.16003	-2.31556	0.0369823	0.330686
KPNA2	0.480869	7.32876	2.31551	0.0369859	0.330686
SEC61G	0.285868	8.65955	2.31538	0.0369949	0.330686
RPL11	-0.271381	12.3619	-2.31508	0.0370156	0.330686
ITK	-0.606288	9.64593	-2.31265	0.0371845	0.331724
RASGRP1	-0.57293	8.47484	-2.31223	0.0372138	0.331724
ARPP19	-0.330562	8.67139	-2.3095	0.037405	0.333061
BCCIP	0.307805	6.14609	2.30705	0.0375772	0.334226
TSPAN32	-0.34353	7.5115	-2.30586	0.0376609	0.334603
SIT1	-0.271706	7.25355	-2.30464	0.0377474	0.334968
CD2	-0.483847	9.7192	-2.30406	0.0377881	0.334968
PRKAB2	0.177975	4.84321	2.30329	0.0378426	0.334968
ADCY7	0.345753	7.71882	2.30245	0.0379023	0.334968
IL11	-0.158596	5.83468	-2.30236	0.0379092	0.334968
PAK1	0.467378	4.90629	2.30129	0.0379849	0.335258
PTH2R	0.166681	3.89367	2.30053	0.0380393	0.335258
PIGA	0.206847	3.94384	2.30015	0.0380663	0.335258
PCOLCE	-0.156415	5.20878	-2.29899	0.0381487	0.335618
CCR4	-0.266637	5.61859	-2.29811	0.0382122	0.335639
ITGB5	0.158534	4.42194	2.2978	0.0382342	0.335639
TUFT1	0.275199	4.79853	2.29546	0.038402	0.336321
CUZD1	-0.236291	4.7581	-2.29475	0.0384534	0.336321
APOBEC3B	1.35348	5.57373	2.29463	0.0384617	0.336321
PLA2G6	-0.271678	5.68708	-2.2944	0.0384783	0.336321
MPP1	0.267596	8.28585	2.29309	0.0385726	0.336352
UBE2L3	0.195177	9.59916	2.29263	0.0386064	0.336352
SCARB2	0.49994	5.91361	2.29216	0.0386403	0.336352
SLCO4A1	0.30159	5.8668	2.29205	0.0386483	0.336352
PDAP1	-0.240867	6.13072	-2.2899	0.0388035	0.33734
PDXK	0.483925	7.49109	2.28842	0.0389113	0.337914
CHIT1	0.240935	4.99004	2.28613	0.0390786	0.339003
ENC1	-0.281961	6.76667	-2.28447	0.0392001	0.339589
LIMK2	0.490694	6.6214	2.28406	0.0392302	0.339589
FXYD5	-0.648177	9.66782	-2.28067	0.0394798	0.341086
KCNN4	-0.227727	6.63584	-2.28056	0.0394875	0.341086
PRMT1	-0.479841	7.96163	-2.2799	0.0395365	0.341145
PAX1	-0.202085	5.77076	-2.27706	0.0397467	0.342497
SLC38A1	-0.575724	8.82095	-2.27664	0.039778	0.342497
FUT4	0.41471	6.23656	2.27593	0.0398311	0.34259
CDH16	-0.176623	5.29926	-2.27408	0.0399691	0.343412
LRP1	-0.373538	6.41778	-2.27338	0.0400208	0.343491
RPL35	-0.287638	10.8328	-2.27227	0.0401044	0.343664
DRAP1	0.595739	7.51472	2.27145	0.0401657	0.343664
TPM1	0.59217	5.82614	2.27111	0.0401915	0.343664
TRIP13	0.34836	5.68023	2.27085	0.0402111	0.343664
LCN1	-0.220855	5.32315	-2.26972	0.0402955	0.344022
RBFOX2	0.185811	5.70228	2.26677	0.0405183	0.344415
ACP1	-0.242854	8.18775	-2.26675	0.0405198	0.344415
CNBP	-0.300035	10.543	-2.26664	0.0405281	0.344415
ANKRD11	-0.251823	4.93371	-2.26661	0.0405306	0.344415
TAGLN2	-0.754796	8.86477	-2.26629	0.0405544	0.344415
INPP4B	-0.416796	4.53022	-2.26533	0.0406269	0.344668
ART1	-0.200596	5.86858	-2.26196	0.040884	0.345042
TRAF5	-0.496064	7.43855	-2.26126	0.0409372	0.345042
CREBL2	-0.540638	8.18767	-2.26098	0.0409588	0.345042
POP4	0.226685	8.20289	2.26087	0.0409666	0.345042
NBN	0.625932	7.66008	2.2599	0.0410408	0.345042
MARCKS	0.816786	9.50652	2.25955	0.0410678	0.345042
PDK2	-0.315547	6.05362	-2.25929	0.041088	0.345042
DCTN6	0.297438	7.91569	2.25871	0.0411323	0.345042
SC5D	0.230163	6.38924	2.2585	0.0411485	0.345042
UQCRC2	-0.276763	9.45651	-2.25821	0.0411704	0.345042
SPTBN2	-0.200054	5.02692	-2.25775	0.0412063	0.345042
SPA17	0.163786	4.13975	2.25773	0.0412075	0.345042
MANF	0.466047	8.62295	2.25739	0.0412335	0.345042
APLP1	-0.207339	4.61358	-2.25694	0.0412684	0.345042
PDE4B	-0.583758	7.27321	-2.25554	0.0413765	0.345588
PDYN	0.211364	4.46463	2.25482	0.0414319	0.345693
SLC22A8	-0.252045	5.53246	-2.25277	0.0415907	0.346553
BRCA2	0.164197	3.54897	2.25207	0.0416448	0.346553
RPS4X	-0.20068	12.9643	-2.25183	0.0416635	0.346553
GPR25	-0.207323	3.7508	-2.25116	0.0417152	0.346626
MIP	-0.138285	4.73054	-2.24977	0.0418232	0.346716
MMP8	1.47609	5.75314	2.24912	0.0418741	0.346716
CCPG1	0.267535	4.48737	2.24808	0.0419558	0.346716
CD5	-0.279523	7.1335	-2.24798	0.0419632	0.346716
NPC1	-0.288124	7.29319	-2.24794	0.0419665	0.346716
BTN2A1	0.241774	7.41921	2.24772	0.0419833	0.346716
RAPGEF2	0.292316	7.6213	2.24455	0.0422321	0.347541
FAM13B	-0.411159	7.49185	-2.24431	0.042251	0.347541
CTNNAL1	0.335885	5.33565	2.24422	0.0422583	0.347541
HMOX2	-0.297118	7.62088	-2.24382	0.0422897	0.347541
RPL37	-0.165559	12.5508	-2.24371	0.0422982	0.347541
PTGER4	-0.548268	8.99423	-2.24268	0.0423793	0.347854
FLNB	-0.146258	7.09737	-2.24182	0.0424473	0.348059
RB1	0.468051	6.47194	2.24037	0.0425624	0.348323
JUNB	-0.643231	9.3803	-2.24033	0.0425656	0.348323
SPINT2	-0.321373	6.93482	-2.23937	0.0426414	0.34859
PTP4A1	0.428768	6.31746	2.23784	0.042763	0.349221
TRPV4	0.149863	5.76774	2.23667	0.0428563	0.349221
NT5C2	0.474768	7.23768	2.23592	0.0429162	0.349221
CCNG2	-0.681714	6.69054	-2.23584	0.0429227	0.349221
CD52	-0.408869	11.123	-2.23561	0.0429413	0.349221
WBP4	0.235188	4.82028	2.23515	0.0429778	0.349221
BMX	0.24065	5.47945	2.2336	0.0431021	0.349822
NDUFA6	0.24857	8.76523	2.23315	0.0431383	0.349822
VAT1	-0.296558	7.88083	-2.23009	0.043384	0.351463
GRM6	-0.15718	5.46844	-2.2274	0.0436014	0.35254
TMEM8B	-0.310351	5.64084	-2.22737	0.0436042	0.35254
XAF1	1.39732	8.5971	2.22559	0.0437487	0.353355
EXOSC5	-0.273967	7.04051	-2.22368	0.0439039	0.354254
MFGE8	-0.201607	6.2042	-2.22268	0.0439861	0.354564
CLEC4E	0.271076	5.26692	2.22035	0.0441768	0.355747
IGSF6	0.56937	7.58747	2.21782	0.0443848	0.357066
CCS	-0.228878	6.71471	-2.21394	0.0447055	0.359288
AURKB	0.275379	5.59325	2.21278	0.0448016	0.359703
IL9R	-0.18904	6.09479	-2.21174	0.0448889	0.360046
CBFA2T3	-0.246599	6.52407	-2.20947	0.0450777	0.36072
ICT1	0.190887	6.97244	2.20918	0.0451022	0.36072
ADAP2	0.543583	7.82911	2.20913	0.0451067	0.36072
ACOT9	0.323209	8.16488	2.20592	0.0453756	0.362512
GPR64	0.143768	4.67547	2.20497	0.0454561	0.362614
TYMP	0.644961	8.36976	2.20426	0.0455157	0.362614
RAE1	-0.322431	8.35968	-2.20417	0.045523	0.362614
TRHR	-0.157352	4.7857	-2.19978	0.0458956	0.365223
DYRK1A	-0.306718	8.91517	-2.19861	0.0459949	0.365531
KAT2B	0.345131	7.37847	2.19826	0.0460248	0.365531
VNN3	0.524092	5.74856	2.19683	0.0461471	0.365967
PTPN11	-0.214039	4.23036	-2.19656	0.0461702	0.365967
PSMC2	0.504104	9.33814	2.19566	0.0462473	0.366219
DHX8	0.163989	6.93963	2.19491	0.0463113	0.366367
CASP4	0.446065	8.85526	2.19233	0.046533	0.367515
PPP1R17	-0.208759	5.38274	-2.19216	0.0465473	0.367515
MGAT4A	-0.283509	5.11308	-2.19124	0.0466266	0.367781
HSD17B1	-0.158285	3.92321	-2.18963	0.0467664	0.368315
MKKS	-0.28468	7.45371	-2.18924	0.0468	0.368315
HIST1H2AM	0.376502	4.25008	2.18888	0.0468309	0.368315
ADAM8	-0.31914	8.62206	-2.18733	0.0469656	0.368669
TNFRSF8	-0.219527	5.30725	-2.187	0.0469944	0.368669
BLK	-0.555429	5.71204	-2.18679	0.0470126	0.368669
TNKS	-0.313312	5.33972	-2.18517	0.047154	0.369418
TOR1A	0.30183	7.67061	2.18464	0.0471996	0.369418
ARHGAP1	-0.385273	9.1629	-2.18395	0.0472604	0.369536
SLC25A15	-0.181358	6.18583	-2.18217	0.0474161	0.370395
SERPINE1	0.170103	4.76554	2.18136	0.0474868	0.37059
TNNT1	0.40016	5.24939	2.18084	0.0475332	0.370594
NT5E	-0.233272	4.26262	-2.17949	0.0476517	0.371025
HIST1H3G	0.22542	6.51327	2.17899	0.0476959	0.371025
SSSCA1	0.338087	6.64793	2.17821	0.0477645	0.371025
WDR1	-0.143139	9.7888	-2.17812	0.0477721	0.371025
PAFAH2	-0.238891	6.52018	-2.17647	0.047918	0.371801
LGALS3	-0.316174	9.49204	-2.17581	0.0479769	0.371902
CLEC5A	0.406157	5.07411	2.17367	0.0481672	0.372948
SNX1	0.194502	8.39018	2.17258	0.0482638	0.372948
AMPH	0.134458	4.23648	2.17162	0.0483495	0.372948
EIF3G	-0.347283	10.2686	-2.17116	0.0483905	0.372948
NDUFB4	0.20999	10.0445	2.17107	0.0483986	0.372948
CEACAM1	0.394131	5.83237	2.17092	0.0484124	0.372948
TWF2	-0.266004	7.22524	-2.17067	0.0484348	0.372948
LILRA6	0.497378	8.44601	2.16934	0.0485538	0.373288
S100A7	-0.145224	3.83637	-2.16914	0.0485714	0.373288
NKX3-1	0.221087	4.96255	2.16827	0.0486498	0.373536
SARAF	-0.256116	10.8435	-2.16733	0.0487341	0.373828
IL1RN	1.20166	8.86633	2.16543	0.0489052	0.374756
FAM117A	-0.331474	8.85232	-2.16496	0.0489478	0.374756
DLX2	0.127514	3.71118	2.16336	0.0490925	0.37492
AKAP11	-0.414422	7.32184	-2.16326	0.0491019	0.37492
VIPR1	-0.417014	6.92648	-2.1628	0.049143	0.37492
SPRR1A	-0.220225	6.38834	-2.16268	0.0491546	0.37492
CHKA	-0.200528	5.66314	-2.16093	0.0493132	0.375656
CMC4	-0.279432	7.28003	-2.16059	0.0493441	0.375656
PSMB7	0.15144	9.04502	2.15975	0.0494207	0.375886
BUB1B	0.290565	5.33095	2.15811	0.04957	0.376666
MFAP2	-0.155185	6.36115	-2.156	0.0497635	0.377782
ALDH5A1	-0.383839	4.80746	-2.15313	0.0500277	0.378741
RPL19	-0.203988	12.6101	-2.15276	0.0500615	0.378741
ARG1	1.03824	5.16698	2.15242	0.0500932	0.378741
BACE2	-0.158184	4.88196	-2.15237	0.0500975	0.378741
SH3BP4	-0.188008	4.37106	-2.15184	0.0501465	0.378741
STAMBP	0.157806	7.25573	2.1512	0.0502061	0.378741
BACH2	-0.56396	5.97889	-2.1506	0.0502612	0.378741
PRF1	0.679098	11.496	2.15001	0.0503154	0.378741
SND1	-0.350343	7.91686	-2.14955	0.0503585	0.378741
CLIP1	0.162861	5.50552	2.14897	0.0504122	0.378741
ANXA3	1.20131	5.68375	2.14871	0.050436	0.378741
TH	-0.191569	4.71874	-2.14791	0.0505107	0.378741
LYN	0.347977	8.90645	2.14763	0.050537	0.378741
KRT15	-0.153992	4.17428	-2.14754	0.0505456	0.378741
NAT8B	0.345803	5.27481	2.14415	0.0508617	0.380756
PROS1	-0.202655	3.94598	-2.14063	0.0511925	0.38285
COX7A2L	-0.336285	9.51963	-2.1397	0.05128	0.38285
HIVEP2	-0.290832	7.03373	-2.13966	0.0512834	0.38285
EIF4E	0.311498	3.85262	2.13787	0.0514533	0.383554
CSAD	0.26053	4.86717	2.13687	0.0515481	0.383554
HIST1H4J	0.264587	6.84488	2.13685	0.0515496	0.383554
DPP4	-0.3625	5.39332	-2.13646	0.0515861	0.383554
GPA33	-0.331215	6.75196	-2.13616	0.051615	0.383554
FRS2	-0.170207	5.07803	-2.1353	0.0516968	0.38381
COCH	-0.265038	4.2652	-2.13217	0.0519947	0.385365
NR3C2	-0.289063	4.87508	-2.13187	0.0520237	0.385365
KDELR2	-0.154206	6.84344	-2.13112	0.0520956	0.385365
CTSB	0.352749	10.0407	2.13066	0.0521392	0.385365
PSPN	-0.184954	5.38521	-2.13031	0.0521731	0.385365
APBA2	-0.228682	5.98444	-2.13011	0.0521923	0.385365
MRPS7	0.201934	7.47103	2.12906	0.0522933	0.385525
VSNL1	0.159668	5.09356	2.12851	0.0523463	0.385525
FAM60A	-0.353556	8.0825	-2.12806	0.052389	0.385525
RAB5B	-0.211671	6.55399	-2.1279	0.0524047	0.385525
NAMPT	0.590235	8.16338	2.12685	0.0525057	0.385917
PPP2CB	0.338715	8.21131	2.12521	0.0526644	0.386677
BAI2	-0.140549	4.33263	-2.12372	0.0528087	0.386677
HMGN2	0.194788	11.112	2.12358	0.0528215	0.386677
TGOLN2	0.292583	6.24776	2.12335	0.0528447	0.386677
ZNF264	-0.280047	5.0838	-2.12331	0.0528482	0.386677
ITPA	-0.248393	8.27752	-2.12221	0.0529549	0.386847
RCAN3	-0.244872	3.75909	-2.12208	0.0529672	0.386847
RAP2A	-0.489582	7.15102	-2.11974	0.053196	0.387677
OPRL1	-0.213914	4.42811	-2.11897	0.053271	0.387677
MMD	0.639852	8.56021	2.11858	0.0533092	0.387677
DEFA5	-0.179124	4.80651	-2.11807	0.0533587	0.387677
IFNA8	0.12697	3.37803	2.11786	0.0533793	0.387677
EDN3	0.1551	4.05793	2.11776	0.0533893	0.387677
CD8A	-0.493235	9.36501	-2.11722	0.053442	0.387677
AKAP3	-0.212217	5.62075	-2.11699	0.0534645	0.387677
APOE	-0.197993	5.39551	-2.11461	0.0536988	0.388865
GGH	0.710193	4.7298	2.11386	0.0537721	0.388865
MATN4	-0.14279	4.68701	-2.11386	0.0537725	0.388865
URI1	-0.333818	6.7424	-2.11276	0.0538815	0.389305
LOR	-0.22866	5.16066	-2.11077	0.054078	0.390235
GAMT	-0.309685	4.41787	-2.11048	0.0541068	0.390235
TAF6L	-0.16335	5.45784	-2.10937	0.0542171	0.390682
IL2RB	-0.411928	9.71338	-2.10808	0.0543455	0.391259
LIN7B	-0.147938	5.5608	-2.10735	0.0544183	0.391434
RARS	0.220973	7.60428	2.10558	0.0545945	0.392113
IRF8	0.209529	9.01082	2.10543	0.0546096	0.392113
ADAM9	0.521221	5.93895	2.10444	0.0547087	0.392475
KRT81	-0.187948	5.40947	-2.10263	0.0548907	0.393432
KRT1	-0.178345	5.1578	-2.10148	0.0550063	0.393527
IER3	-1.27502	8.67001	-2.10139	0.0550157	0.393527
FGF4	-0.231303	6.57142	-2.10104	0.05505	0.393527
DGKA	-0.288043	8.16602	-2.10031	0.0551245	0.393712
ZNF134	-0.231983	6.00449	-2.09874	0.0552826	0.394348
ARL6IP4	-0.301507	7.30348	-2.09846	0.0553112	0.394348
PKP3	-0.149646	7.00305	-2.09793	0.0553651	0.394385
PRRG4	0.270727	4.63057	2.09699	0.0554601	0.394714
FGFR1	-0.177244	5.77838	-2.09452	0.0557116	0.395825
LDHA	0.209915	10.4794	2.0944	0.0557233	0.395825
KIF11	0.472302	3.9371	2.09398	0.0557666	0.395825
AFG3L2	-0.191426	6.65333	-2.09353	0.055812	0.395825
TULP1	-0.2105	5.41958	-2.09264	0.0559032	0.396124
SLC22A17	-0.171667	4.96206	-2.09051	0.0561214	0.397322
ITIH1	-0.137593	5.95327	-2.08938	0.0562372	0.39761
MSRB1	0.326773	9.55708	2.08915	0.0562605	0.39761
PPL	-0.123051	4.40443	-2.0876	0.0564209	0.39764
DNAJC7	-0.305153	6.96655	-2.08701	0.0564816	0.39764
FZD2	0.599289	6.33694	2.087	0.0564828	0.39764
RHOC	-0.551479	7.45288	-2.08674	0.0565093	0.39764
FAS	0.705222	7.83569	2.08673	0.0565107	0.39764
ID3	-0.216101	5.0248	-2.08523	0.056665	0.39838
NDRG2	-0.170248	4.60125	-2.08418	0.0567736	0.398797
ADIPOQ	-0.113168	3.41826	-2.0825	0.056949	0.399681
COX5A	0.271456	9.59125	2.08115	0.057089	0.400317
APOC1	-0.195868	6.91352	-2.07895	0.0573186	0.400761
CTPS2	0.120569	4.39309	2.07872	0.0573433	0.400761
B3GALNT1	0.106299	3.45511	2.07846	0.0573706	0.400761
TLR1	0.628978	7.64548	2.07818	0.0573995	0.400761
HGFAC	-0.137644	4.01854	-2.07809	0.0574094	0.400761
CAMP	1.00898	7.37147	2.0777	0.0574499	0.400761
XK	0.806673	4.63255	2.07579	0.0576507	0.401455
CTNNBIP1	-0.261051	7.39122	-2.07557	0.0576739	0.401455
CRISP2	0.192647	3.49066	2.07461	0.0577749	0.401455
RBMS2	0.167261	4.04687	2.07447	0.0577893	0.401455
SOAT1	0.283858	5.63693	2.07439	0.0577977	0.401455
TNFRSF14	-0.309217	7.24387	-2.07388	0.0578518	0.401487
SLC9A5	0.13535	5.15272	2.07211	0.0580386	0.402437
HMGB3	0.232868	5.47283	2.07142	0.0581113	0.402596
VPS9D1	0.265645	6.30297	2.06812	0.0584626	0.404436
UBE2D4	-0.18379	7.27119	-2.06798	0.0584769	0.404436
IDH2	0.405189	8.12785	2.06648	0.0586373	0.404863
TSN	-0.251212	5.57839	-2.066	0.0586887	0.404863
TTPA	0.117048	3.98476	2.06592	0.0586972	0.404863
CHORDC1	0.562787	6.89334	2.06535	0.0587585	0.404863
SHANK1	-0.15991	4.99282	-2.06506	0.058789	0.404863
TGFBR2	-0.405407	8.92476	-2.06152	0.0591695	0.406836
NME3	-0.305861	6.94541	-2.06146	0.0591762	0.406836
SGK2	-0.124092	5.12079	-2.05983	0.0593521	0.407472
AQP9	0.51089	8.93062	2.05967	0.0593694	0.407472
IDH3B	-0.254829	8.63976	-2.05897	0.0594449	0.407544
LYST	-0.194993	6.58615	-2.05864	0.0594808	0.407544
GFRA3	-0.128908	5.44153	-2.05713	0.0596446	0.407918
HRASLS	-0.130155	3.67505	-2.05584	0.0597847	0.407918
ADAM30	-0.130526	4.54179	-2.05576	0.0597936	0.407918
C1D	0.34903	6.51071	2.05567	0.0598029	0.407918
OR6A2	-0.157591	5.2856	-2.05545	0.0598265	0.407918
CTSE	0.166254	5.36754	2.05535	0.0598381	0.407918
ZSCAN9	-0.196394	5.13318	-2.05202	0.0602017	0.410051
CORO2A	0.215087	5.65164	2.05067	0.0603494	0.410659
GRB7	-0.13814	5.99719	-2.05028	0.0603925	0.410659
SESN1	-0.298943	7.23741	-2.04895	0.0605387	0.410953
EFNB2	0.124615	3.83656	2.04892	0.0605416	0.410953
ERLIN1	0.328712	7.56618	2.0485	0.0605882	0.410953
STOML1	0.19831	5.48391	2.04801	0.0606412	0.410968
DFFA	-0.212689	6.7769	-2.04674	0.060782	0.411577
SLA	0.282422	9.65487	2.04422	0.0610612	0.412882
RXFP3	-0.13447	3.80977	-2.04375	0.0611131	0.412882
TRIM27	-0.185169	7.78324	-2.04361	0.061128	0.412882
CLASRP	-0.335097	7.7145	-2.04109	0.0614087	0.414289
DNMT1	0.220803	7.4825	2.04082	0.0614388	0.414289
CBS	-0.133407	3.80554	-2.04	0.0615301	0.414485
INPP5K	-0.284213	7.23807	-2.03964	0.0615703	0.414485
TREH	-0.185801	4.33974	-2.03289	0.0623294	0.418804
DDX21	0.327835	8.45552	2.03237	0.0623882	0.418804
MAN1A2	-0.435206	7.70449	-2.03142	0.0624957	0.418804
CHRNB2	-0.140948	7.49509	-2.03123	0.0625171	0.418804
AP1G1	0.357434	6.85422	2.03117	0.0625239	0.418804
RFPL2	-0.159964	5.02776	-2.02994	0.0626642	0.418804
CCR6	-0.466555	5.04945	-2.02975	0.0626855	0.418804
JAK1	-0.314584	9.48609	-2.0295	0.0627136	0.418804
RAB36	-0.183305	6.16839	-2.02899	0.0627716	0.418804
RBPMS	0.127375	3.51071	2.02881	0.0627921	0.418804
ATP2A2	0.272416	8.4752	2.028	0.062885	0.418804
DECR1	0.368148	8.46926	2.02745	0.0629474	0.418804
NIPSNAP1	-0.148557	7.9702	-2.02731	0.0629637	0.418804
SSTR5	-0.12335	4.06621	-2.02681	0.0630198	0.418804
KIF22	-0.301137	6.20129	-2.02629	0.06308	0.418804
CNGA1	0.116484	5.39218	2.02623	0.0630861	0.418804
PLAA	0.324819	5.26306	2.02618	0.0630926	0.418804
CD27	-0.513076	8.87518	-2.02511	0.0632147	0.41927
KIF20A	0.232108	4.47018	2.02463	0.0632698	0.419292
FAU	-0.182868	11.9625	-2.01903	0.0639142	0.423051
SP110	0.687325	9.13545	2.01795	0.0640395	0.423051
SIAH1	-0.159188	3.63961	-2.01714	0.0641339	0.423051
RPL9	-0.214653	12.5105	-2.01677	0.0641759	0.423051
CNOT4	0.30877	5.92312	2.01663	0.064193	0.423051
KDSR	0.169014	5.13621	2.0156	0.0643123	0.423051
RACGAP1	0.489704	4.87905	2.0154	0.0643354	0.423051
PAX3	-0.122853	3.65262	-2.01529	0.064349	0.423051
RPS6	-0.56073	12.1641	-2.01522	0.064356	0.423051
MDM1	-0.160827	4.00581	-2.01519	0.0643603	0.423051
GBP2	0.442299	9.55765	2.01383	0.0645189	0.423503
ATXN3	0.461185	4.3056	2.01349	0.0645586	0.423503
INVS	0.161697	5.12809	2.01325	0.0645862	0.423503
CD1B	0.144434	5.34734	2.01037	0.0649234	0.425099
CDIP1	-0.312504	6.18799	-2.01027	0.0649348	0.425099
MYO10	0.139373	4.12822	2.00953	0.0650218	0.425315
RPL30	-0.139661	13.0979	-2.0091	0.0650729	0.425315
STK11	-0.161491	6.88525	-2.00833	0.0651633	0.425429
PDHX	0.369104	6.52881	2.00806	0.0651956	0.425429
CASP3	0.467551	6.79077	2.00677	0.0653475	0.426076
DNAJA3	-0.202796	7.63728	-2.00541	0.0655079	0.426778
IRF2	0.550645	7.45578	2.00419	0.065653	0.427146
GPR68	-0.25211	4.22728	-2.00404	0.06567	0.427146
PVALB	-0.19634	5.63916	-2.00209	0.0659019	0.428309
LLGL1	-0.179144	7.10041	-1.99948	0.0662135	0.429989
DHRS3	-0.326426	6.97987	-1.9989	0.0662827	0.429992
PEX16	-0.201866	8.3715	-1.99858	0.0663204	0.429992
SEC22B	0.300858	7.93053	1.99805	0.0663844	0.430019
XRCC1	-0.187513	6.02533	-1.99766	0.0664309	0.430019
GTF3C2	-0.19345	7.67235	-1.99661	0.0665565	0.430036
PHKG1	-0.142985	5.69365	-1.99655	0.0665647	0.430036
RYR1	-0.193064	4.54138	-1.99568	0.0666685	0.430036
IL27RA	-0.217663	6.97246	-1.99528	0.0667172	0.430036
RETN	0.648153	6.59564	1.99519	0.0667276	0.430036
PEX12	0.172977	5.12708	1.99498	0.0667527	0.430036
XPNPEP1	0.429703	7.31987	1.99385	0.0668895	0.430574
PDCL	-0.191434	4.47358	-1.9934	0.0669429	0.430575
PHOX2A	-0.165975	4.60232	-1.99251	0.0670504	0.430924
TAL1	0.515788	5.71481	1.99147	0.067177	0.431201
SEMA6C	-0.137101	6.6081	-1.991	0.0672337	0.431201
UAP1	0.599361	7.02586	1.99084	0.0672535	0.431201
CCL5	-0.743219	10.1325	-1.99006	0.0673474	0.431461
NDEL1	-0.15889	7.82	-1.98767	0.067638	0.432515
ACYP1	0.310292	5.20157	1.9872	0.0676957	0.432515
ADAMTS7	-0.155669	5.30619	-1.98715	0.0677012	0.432515
CHRNA9	0.125732	3.98843	1.98689	0.0677334	0.432515
TULP4	-0.203363	5.87663	-1.98602	0.0678401	0.432515
LPA	-0.116485	3.39685	-1.98566	0.0678838	0.432515
QTRT1	-0.194025	6.3849	-1.98555	0.0678971	0.432515
RNF19A	-0.262366	5.33154	-1.98482	0.067986	0.432515
SLC1A4	0.439298	5.56762	1.98476	0.0679934	0.432515
TLE1	-0.242835	5.74817	-1.98326	0.0681775	0.433345
MPST	-0.375898	6.90084	-1.98212	0.0683182	0.433898
LGMN	0.27673	4.79196	1.98156	0.0683864	0.433991
DUSP6	0.362203	9.83519	1.98108	0.0684457	0.434026
DDX23	0.180384	7.04342	1.98014	0.0685617	0.434248
RAB13	0.317544	6.82089	1.97993	0.0685881	0.434248
SPG21	-0.143127	8.97953	-1.97917	0.0686816	0.4345
TCAP	-0.106035	6.12712	-1.97873	0.0687354	0.4345
ZNF174	0.155263	3.93706	1.97801	0.0688243	0.434723
LEPROT	0.333373	8.30002	1.97623	0.0690451	0.435777
SARDH	-0.175333	4.1379	-1.97401	0.0693219	0.437124
RASSF7	-0.251307	8.21595	-1.97365	0.0693668	0.437124
FHL2	0.221169	5.31507	1.97291	0.069459	0.437185
AKR7A2	-0.358753	7.13814	-1.9727	0.0694846	0.437185
HLA-DOB	-0.290259	6.81807	-1.97209	0.0695609	0.437325
ADORA3	0.16819	5.55711	1.97074	0.0697302	0.438049
RAB8A	0.361257	9.5537	1.96916	0.0699282	0.438951
PRPSAP1	-0.214852	7.55064	-1.96721	0.070174	0.440006
EMP1	0.895619	4.08814	1.96696	0.070205	0.440006
MFAP5	-0.175937	4.24222	-1.96592	0.0703366	0.440059
CHGB	-0.137688	4.31463	-1.9652	0.0704276	0.440059
MYCNOS	-0.15164	5.37596	-1.96472	0.0704886	0.440059
CSN1S1	-0.119609	3.70377	-1.96429	0.0705433	0.440059
BMP6	0.333922	5.33704	1.96427	0.0705449	0.440059
GABRD	-0.151955	5.65589	-1.96369	0.0706181	0.440059
FANCC	-0.201095	6.685	-1.96341	0.0706539	0.440059
BPGM	0.398802	4.49422	1.96298	0.070709	0.440059
MAPRE3	-0.163658	4.4512	-1.96277	0.0707353	0.440059
AQP5	-0.14756	5.08598	-1.96257	0.0707614	0.440059
WRAP73	-0.144513	6.1341	-1.96217	0.0708122	0.440059
SLC15A2	-0.153487	4.92768	-1.96109	0.0709488	0.44051
FHL1	-0.523908	7.03163	-1.96074	0.0709938	0.44051
RGS14	-0.272944	6.62764	-1.95678	0.0714994	0.443052
RASGRP2	-0.343445	7.84667	-1.95666	0.0715152	0.443052
RBP3	-0.176878	6.08193	-1.95625	0.0715678	0.443052
RGS11	-0.151184	4.46907	-1.95556	0.0716558	0.443239
SGSH	-0.441978	7.13778	-1.95516	0.0717077	0.443239
PRKRIR	-0.383463	8.15317	-1.95362	0.0719054	0.444122
TAP2	0.263921	6.77592	1.95243	0.0720586	0.444728
HTN3	-0.144258	3.77593	-1.95137	0.0721956	0.445157
HSPB1	0.831095	7.04289	1.95105	0.0722382	0.445157
FRY	-0.483524	5.90694	-1.95006	0.0723658	0.445604
GNAI3	0.239874	9.29662	1.94832	0.0725918	0.446655
MYL5	-0.194155	5.08936	-1.94716	0.0727432	0.447246
ARF4	0.193106	9.17712	1.94617	0.0728722	0.447629
NDUFA10	-0.296637	8.26916	-1.94583	0.0729161	0.447629
RPS6KA3	-0.450496	7.2452	-1.94478	0.0730532	0.44813
NDUFC1	0.211223	8.85387	1.94395	0.0731613	0.448274
SLC2A4RG	-0.444716	6.15888	-1.94375	0.0731876	0.448274
MTRR	0.388252	6.8711	1.9422	0.0733905	0.449061
PRPF3	0.239788	7.15006	1.94193	0.0734271	0.449061
ATRAID	-0.203442	9.1527	-1.94148	0.0734854	0.449077
ADCYAP1R1	-0.111132	4.06508	-1.94019	0.0736559	0.449451
MVK	-0.192469	8.52366	-1.94017	0.0736577	0.449451
GOSR2	-0.193407	6.53207	-1.93842	0.0738896	0.449979
ASMTL	-0.221106	6.93372	-1.93841	0.0738903	0.449979
BIN2	-0.238146	9.6581	-1.93805	0.0739377	0.449979
CRISP3	1.15106	4.42985	1.93783	0.0739668	0.449979
RAB17	-0.179343	5.76455	-1.93731	0.0740358	0.45006
GGA1	-0.256706	8.90566	-1.93488	0.0743576	0.451159
RGS4	0.130291	5.05768	1.93474	0.0743769	0.451159
WSB2	0.290086	8.05251	1.93439	0.0744226	0.451159
REG1P	0.190705	4.67602	1.93426	0.0744399	0.451159
PSMC3IP	0.428674	4.134	1.9333	0.0745676	0.451595
PARK7	-0.27743	10.3922	-1.93196	0.0747466	0.45223
TPT1P8	-0.133079	4.39706	-1.93168	0.0747844	0.45223
LRP1B	-0.0955544	3.23138	-1.9307	0.074915	0.452682
FN3K	-0.134799	4.59218	-1.93004	0.0750029	0.452822
PSMD12	0.419683	7.19165	1.92948	0.075079	0.452822
ARIH1	-0.45149	7.44775	-1.9289	0.0751565	0.452822
UBE2A	0.181317	7.9491	1.92886	0.0751622	0.452822
MCM2	0.355021	6.9078	1.92805	0.0752707	0.453138
TNPO1	-0.784463	7.75945	-1.92496	0.0756871	0.455305
GUCY2F	-0.125513	4.36163	-1.92411	0.0758016	0.455403
CINP	0.238003	4.95211	1.924	0.075816	0.455403
ELF4	0.380667	8.52579	1.9231	0.0759385	0.455479
BRD7P3	-0.173782	4.3537	-1.92267	0.0759964	0.455479
HS3ST1	-0.135441	3.51606	-1.92266	0.0759977	0.455479
SPO11	0.0980852	3.147	1.92128	0.0761851	0.456098
SLC2A8	-0.169337	5.78638	-1.92088	0.0762396	0.456098
XBP1	0.538839	7.99041	1.92028	0.0763207	0.456098
CSE1L	0.468005	5.71288	1.92024	0.0763266	0.456098
SNRPF	-0.203392	8.14293	-1.91894	0.076503	0.456814
C21orf2	-0.222275	6.47814	-1.91691	0.0767807	0.457897
ARFIP2	-0.242187	7.39504	-1.91653	0.0768319	0.457897
ZNF350	0.343163	5.48533	1.916	0.0769057	0.457897
RAPGEF5	0.175775	4.07216	1.91549	0.0769748	0.457897
STMN2	0.106462	3.71265	1.91542	0.076985	0.457897
LGALS9	0.473845	8.51958	1.91513	0.0770241	0.457897
CYLC2	-0.188557	4.02419	-1.91417	0.0771558	0.458343
SOX12	-0.17592	3.96932	-1.91358	0.0772371	0.458489
ASMT	0.125463	4.06562	1.9129	0.0773306	0.458707
NGFRAP1	0.401187	8.30099	1.91002	0.0777289	0.46055
PDE9A	-0.233429	5.35643	-1.90963	0.0777822	0.46055
ZNF142	-0.125985	5.37747	-1.90941	0.0778122	0.46055
MYBL2	0.335969	6.10891	1.90843	0.0779486	0.46074
HSD17B11	-0.295768	9.53152	-1.90836	0.0779582	0.46074
MTTP	-0.110574	3.51978	-1.90765	0.0780561	0.460981
DHFR	0.203118	3.88812	1.90641	0.0782286	0.461534
ATXN10	-0.157667	9.14324	-1.9059	0.0782993	0.461534
RPA4	0.228979	4.21527	1.90542	0.0783666	0.461534
MZF1	-0.286627	7.16179	-1.90534	0.0783781	0.461534
SEPHS1	-0.298621	6.13578	-1.90369	0.0786086	0.462215
TNFSF8	-0.291128	6.58193	-1.90331	0.078661	0.462215
NUP214	-0.254041	8.17051	-1.90328	0.0786652	0.462215
BGN	0.147493	4.47214	1.90008	0.0791148	0.464519
COPS6	-0.177163	7.88083	-1.89942	0.0792069	0.464721
LRRC6	-0.225506	4.99951	-1.89901	0.0792641	0.464721
CD14	0.358918	11.1971	1.89821	0.0793778	0.464756
CA6	-0.142679	5.83437	-1.89816	0.079385	0.464756
SLURP1	-0.231234	4.96652	-1.89714	0.0795286	0.46526
EPHB6	-0.412683	6.20218	-1.89314	0.0800946	0.468232
CEND1	-0.20822	6.74727	-1.89123	0.0803673	0.469304
SCML1	0.349984	5.44483	1.89057	0.080461	0.469304
RGL2	-0.185311	7.89845	-1.88991	0.0805552	0.469304
ANXA2	0.305116	11.236	1.88952	0.0806104	0.469304
P2RX6	-0.164019	6.32287	-1.88882	0.0807108	0.469304
UPF3A	-0.280168	7.70658	-1.88866	0.0807341	0.469304
TOP2B	-0.497006	8.08294	-1.88858	0.0807455	0.469304
IMPDH1	-0.297379	7.64354	-1.88852	0.0807542	0.469304
DNMT3A	-0.129257	5.21444	-1.8882	0.0808004	0.469304
PPP2R5D	-0.230854	7.46424	-1.88754	0.0808952	0.46948
AES	-0.515216	8.56613	-1.88718	0.0809468	0.46948
FOSL2	-0.228896	5.90033	-1.88659	0.0810307	0.469629
KLK3	-0.103692	4.26584	-1.88608	0.0811047	0.469722
SYNGR3	-0.158674	4.31818	-1.8853	0.0812165	0.470013
CST6	-0.153256	4.54263	-1.88416	0.0813806	0.470013
FOXF2	-0.137193	4.59389	-1.88415	0.0813816	0.470013
MEF2C	-0.357366	8.53899	-1.88361	0.0814602	0.470013
SLC22A18AS	-0.153763	6.32016	-1.88356	0.0814666	0.470013
G3BP2	-0.219821	8.15304	-1.88293	0.0815584	0.470013
UCHL1	0.350192	5.33249	1.8829	0.081562	0.470013
IL10	0.158041	4.22536	1.88058	0.0818985	0.471617
ATP5L	-0.281263	7.27144	-1.87992	0.0819944	0.471833
TAF4	-0.272385	5.83613	-1.87879	0.0821585	0.47244
HPCAL4	-0.157523	5.00214	-1.87816	0.0822501	0.472593
CBLB	-0.520158	6.7473	-1.8778	0.0823019	0.472593
SNCG	-0.148706	5.06775	-1.87699	0.0824199	0.472802
KLRC4	-0.320705	3.76597	-1.87671	0.0824607	0.472802
SRP54	0.413344	7.7796	1.87618	0.0825383	0.472802
DUSP14	-0.197523	5.76974	-1.87595	0.0825722	0.472802
LSP1	-0.589899	8.82733	-1.87481	0.0827388	0.473421
FCGRT	-0.446251	8.44805	-1.87377	0.0828906	0.473954
KCNMB4	-0.213372	6.2662	-1.87285	0.083026	0.474392
NRCAM	-0.330232	4.29058	-1.87136	0.0832457	0.474987
TDRKH	-0.169871	4.27946	-1.87134	0.0832481	0.474987
LMOD1	-0.166825	5.3892	-1.87094	0.0833064	0.474987
IL11RA	-0.303616	6.39819	-1.86978	0.0834774	0.475555
DCTN4	0.231197	6.0746	1.86913	0.0835741	0.475555
CTTN	0.516697	6.56985	1.86907	0.0835823	0.475555
NSG1	-0.415273	6.13883	-1.86573	0.0840773	0.478018
LIPF	-0.140438	4.46749	-1.86535	0.0841336	0.478018
MSMO1	0.411143	6.23024	1.86445	0.0842679	0.478445
THPO	0.0975337	3.49595	1.86382	0.0843613	0.478639
MAN1A1	0.46947	8.05646	1.86291	0.0844978	0.479078
STRAP	-0.189376	8.88245	-1.8623	0.0845877	0.479251
SERPINB5	-0.124652	4.59683	-1.86138	0.0847261	0.479699
PPP1R13L	0.156219	5.92696	1.86086	0.0848039	0.479804
DNAJB4	0.216104	3.66799	1.86042	0.0848691	0.479835
ELOVL5	-0.338254	9.44913	-1.86003	0.0849281	0.479835
RFC4	0.50964	6.61948	1.85893	0.0850927	0.480362
RAP2C	0.453468	6.99012	1.85861	0.0851403	0.480362
HIST1H2BJ	0.332116	4.34063	1.85685	0.0854049	0.48131
SH3BP5	-0.543074	7.35292	-1.85656	0.085449	0.48131
APC2	-0.154792	5.72839	-1.8563	0.085488	0.48131
FEV	-0.157886	5.31456	-1.85591	0.0855464	0.48131
DPEP1	-0.188752	6.3372	-1.85479	0.0857168	0.481933
IKZF3	-0.358265	4.19996	-1.85321	0.0859554	0.482377
NKRF	-0.19437	5.59099	-1.85314	0.085966	0.482377
SSR3	-0.280574	4.71162	-1.85308	0.0859747	0.482377
ARRB2	-0.358572	7.95853	-1.85268	0.0860354	0.482383
HK3	0.268833	8.52149	1.85134	0.0862396	0.483193
DUSP22	-0.284091	8.11789	-1.85053	0.0863618	0.483272
GMPR2	-0.14782	7.60307	-1.85046	0.0863732	0.483272
SMC1A	0.251268	8.27152	1.84824	0.0867106	0.484824
AKR1B1	-0.390715	8.65166	-1.84439	0.0873003	0.487421
SSFA2	0.300002	7.22762	1.84432	0.0873112	0.487421
RAB35	-0.226556	4.40512	-1.84386	0.0873824	0.487421
EWSR1	0.180331	8.12481	1.84342	0.0874499	0.487421
BCKDHA	-0.376818	7.73708	-1.84325	0.0874765	0.487421
GK	0.506798	5.06359	1.84251	0.0875899	0.487716
MFHAS1	-0.398826	5.22663	-1.84172	0.0877114	0.488023
P2RY13	0.448534	8.09469	1.841	0.0878222	0.488023
TAC3	-0.221292	6.45937	-1.8408	0.0878531	0.488023
MBNL2	-0.445571	5.42429	-1.84023	0.0879423	0.488023
SNW1	0.261138	8.37927	1.83991	0.0879907	0.488023
PDLIM4	0.182145	4.19845	1.83978	0.0880112	0.488023
ETS1	-0.672249	5.86958	-1.83942	0.0880675	0.488023
KHK	0.160814	4.80383	1.83626	0.0885582	0.490406
MINPP1	0.258886	4.26193	1.83489	0.0887704	0.491245
SELP	0.406359	7.24637	1.83446	0.0888375	0.49128
PRKCH	-0.360746	7.92868	-1.83377	0.088946	0.491544
CDC6	0.345572	4.63807	1.83265	0.0891214	0.492121
DYNLL1	0.213204	9.89763	1.83232	0.0891723	0.492121
CCL19	0.138206	4.36625	1.83155	0.089293	0.49224
PPP1R3D	0.45189	5.1833	1.83063	0.0894379	0.49224
CXCR5	-0.264698	5.40437	-1.82996	0.0895425	0.49224
UBN1	-0.190359	5.73296	-1.82946	0.0896218	0.49224
ZBTB14	-0.304493	6.29682	-1.82932	0.0896436	0.49224
MEFV	-0.33172	5.3419	-1.82928	0.0896489	0.49224
PSMG1	0.228777	6.33685	1.82918	0.0896646	0.49224
HDAC1	-0.166311	8.55941	-1.82908	0.0896809	0.49224
TAZ	-0.205381	7.51797	-1.8282	0.08982	0.492305
SCUBE2	-0.158074	4.45509	-1.82749	0.089932	0.492305
PRPS1	-0.3	6.2258	-1.82719	0.0899781	0.492305
ASAP2	0.244856	4.54446	1.8271	0.0899931	0.492305
TFG	0.150432	7.31845	1.82672	0.090053	0.492305
ADAM21	0.118967	4.16958	1.82669	0.090058	0.492305
FBP2	0.179917	4.7153	1.82521	0.0902921	0.493251
SLCO3A1	-0.197511	6.27192	-1.82351	0.090562	0.494392
CD79A	-0.632487	7.6232	-1.8225	0.0907222	0.494924
SERPINB13	0.111802	4.47391	1.8216	0.0908656	0.494924
ENSA	-0.197484	9.03358	-1.82132	0.0909088	0.494924
TRAPPC2	-0.271912	6.62654	-1.82082	0.09099	0.494924
SLC7A11	0.130546	4.04737	1.82016	0.0910948	0.494924
DKK1	0.143743	4.44879	1.8193	0.0912325	0.494924
PTPN3	-0.116988	4.99768	-1.81925	0.0912393	0.494924
OSBP	-0.23571	7.75247	-1.81925	0.0912396	0.494924
DEDD	0.257261	7.64079	1.81911	0.0912616	0.494924
SLC7A6	-0.386513	6.55738	-1.81868	0.0913302	0.494924
ZNF286A	-0.118741	4.39468	-1.81867	0.091333	0.494924
PDE6D	0.215894	7.14297	1.81692	0.0916121	0.49586
SSBP2	-0.23996	6.20957	-1.81682	0.0916283	0.49586
FBLN5	-0.363563	5.88877	-1.81583	0.0917879	0.496223
KRT14	-0.212291	4.32436	-1.8145	0.092001	0.496223
TFPI2	0.0891013	3.16506	1.81447	0.0920059	0.496223
E2F4	-0.186667	8.63189	-1.81436	0.0920245	0.496223
RNF141	-0.310466	6.56448	-1.81397	0.092087	0.496223
DUSP2	-0.96198	7.77947	-1.81392	0.0920953	0.496223
CHRNB3	-0.103289	4.41933	-1.81373	0.092125	0.496223
TMEM258	0.347651	9.9563	1.81244	0.092334	0.496749
MCCC2	-0.136564	7.14171	-1.81215	0.0923807	0.496749
ZNF384	0.186484	6.96232	1.81195	0.092413	0.496749
MXD1	0.662721	6.67754	1.81128	0.0925221	0.496749
BAD	-0.210766	5.31371	-1.81123	0.0925298	0.496749
PNO1	0.31049	6.92128	1.80944	0.0928203	0.497978
NFATC3	-0.245909	8.14847	-1.80727	0.0931719	0.499532
SIRT3	-0.152639	7.99774	-1.80576	0.0934178	0.499805
PTCH1	-0.421843	5.31181	-1.80556	0.093452	0.499805
GTPBP4	0.204237	7.01033	1.80484	0.0935687	0.499805
WDR11	-0.266634	7.11325	-1.80469	0.093594	0.499805
DGKQ	-0.137314	4.90924	-1.80416	0.0936805	0.499805
DPYSL2	-0.370923	9.23224	-1.80334	0.0938142	0.499805
CNTNAP1	-0.180131	5.74285	-1.80315	0.0938447	0.499805
SLC7A2	-0.123272	3.87198	-1.80279	0.0939051	0.499805
CDH12	0.111968	3.43656	1.80237	0.0939728	0.499805
UBE2S	0.549335	7.03111	1.80232	0.0939817	0.499805
TSHB	0.0952361	4.52308	1.80231	0.0939827	0.499805
DUT	-0.177339	5.61481	-1.80214	0.0940111	0.499805
DLX6	-0.21166	5.04471	-1.802	0.0940345	0.499805
UBAP1	0.200976	7.17373	1.80167	0.0940883	0.499805
DEFA4	0.86926	7.41651	1.80072	0.094245	0.500309
GPR17	0.121084	3.666	1.80002	0.0943589	0.500585
GYPA	0.0983031	3.20572	1.79949	0.0944465	0.500691
ENTPD1	-0.198297	7.59229	-1.79915	0.0945027	0.500691
MAP3K7CL	0.605385	7.48317	1.79869	0.0945786	0.500759
SLC3A2	0.201893	7.64238	1.79802	0.0946888	0.500759
POGLUT1	-0.153625	7.169	-1.79795	0.0947014	0.500759
C19orf80	-0.145355	4.72679	-1.79598	0.0950268	0.502151
STAR	0.119326	4.56381	1.79561	0.0950889	0.502151
AKAP1	-0.176974	6.58424	-1.79438	0.0952932	0.502759
SYNCRIP	-0.344452	7.50115	-1.79416	0.0953284	0.502759
CD99	-0.371113	9.76373	-1.79344	0.0954485	0.50295
CRCP	-0.142433	4.94453	-1.7932	0.0954889	0.50295
BNC1	0.101901	4.30415	1.7915	0.0957728	0.504116
ARHGEF10	-0.207731	6.0334	-1.79112	0.0958352	0.504117
CTBS	0.285182	6.57122	1.7905	0.0959393	0.504173
PIP4K2B	-0.163477	7.30092	-1.79031	0.0959705	0.504173
HAND1	-0.108965	5.70359	-1.78923	0.0961513	0.504607
PTCH2	-0.163243	5.78305	-1.78907	0.096178	0.504607
RNASEH2A	0.205168	6.65653	1.78858	0.0962598	0.504708
SNAP29	0.324786	7.78455	1.78779	0.0963929	0.505079
NUDT1	0.257049	6.58711	1.78667	0.0965806	0.505564
GLTP	-0.185078	5.58887	-1.78605	0.0966862	0.505564
PCDH12	-0.158196	6.66876	-1.7858	0.096727	0.505564
GTPBP6	-0.315873	7.06204	-1.78575	0.0967355	0.505564
CDX1	-0.166145	7.00854	-1.78488	0.096883	0.506007
KDR	0.0864454	3.76391	1.78328	0.097153	0.50668
PTPRF	0.126872	4.26935	1.78322	0.0971628	0.50668
C1QTNF3	0.13106	4.52172	1.783	0.0971999	0.50668
PRIM2	0.119068	3.50384	1.7825	0.0972843	0.506794
CD28	-0.528486	6.71614	-1.78083	0.0975685	0.507636
MAP4K4	-0.224821	7.52437	-1.78033	0.0976517	0.507636
RARG	-0.147829	6.63803	-1.78003	0.0977032	0.507636
BAMBI	0.375329	5.42123	1.78	0.0977087	0.507636
PCMT1	0.314824	8.27425	1.7797	0.09776	0.507636
ZNF593	0.27859	6.23159	1.77832	0.0979947	0.508528
FCN3	-0.188897	4.75047	-1.77685	0.0982446	0.509244
XPNPEP2	-0.16395	5.69816	-1.77658	0.0982913	0.509244
PEBP1	-0.220954	8.29096	-1.77543	0.0984873	0.509244
FKBPL	0.136636	5.93383	1.77543	0.0984877	0.509244
PLK4	0.178373	6.04915	1.77513	0.098539	0.509244
CACNA1G	-0.108919	3.46689	-1.77496	0.0985681	0.509244
ZNF219	-0.212341	6.29449	-1.77481	0.0985932	0.509244
TMC6	-0.340159	8.07803	-1.77456	0.0986365	0.509244
ACAN	-0.229698	5.78547	-1.77363	0.0987967	0.509285
TEX40	-0.158975	6.02668	-1.77343	0.0988308	0.509285
EDDM3B	0.124011	3.56831	1.77341	0.0988334	0.509285
LTB4R2	-0.147926	4.6883	-1.77271	0.0989545	0.509441
KCNG2	-0.148368	5.12737	-1.7725	0.0989898	0.509441
UPP1	0.317388	7.47063	1.77191	0.0990911	0.509639
ITGA6	-0.376874	6.29961	-1.77097	0.099254	0.510151
TDO2	0.120996	3.72167	1.77024	0.0993798	0.510474
SEMA5A	-0.174934	6.62482	-1.76898	0.0995974	0.511267
UVRAG	0.191061	7.34471	1.76637	0.100049	0.512372
MSRA	-0.268334	7.72095	-1.76633	0.100055	0.512372
BLVRB	0.300421	8.55839	1.76627	0.100066	0.512372
RPL36AL	-0.276612	10.4972	-1.76599	0.100115	0.512372
CREBBP	-0.403844	7.84686	-1.76571	0.100164	0.512372
LILRB3	0.373008	8.81582	1.76554	0.100193	0.512372
TRIP4	0.386938	7.4751	1.76476	0.100328	0.512397
R3HDM4	-0.237086	9.77189	-1.76436	0.100399	0.512397
TBX6	-0.153507	5.68808	-1.76416	0.100432	0.512397
INHBB	-0.167893	4.60969	-1.76405	0.100451	0.512397
MDFI	-0.1568	4.95503	-1.76294	0.100646	0.513066
SAP30BP	0.188864	6.96428	1.76155	0.100887	0.513895
THEM6	-0.223688	6.21959	-1.76126	0.100938	0.513895
ZNF544	-0.16523	6.75552	-1.76008	0.101146	0.513895
GMPS	-0.225131	7.76401	-1.76007	0.101148	0.513895
SLC17A2	-0.131986	3.81497	-1.75949	0.101248	0.513895
ZMAT3	-0.350826	6.05534	-1.75914	0.101311	0.513895
UBE2E1	0.240522	8.95905	1.75872	0.101384	0.513895
KAT6B	-0.442559	5.98174	-1.75818	0.101479	0.513895
CPNE1	-0.273807	7.80918	-1.75814	0.101486	0.513895
SURF1	-0.299997	9.09678	-1.75814	0.101486	0.513895
CFH	0.141089	4.6228	1.75778	0.101549	0.513895
PDSS2	-0.222367	5.82905	-1.75765	0.101571	0.513895
RING1	-0.202986	8.44024	-1.75605	0.101854	0.514307
TSPAN5	-0.174471	4.96523	-1.75589	0.101881	0.514307
LAMP1	-0.187292	10.5993	-1.75585	0.101889	0.514307
SYNGR4	0.170271	5.20861	1.75574	0.101907	0.514307
CUL2	0.148867	3.57189	1.75462	0.102105	0.514985
CHAT	-0.144986	5.43049	-1.75397	0.102221	0.51525
ARHGAP4	-0.377461	7.27827	-1.75271	0.102444	0.515639
ZNF222	0.228885	5.17257	1.75261	0.102462	0.515639
PPP1CA	-0.30169	9.44165	-1.75137	0.102682	0.515639
CAPN11	-0.15797	4.40033	-1.75115	0.10272	0.515639
PDIA4	0.256466	6.81492	1.75106	0.102736	0.515639
EPB42	-0.199138	4.92499	-1.75105	0.102738	0.515639
KRTAP5-8	-0.211032	7.59005	-1.75101	0.102745	0.515639
RAB27B	0.231012	3.70652	1.74964	0.102988	0.516474
PDLIM2	-0.278997	7.2251	-1.74936	0.103039	0.516474
HSPB11	0.188141	6.51686	1.74889	0.103122	0.516569
PKP4	-0.17957	4.81644	-1.74846	0.1032	0.516633
PAK3	0.149125	5.14698	1.74798	0.103284	0.516633
STMN1	0.221442	6.92622	1.74774	0.103328	0.516633
CACNA1I	-0.182815	5.69065	-1.74714	0.103435	0.516633
DACT1	-0.172936	4.26926	-1.74703	0.103454	0.516633
ACP6	-0.14633	6.67698	-1.74613	0.103615	0.516838
SLC9A3R1	-0.4087	8.52559	-1.74577	0.10368	0.516838
PUM2	-0.369594	8.97492	-1.74573	0.103687	0.516838
ATP6V0E2	-0.469949	7.12502	-1.74384	0.104026	0.518205
SULT4A1	-0.11883	6.00311	-1.7424	0.104284	0.519045
TK1	0.30237	5.57993	1.74219	0.104323	0.519045
HSBP1	0.22566	8.93067	1.74145	0.104455	0.51938
TBX19	0.137801	5.49611	1.7411	0.104518	0.51938
RPL24	-0.24847	11.6645	-1.7399	0.104736	0.520027
MMRN1	0.233752	3.65016	1.73961	0.104787	0.520027
PCDHGB6	-0.132127	3.62739	-1.73931	0.104841	0.520027
CYTL1	-0.270669	4.93386	-1.73854	0.104981	0.52031
MGMT	-0.324181	6.3362	-1.73814	0.105055	0.52031
CPSF4	-0.204398	7.8006	-1.73793	0.105092	0.52031
RAB11A	0.194024	9.67012	1.73737	0.105194	0.5205
TBCB	-0.154898	8.16665	-1.73631	0.105386	0.520859
ZNF136	-0.193369	6.43758	-1.73626	0.105396	0.520859
ZNF236	-0.119236	6.94295	-1.73587	0.105466	0.520887
GALNT8	0.12124	4.96196	1.73408	0.105791	0.522176
MGAT3	-0.176982	5.23302	-1.73194	0.106183	0.523791
ISCA1	-0.230646	6.43793	-1.7306	0.106428	0.52398
DUX1	-0.198475	6.42006	-1.73059	0.106429	0.52398
HOXA11	-0.175629	4.28823	-1.73038	0.106468	0.52398
NDUFV1	-0.309086	8.43909	-1.73017	0.106507	0.52398
KLRC3	-0.56906	6.57922	-1.72996	0.106546	0.52398
IKZF2	-0.177638	4.98626	-1.72888	0.106744	0.524632
PRKACG	-0.121457	5.12827	-1.72853	0.106808	0.524632
LIPA	-0.386679	9.7276	-1.72783	0.106937	0.524632
PAX8	-0.171187	7.85959	-1.72782	0.106938	0.524632
CCNT1	-0.121113	5.91153	-1.72684	0.107118	0.525149
MAN1B1	-0.265133	6.06768	-1.72653	0.107177	0.525149
ZNF318	-0.227227	5.63888	-1.72619	0.107238	0.525149
PWP1	-0.533538	7.35809	-1.7256	0.107347	0.525363
EIF4H	-0.207184	9.09386	-1.72518	0.107426	0.525432
SLC1A3	0.138405	5.55066	1.72441	0.107568	0.525688
ELL2	0.727322	5.68253	1.72408	0.107629	0.525688
DVL1	-0.212982	5.66372	-1.72384	0.107673	0.525688
TRPC3	0.110245	3.90432	1.7227	0.107885	0.526404
IGSF1	-0.111615	4.65433	-1.72197	0.10802	0.526746
HIST1H2BM	0.142723	4.38595	1.72069	0.108258	0.527582
USP7	-0.409911	7.4507	-1.72021	0.108347	0.527582
PLEK	0.298183	9.47237	1.71999	0.108388	0.527582
C21orf33	-0.28013	8.3999	-1.71937	0.108504	0.527805
TNFRSF10C	-0.372705	5.50184	-1.71905	0.108564	0.527805
SRRM2	-0.53305	5.4544	-1.71844	0.108676	0.527964
STK24	-0.155715	9.58105	-1.71817	0.108727	0.527964
SFTPC	-0.127456	7.0273	-1.71766	0.108823	0.528114
DICER1	-0.50194	7.68854	-1.71647	0.109045	0.528559
CNN1	-0.177494	4.74516	-1.71643	0.109052	0.528559
NCKIPSD	-0.176124	6.3884	-1.71579	0.109173	0.528559
SLC4A1	-0.217053	6.52107	-1.71577	0.109177	0.528559
YTHDC1	-0.275161	9.11037	-1.71418	0.109475	0.52963
HS3ST3A1	-0.0835772	3.32393	-1.71389	0.109529	0.52963
CHUK	0.355013	5.09151	1.7128	0.109735	0.530311
SLC5A3	-0.356604	7.35577	-1.71156	0.109969	0.531123
FXYD3	-0.246	7.01837	-1.70944	0.110368	0.532733
KCNMB1	0.288215	6.4268	1.70868	0.110512	0.533108
CD37	-0.404289	9.89554	-1.70726	0.110782	0.533908
HIST1H1A	-0.117385	4.38719	-1.70644	0.110938	0.533908
PDGFB	-0.10305	4.59835	-1.70644	0.110938	0.533908
CCR2	0.567687	9.39925	1.70642	0.110942	0.533908
HSPE1	0.339478	7.56903	1.70596	0.111028	0.534005
OR11A1	-0.110118	3.76599	-1.70512	0.111188	0.534209
BMPR2	0.226374	5.20621	1.70505	0.111203	0.534209
SRSF6	-0.352852	8.89617	-1.70361	0.111478	0.535212
GNB1L	-0.141886	6.33093	-1.70215	0.111756	0.536229
CHIA	-0.156523	5.15166	-1.70177	0.111828	0.536256
PRDM8	-0.114	4.47358	-1.70069	0.112035	0.536932
RFC3	0.405201	5.53227	1.70005	0.112159	0.537185
TOP1	0.500698	8.26513	1.69972	0.112221	0.537185
CDH10	-0.113285	3.71541	-1.69918	0.112325	0.537367
NFYB	-0.40159	6.60508	-1.69881	0.112397	0.53739
NT5C	-0.18768	6.21308	-1.69719	0.112709	0.537967
TFDP2	0.110913	6.58646	1.69683	0.112778	0.537967
GRM1	0.12826	3.9952	1.69671	0.112801	0.537967
CDKN2C	0.229686	4.66748	1.69664	0.112814	0.537967
FABP7	-0.0909574	4.44461	-1.69556	0.113022	0.537967
MTHFD1	0.16974	7.43659	1.69446	0.113235	0.537967
UGDH	0.133067	5.06637	1.69399	0.113327	0.537967
ST6GAL1	-0.319434	9.27301	-1.69318	0.113483	0.537967
C12orf10	-0.335783	6.60683	-1.69315	0.113488	0.537967
FPGT	0.406182	5.41178	1.69273	0.11357	0.537967
PRPF6	-0.180349	7.76842	-1.69268	0.113581	0.537967
PRSS3	-0.144113	5.33112	-1.69256	0.113604	0.537967
RNF114	0.245275	7.33951	1.69242	0.11363	0.537967
NRN1	0.110309	4.23982	1.69212	0.11369	0.537967
PLCG2	0.187143	8.40004	1.69205	0.113703	0.537967
FPR1	0.332332	10.6067	1.69191	0.113731	0.537967
HNRNPK	-0.170308	9.32593	-1.69162	0.113787	0.537967
MAPRE2	-0.263267	8.67698	-1.69141	0.113827	0.537967
POLB	0.294326	8.59997	1.69136	0.113836	0.537967
TGFBI	-0.579833	9.48575	-1.6913	0.113848	0.537967
EML2	-0.148767	6.42336	-1.69074	0.113957	0.53806
CXCR4	-0.459195	10.7179	-1.69052	0.114001	0.53806
KCNJ3	0.170107	4.45724	1.68937	0.114225	0.538803
PCSK7	-0.160111	7.76721	-1.68886	0.114323	0.538953
CALML5	0.142294	4.47333	1.6885	0.114394	0.538972
HIST1H3I	-0.141801	3.68139	-1.68677	0.114733	0.540207
C8A	-0.094744	4.35876	-1.68637	0.11481	0.540207
PFDN2	0.206693	7.96097	1.68548	0.114984	0.540207
PRKCSH	-0.541334	7.38062	-1.68537	0.115008	0.540207
LDOC1	-0.244727	5.76006	-1.68527	0.115027	0.540207
ERCC8	-0.145476	6.1353	-1.68481	0.115116	0.540207
EPHA4	-0.137745	5.94788	-1.68477	0.115124	0.540207
ADD1	-0.158143	7.34982	-1.68394	0.115287	0.540352
HRH3	0.122199	4.69185	1.68389	0.115297	0.540352
PVRL1	-0.173046	4.4299	-1.6836	0.115355	0.540352
NVL	0.157278	6.63107	1.68315	0.115444	0.540454
CD82	-0.171709	7.2155	-1.6822	0.115631	0.541016
BMP2	0.118189	3.45855	1.68072	0.115923	0.541879
RPS17	-0.148539	12.7375	-1.68051	0.115964	0.541879
HNF1A	-0.166266	5.99817	-1.68024	0.116016	0.541879
BCL7A	-0.134483	5.21649	-1.67987	0.11609	0.541908
APOL5	-0.145076	5.67416	-1.67939	0.116186	0.541913
PF4	0.54494	10.3425	1.67919	0.116225	0.541913
MRPL3	-0.185045	8.89349	-1.67858	0.116345	0.542162
HLA-DMB	-0.297636	9.64125	-1.67814	0.116432	0.542256
KCNH6	0.144554	5.25736	1.67733	0.116594	0.542693
CTDSP1	-0.312684	8.25953	-1.67623	0.116813	0.543196
PRDX2	-0.406901	8.2775	-1.67584	0.116889	0.543196
RAD51D	0.156355	4.64455	1.67577	0.116903	0.543196
GIT2	-0.237101	7.61194	-1.67331	0.117395	0.545098
GABBR1	0.128792	6.92801	1.67305	0.117447	0.545098
PRRX1	-0.14945	4.62908	-1.67181	0.117694	0.54593
NUDT2	-0.207969	6.79678	-1.67086	0.117885	0.546122
PADI4	0.429506	7.31431	1.67067	0.117922	0.546122
C5AR2	0.137403	4.38258	1.67016	0.118024	0.546122
ST3GAL1	-0.237839	6.27394	-1.66992	0.118073	0.546122
GAS6	0.215426	7.736	1.66982	0.118093	0.546122
TRAF2	0.202545	5.99037	1.66958	0.118141	0.546122
TAS2R8	0.0942999	3.62703	1.66813	0.118433	0.546959
VCAN	-0.221824	10.7956	-1.66801	0.118457	0.546959
NCAN	0.131207	4.85148	1.66756	0.118549	0.547069
WNK1	-0.608543	7.13521	-1.66668	0.118726	0.547575
SPARC	0.645734	7.59	1.66619	0.118825	0.547718
DOPEY2	-0.212345	5.31813	-1.66521	0.119022	0.547748
MAPK1	-0.309434	8.05528	-1.66471	0.119122	0.547748
PRKG2	0.108895	4.96335	1.66459	0.119146	0.547748
LRP3	-0.224216	6.3171	-1.66456	0.119155	0.547748
AURKA	0.285456	4.96728	1.66422	0.119223	0.547748
SCN2A	-0.233849	5.62082	-1.66414	0.119238	0.547748
PMF1	-0.290366	7.01665	-1.66329	0.119411	0.548235
RAI14	0.102312	3.95134	1.6624	0.119591	0.548748
PCYOX1	-0.147358	3.64816	-1.66161	0.119753	0.549177
GJD2	-0.160342	6.3565	-1.66081	0.119915	0.54961
CDC42SE1	-0.538718	8.23401	-1.65959	0.120163	0.550436
LILRA1	0.368108	5.62318	1.65924	0.120234	0.550447
KCNH1	0.104026	3.93067	1.65863	0.120358	0.550563
PPIG	-0.325952	6.36754	-1.65845	0.120395	0.550563
CHRNA10	0.139741	4.92939	1.6579	0.120508	0.550767
CLCN3	-0.192579	7.75705	-1.65703	0.120685	0.550904
HNRNPM	-0.325987	9.06269	-1.65702	0.120688	0.550904
EFS	0.105424	3.48729	1.65675	0.120742	0.550904
ZBTB18	-0.385027	8.15999	-1.65615	0.120867	0.551161
LDB1	0.175823	6.38398	1.65493	0.121117	0.551492
SOCS6	-0.102943	4.02775	-1.65469	0.121167	0.551492
H6PD	-0.166395	5.60223	-1.65399	0.12131	0.551492
KIF13A	0.226702	4.39088	1.65387	0.121334	0.551492
SPAM1	-0.12394	3.99121	-1.65358	0.121395	0.551492
RAD51B	0.223846	3.86125	1.65305	0.121502	0.551492
CUX1	-0.249619	7.80147	-1.65274	0.121566	0.551492
TROVE2	-0.409992	8.11053	-1.65265	0.121585	0.551492
PORCN	-0.1358	5.94104	-1.65261	0.121594	0.551492
MRPS15	-0.151896	6.89809	-1.65247	0.121622	0.551492
FOXO4	-0.133148	5.67001	-1.65118	0.121888	0.552391
P2RY1	0.0896164	3.60047	1.6507	0.121987	0.552529
HCLS1	-0.195493	10.2576	-1.64858	0.122427	0.553857
ZNF7	-0.159429	5.69276	-1.64772	0.122605	0.553857
DIO3	-0.127011	5.38792	-1.6476	0.122629	0.553857
PITPNM1	-0.39606	6.36306	-1.64749	0.122652	0.553857
DGKG	-0.127147	5.45724	-1.6474	0.12267	0.553857
ZNF330	0.265809	7.49277	1.64717	0.122718	0.553857
PPFIBP1	-0.163214	3.74263	-1.64697	0.12276	0.553857
PTPRCAP	-0.441736	8.43026	-1.64614	0.122932	0.553989
RFC5	0.31908	5.74892	1.646	0.122962	0.553989
RAMP2	-0.156185	5.80825	-1.64584	0.122994	0.553989
GUSB	0.186811	8.93084	1.64522	0.123124	0.554143
HNRNPH1	-0.337582	9.10917	-1.64475	0.123221	0.554143
COPZ2	-0.140842	6.54564	-1.64469	0.123234	0.554143
DDX24	0.145918	8.50711	1.64295	0.123598	0.555418
CEACAM6	0.353995	4.73579	1.64242	0.123708	0.555418
BTF3P11	-0.0978316	3.44767	-1.6423	0.123733	0.555418
FXYD1	-0.186461	5.09407	-1.64173	0.123853	0.555418
MARCO	0.530551	6.98388	1.64169	0.123861	0.555418
AICDA	0.0885048	3.62644	1.64122	0.123959	0.555517
TRAF4	-0.200129	5.3627	-1.64093	0.124021	0.555517
PCGF2	-0.289515	6.03451	-1.64056	0.124097	0.555549
TNFRSF9	-0.21647	5.32283	-1.64013	0.124188	0.555598
PLA2G12A	0.254452	4.43831	1.63986	0.124245	0.555598
DUSP4	-0.254203	4.64675	-1.63952	0.124315	0.555603
BRF1	-0.200998	6.41977	-1.63909	0.124406	0.555702
GAPDHS	-0.114601	4.41817	-1.63798	0.124639	0.556173
STARD7	-0.179016	8.71048	-1.63783	0.124671	0.556173
TWIST1	-0.08922	3.61809	-1.63743	0.124755	0.556173
NET1	0.271915	4.50038	1.63724	0.124796	0.556173
EXTL3	-0.149346	5.82901	-1.63696	0.124855	0.556173
CHD4	-0.291107	6.85586	-1.63646	0.12496	0.556335
CHD3	-0.248933	7.52914	-1.63508	0.12525	0.556745
SLC22A4	0.406478	5.4862	1.63508	0.125251	0.556745
HLA-DOA	-0.154066	5.55856	-1.63504	0.125259	0.556745
ANGPTL2	-0.116677	5.25391	-1.63359	0.125567	0.557445
ZNF214	0.105328	3.25951	1.63353	0.125579	0.557445
CCNT2	0.284245	4.7589	1.63311	0.125668	0.557445
AKR1A1	0.219829	8.85249	1.633	0.125692	0.557445
MAP4K1	-0.297132	7.0736	-1.63213	0.125876	0.557652
C1S	-0.13395	4.73295	-1.63213	0.125877	0.557652
TSPAN13	0.290083	7.1788	1.63087	0.126144	0.558201
ANGPT4	-0.143865	6.84487	-1.63044	0.126234	0.558201
GSTM3	-0.19357	5.09446	-1.63025	0.126276	0.558201
TPR	-0.761416	6.60136	-1.63024	0.126277	0.558201
RECQL5	-0.126426	4.11817	-1.62942	0.126452	0.558671
HOXA5	-0.11814	4.4277	-1.62777	0.126803	0.559871
SOX21	-0.118079	5.38183	-1.6275	0.126862	0.559871
BCL7C	-0.237366	7.23702	-1.62692	0.126987	0.560113
THRB	-0.149418	5.57681	-1.62479	0.127441	0.561812
MCC	-0.141009	5.40389	-1.62402	0.127608	0.562241
SKAP2	0.192	8.84986	1.62325	0.127772	0.562471
TMPRSS3	0.122711	4.13801	1.62298	0.127832	0.562471
DAPK1	-0.323717	7.68134	-1.6228	0.127869	0.562471
SLC10A2	0.0835807	4.11722	1.62046	0.128374	0.563066
GAS1	-0.0939593	4.639	-1.61987	0.128503	0.563066
TNFSF18	-0.140207	4.69487	-1.61975	0.128527	0.563066
MORF4L2	0.230827	8.96668	1.61901	0.128688	0.563066
IDH3A	0.559879	6.86716	1.61896	0.128698	0.563066
MYH3	0.0964871	3.79798	1.61895	0.1287	0.563066
SLAMF8	0.602711	5.19541	1.61879	0.128735	0.563066
MS4A1	-0.883111	8.89955	-1.61876	0.128741	0.563066
PARP4	0.242592	8.54438	1.61869	0.128757	0.563066
PIK3C2B	-0.176772	7.17597	-1.61856	0.128785	0.563066
NDUFA4L2	-0.163631	4.89902	-1.61806	0.128894	0.563066
LPAR3	-0.11621	5.05029	-1.61776	0.128959	0.563066
NAPG	0.278407	6.1992	1.61769	0.128973	0.563066
GCGR	-0.145874	5.70096	-1.61761	0.128991	0.563066
RANBP17	-0.111847	4.79872	-1.61734	0.129049	0.563066
COLQ	-0.132711	5.22135	-1.6158	0.129384	0.564225
LGALS1	0.325703	11.1683	1.61504	0.12955	0.564641
C6orf10	0.101644	3.57706	1.61467	0.12963	0.564689
GLDC	0.288188	4.89678	1.61294	0.130007	0.56576
PLA1A	0.148686	4.32398	1.61275	0.130048	0.56576
HIC1	-0.110834	3.92229	-1.61258	0.130086	0.56576
RAD51	0.160373	5.81733	1.61123	0.130382	0.566491
PCDHB13	-0.156595	5.75685	-1.61095	0.130442	0.566491
VENTX	-0.21374	6.02352	-1.61085	0.130465	0.566491
RBFOX1	0.106806	4.63341	1.61003	0.130644	0.566965
COX7B	0.216548	9.93977	1.60909	0.130851	0.567331
SLC27A2	0.124583	4.16017	1.609	0.130869	0.567331
PRPF4	-0.331956	6.45151	-1.60581	0.131571	0.569901
CA11	-0.104082	5.43129	-1.60542	0.131658	0.569901
CALCOCO2	0.168695	9.059	1.60495	0.131762	0.569901
SPDEF	-0.167934	7.74179	-1.60483	0.131787	0.569901
RAB3D	-0.166876	6.07745	-1.60471	0.131814	0.569901
NAIP	0.518435	6.88159	1.60413	0.131942	0.570085
NXF1	0.152598	8.54652	1.60388	0.131997	0.570085
LPAR4	-0.0946701	3.25798	-1.60278	0.132241	0.570832
ROCK1	-0.358092	9.19238	-1.60228	0.132353	0.57101
MAP3K14	-0.238866	6.65904	-1.60062	0.132721	0.572293
GPR27	-0.156032	5.93642	-1.60012	0.13283	0.57246
LTBP3	-0.345527	4.7294	-1.59883	0.133119	0.573265
ABCD2	-0.122509	3.56869	-1.59833	0.13323	0.573265
AGTR2	0.0916138	3.79412	1.59833	0.13323	0.573265
CLIC4	0.280089	7.14304	1.59788	0.133331	0.573394
ATF3	0.619034	8.00291	1.59647	0.133646	0.574441
MYL2	0.135113	4.51187	1.5939	0.134221	0.576608
BAK1	0.286051	6.47368	1.59261	0.13451	0.577544
RAB1A	0.259462	10.425	1.59199	0.134649	0.577587
BATF	0.224261	7.95207	1.5918	0.134693	0.577587
ERGIC3	-0.412971	8.23774	-1.59161	0.134735	0.577587
SLIT1	-0.176845	6.18727	-1.59083	0.134911	0.578037
PFN2	-0.141625	5.52389	-1.58941	0.135233	0.578885
AP1S2	-0.487314	7.46578	-1.58932	0.135252	0.578885
HSPB2	-0.117469	5.2905	-1.58741	0.135684	0.580427
NKX2-8	-0.14124	4.3627	-1.58668	0.13585	0.580828
SLC22A18	0.26529	7.12645	1.5853	0.136162	0.581855
PILRA	0.372431	7.20898	1.58486	0.136262	0.581977
CD1D	0.360467	7.92894	1.58405	0.136446	0.582303
DNM1L	0.293958	6.45084	1.58389	0.136483	0.582303
MORC1	-0.104018	3.18015	-1.58209	0.136894	0.583133
CRYBA1	-0.0995847	3.59883	-1.58192	0.136931	0.583133
NUMA1	-0.270525	7.76968	-1.5817	0.136983	0.583133
EID1	-0.358446	8.9855	-1.5817	0.136983	0.583133
MB	-0.110088	5.74522	-1.58146	0.137038	0.583133
PNMT	-0.171308	6.05385	-1.58082	0.137183	0.583441
MAGEA6	0.105248	3.82395	1.57925	0.137544	0.584669
PIGP	-0.164992	7.6566	-1.57844	0.13773	0.584669
GMEB2	-0.163587	6.91309	-1.57774	0.137889	0.584669
DDX3X	-0.329751	9.75006	-1.57762	0.137916	0.584669
WFS1	-0.17783	5.72191	-1.57624	0.138235	0.584669
MORF4L1	-0.237115	9.27421	-1.57602	0.138284	0.584669
SDHC	-0.193423	7.28973	-1.57527	0.138458	0.584669
MMP14	-0.118942	6.54471	-1.57523	0.138466	0.584669
ERAP1	0.126299	4.98427	1.57504	0.138511	0.584669
TM7SF2	-0.257244	5.28927	-1.57475	0.138577	0.584669
GOLPH3	0.17769	8.8464	1.57473	0.138583	0.584669
SLC43A1	-0.138832	6.091	-1.57472	0.138584	0.584669
COLEC10	0.144957	4.25927	1.57465	0.138601	0.584669
2022-12-01	-0.132292	4.08612	-1.57449	0.138636	0.584669
SGK1	-0.5461	9.63599	-1.57426	0.13869	0.584669
TFDP3	-0.122647	5.01662	-1.57414	0.138718	0.584669
BLNK	0.570182	7.14085	1.57404	0.138741	0.584669
GJA3	-0.174836	5.56487	-1.57356	0.138851	0.584669
OR3A2	-0.124106	4.27112	-1.57331	0.138909	0.584669
PNMA2	0.118199	3.79625	1.57324	0.138927	0.584669
PPP1R10	-0.181075	6.60032	-1.5727	0.13905	0.584669
EBF2	0.0999437	3.90545	1.57265	0.139062	0.584669
UPK1B	0.0930738	4.67336	1.57119	0.139401	0.58546
CHST10	-0.181046	6.70704	-1.57082	0.139487	0.58546
BPESC1	-0.0796328	3.46382	-1.57074	0.139505	0.58546
KIN	0.445647	5.8097	1.57057	0.139543	0.58546
BTBD1	-0.18928	8.14734	-1.56971	0.139743	0.58546
CACYBP	0.371149	6.0765	1.5696	0.13977	0.58546
HCP5	0.294054	8.03916	1.56916	0.139872	0.58546
LAMC3	-0.127537	4.94738	-1.56907	0.139892	0.58546
ABCG5	-0.151483	4.19414	-1.56903	0.139902	0.58546
RBBP7	-0.212948	8.6323	-1.56789	0.140168	0.586123
PAEP	-0.0897957	4.58769	-1.56773	0.140206	0.586123
CCRN4L	-0.166457	5.97165	-1.56674	0.140435	0.586632
AGL	-0.474129	6.04429	-1.56637	0.140521	0.586632
BCL2	-0.377486	7.27086	-1.56627	0.140545	0.586632
DUSP3	0.222966	7.17655	1.56494	0.140856	0.587184
HTR3B	0.163049	4.49847	1.5646	0.140936	0.587184
RAI2	-0.142901	3.8333	-1.56453	0.140953	0.587184
KCNS3	-0.104162	4.72966	-1.56446	0.140968	0.587184
ABL2	-0.182527	5.04585	-1.56281	0.141354	0.58814
PEA15	-0.330439	8.17624	-1.56266	0.14139	0.58814
NPAT	-0.382057	6.75958	-1.56255	0.141415	0.58814
LTC4S	-0.0931605	4.70279	-1.56188	0.141573	0.588492
ZNF12	-0.423722	5.984	-1.56033	0.141938	0.589166
SLC6A7	-0.161718	6.18676	-1.5601	0.141992	0.589166
IFNA1	0.113424	3.45906	1.55977	0.142068	0.589166
CCL20	-1.12564	4.79485	-1.55956	0.142118	0.589166
CD6	-0.300217	8.45253	-1.5594	0.142157	0.589166
AQP4	-0.0942937	3.40533	-1.55863	0.142339	0.589166
HIBCH	0.343771	5.61501	1.55823	0.142434	0.589166
CDYL	-0.176241	6.9461	-1.55818	0.142444	0.589166
PRPS2	0.295323	6.94631	1.55788	0.142515	0.589166
CCL13	0.195028	5.75404	1.55782	0.14253	0.589166
HTR2A	0.0978526	4.60073	1.55779	0.142537	0.589166
TPM4	0.489529	6.71335	1.55747	0.142612	0.589178
NRD1	0.152544	8.37585	1.55702	0.142719	0.589318
PSMD13	-0.116967	7.45567	-1.55624	0.142902	0.58953
GRIK1	0.116353	4.6149	1.55618	0.142916	0.58953
NRG2	-0.108752	3.69003	-1.55522	0.143145	0.589857
SLC22A1	0.112392	4.7122	1.55498	0.143202	0.589857
IL32	-0.686047	8.7521	-1.55493	0.143214	0.589857
MSMB	-0.0945213	3.4103	-1.55319	0.143627	0.591255
G0S2	-1.17002	8.31108	-1.55252	0.143785	0.591422
GOLGA7	-0.277024	8.73387	-1.5524	0.143814	0.591422
CTNND2	0.0905612	4.66456	1.5516	0.144005	0.591613
BCAT2	-0.188646	5.7249	-1.55159	0.144007	0.591613
SRF	-0.193489	6.82104	-1.55061	0.144241	0.592203
HHLA2	-0.0849583	3.23638	-1.55038	0.144297	0.592203
FBXO2	-0.204766	5.32362	-1.55004	0.144377	0.592229
ETFDH	0.173972	4.43187	1.54974	0.14445	0.592229
CHI3L2	-0.253568	6.81464	-1.54891	0.144648	0.592657
TAF11	0.120946	5.7908	1.54856	0.144732	0.592657
SEC61B	0.25041	9.91814	1.54825	0.144805	0.592657
EDIL3	0.101942	3.68556	1.54805	0.144853	0.592657
SIGIRR	-0.46521	8.54138	-1.54765	0.14495	0.592657
KCNMA1	0.150826	5.10282	1.54746	0.144994	0.592657
ST3GAL4	-0.147515	5.37462	-1.54642	0.145245	0.593385
NAP1L3	-0.257347	3.78003	-1.54549	0.145469	0.593953
CDC42	-0.198707	7.83327	-1.54523	0.145531	0.593953
ATM	-0.51141	8.20325	-1.54439	0.145733	0.594196
VEGFB	-0.228989	5.39418	-1.54413	0.145794	0.594196
CLDN18	-0.0991064	4.52679	-1.54406	0.145811	0.594196
SDF2	0.127629	7.45652	1.54225	0.146248	0.595272
WNT1	-0.182514	4.36223	-1.5422	0.14626	0.595272
FDX1	0.123578	5.98982	1.54158	0.146412	0.595272
BTBD2	-0.327536	6.7197	-1.54146	0.146441	0.595272
CDC45	0.33509	5.21438	1.54144	0.146444	0.595272
ACACB	0.0869123	4.93435	1.54051	0.14667	0.595891
SPP2	-0.135292	5.78948	-1.54008	0.146773	0.595995
HYAL1	0.154738	5.08405	1.53965	0.146877	0.595995
VAPA	-0.182442	9.46598	-1.53949	0.146916	0.595995
CASP2	-0.185899	4.27661	-1.53899	0.147037	0.59615
SLC12A5	0.110608	4.11806	1.53873	0.147102	0.59615
SNTG1	-0.0810621	3.38669	-1.53808	0.147259	0.596487
TRPA1	-0.0990123	4.29351	-1.53601	0.147762	0.598224
PPP2R2B	-0.19858	4.34604	-1.53556	0.147872	0.598315
VAV2	-0.098437	6.52597	-1.53514	0.147974	0.598315
[truncated: 6,086 more rows]

## Sheet: Serotype II (C vs LA)
Gene	logFC	AveExpr	t	P.Value	adj.P.Val
CDC20	2.50709	6.33465	22.383	7.17422e-11	5.80036e-07
TYMS	3.06216	8.07011	19.6031	3.19824e-10	1.29289e-06
IFI27	5.54088	7.6686	16.923	1.65593e-09	4.46273e-06
UBE2C	1.99248	6.53022	15.4712	4.47875e-09	9.05268e-06
TK1	1.23787	5.99312	14.3249	1.04582e-08	1.46368e-05
CD38	3.40961	8.67309	13.9422	1.40721e-08	1.46368e-05
PRDX4	2.04902	8.39076	13.915	1.43758e-08	1.46368e-05
CDKN3	2.55667	6.03922	13.7107	1.68993e-08	1.46368e-05
FEN1	1.5475	7.35698	13.6018	1.84376e-08	1.46368e-05
TPX2	1.94262	6.01311	13.5459	1.92854e-08	1.46368e-05
RRM2	3.57301	8.76635	13.5061	1.9914e-08	1.46368e-05
MANF	1.48248	9.02809	13.0294	2.94492e-08	1.93575e-05
FABP5	2.17779	7.16024	12.9631	3.11252e-08	1.93575e-05
KIF2C	1.10282	5.34087	12.7798	3.63275e-08	2.09791e-05
XBP1	2.03877	8.60998	12.5037	4.60141e-08	2.48016e-05
MCM2	1.47732	7.38303	12.2595	5.69332e-08	2.7665e-05
SLC35B1	1.47541	8.42567	12.2351	5.817e-08	2.7665e-05
PTTG1	2.37563	8.70352	11.8365	8.30614e-08	3.59484e-05
FKBP11	2.36495	9.19289	11.8179	8.44798e-08	3.59484e-05
SDF2L1	1.92626	7.73114	11.749	8.99411e-08	3.63587e-05
PDIA4	1.53103	7.37064	11.6561	9.79259e-08	3.75531e-05
CDKN1C	-2.56694	6.90466	-11.6099	1.02185e-07	3.75531e-05
MYBL2	1.07239	6.42692	11.475	1.15787e-07	4.07015e-05
UAP1	2.37606	7.77876	11.4139	1.22576e-07	4.12927e-05
CCNB2	2.23654	6.66304	11.2384	1.44591e-07	4.67607e-05
ELL2	2.61925	6.49506	11.184	1.52267e-07	4.73493e-05
SORL1	-1.31013	9.90992	-10.952	1.90248e-07	5.69687e-05
MKI67	1.225	5.75024	10.786	2.23647e-07	6.23652e-05
BIRC5	2.06833	6.41987	10.7858	2.23697e-07	6.23652e-05
GGH	2.82445	5.64095	10.7246	2.37573e-07	6.40259e-05
GINS2	1.64678	6.53602	10.6282	2.61349e-07	6.81615e-05
AARS	0.707786	8.43415	10.4807	3.02812e-07	7.65074e-05
DPEP2	-1.0736	7.39641	-10.3838	3.33898e-07	8.1805e-05
TOP2A	2.06178	5.29264	10.2304	3.90354e-07	9.2824e-05
BUB1	2.62651	5.43359	10.1963	4.04234e-07	9.3378e-05
MAN1A1	1.8486	8.62765	10.0381	4.76072e-07	0.000106918
TGIF1	-0.802884	5.7397	-9.95163	5.21083e-07	0.000109585
PSMB2	0.984394	9.35259	9.94096	5.26944e-07	0.000109585
GAPDH	1.01736	12.1022	9.93796	5.28609e-07	0.000109585
NME1	1.38507	8.04371	9.88402	5.5945e-07	0.00011097
SAR1B	1.67043	7.43097	9.87845	5.62743e-07	0.00011097
ATP5G3	0.827364	9.98664	9.82308	5.96643e-07	0.000114854
ZWINT	2.72942	6.82955	9.69174	6.86187e-07	0.000129019
COX8A	0.632996	10.4477	9.55326	7.96507e-07	0.000140996
GMNN	2.28495	7.04616	9.55169	7.97863e-07	0.000140996
SEC61G	1.2055	9.03647	9.53312	8.14074e-07	0.000140996
SEC13	0.780451	9.18121	9.52684	8.19645e-07	0.000140996
CCNA2	1.57086	5.41019	9.35521	9.88758e-07	0.000166544
PAICS	1.09608	7.49344	9.32741	1.01952e-06	0.00016822
RERE	-0.515769	7.17339	-9.24841	1.11269e-06	0.000179923
RTN1	-1.72337	5.34336	-9.10617	1.30438e-06	0.000203043
STMN1	1.28701	7.38454	9.10513	1.3059e-06	0.000203043
NUSAP1	2.55399	6.86427	9.03518	1.41309e-06	0.000215563
SEC61B	1.31353	10.3366	9.00519	1.4619e-06	0.000218879
CDC25A	0.732097	5.87162	8.90298	1.64238e-06	0.00024143
NCAPG	1.91221	5.52574	8.87656	1.69283e-06	0.000244402
TNFRSF17	3.75069	7.96416	8.83411	1.77744e-06	0.000252116
MYL6B	1.23623	6.61158	8.74734	1.96482e-06	0.000273889
KIF20A	1.13122	4.86977	8.72055	2.02686e-06	0.000275695
MCM6	1.5728	7.93189	8.71248	2.04597e-06	0.000275695
ITM2C	2.29923	8.44492	8.67556	2.13588e-06	0.000283092
MTHFD1	0.830644	7.70807	8.65758	2.18119e-06	0.000284434
CKS2	1.90924	7.2845	8.63238	2.24644e-06	0.000285679
CKS1B	1.03985	7.34239	8.62671	2.2614e-06	0.000285679
AURKA	1.32541	5.4311	8.61335	2.29712e-06	0.000285727
BLM	0.855076	6.42388	8.52837	2.53886e-06	0.00031101
CENPE	1.1798	5.33022	8.5153	2.57838e-06	0.000311137
LDHA	1.04933	10.7996	8.3855	3.00903e-06	0.000357764
KIF11	2.3943	4.77346	8.32629	3.23059e-06	0.000378541
IDH2	1.59287	8.61529	8.28715	3.38662e-06	0.000389764
ISG20	1.32833	9.71258	8.2596	3.50129e-06	0.000389764
NDUFV2	0.947422	8.82867	8.25688	3.51284e-06	0.000389764
AURKB	1.03353	5.92843	8.24521	3.56284e-06	0.000389764
F13A1	-1.05012	8.30491	-8.24415	3.56741e-06	0.000389764
STOML2	0.853525	7.66626	8.16955	3.90611e-06	0.000421079
VCP	0.79605	8.80059	8.10334	4.23572e-06	0.000450603
DDOST	1.08065	10.1767	8.02515	4.66385e-06	0.000489705
TRAM2	1.4897	8.02187	8.01103	4.74605e-06	0.000491946
SEC24D	1.26508	4.96273	7.90889	5.38854e-06	0.000551473
ALDH18A1	0.70939	7.24353	7.82593	5.9791e-06	0.000604262
GUCY1B3	-0.73197	5.62557	-7.79938	6.18246e-06	0.000613129
HIST1H1C	1.20112	6.87975	7.79477	6.2185e-06	0.000613129
SPAG5	1.2641	5.57402	7.74552	6.61816e-06	0.000637698
TPD52	2.30041	8.07184	7.74465	6.62543e-06	0.000637698
HAL	-1.10645	5.69486	-7.73448	6.71145e-06	0.000638377
ICT1	0.642866	7.15214	7.71851	6.8489e-06	0.000643759
PPBP	-1.68679	9.82772	-7.70956	6.92728e-06	0.000643759
RPA3	1.07024	7.85722	7.65535	7.42285e-06	0.000681975
SNRPD1	0.739971	7.27769	7.63978	7.57213e-06	0.000687873
PLCG2	0.715842	8.60647	7.53715	8.6403e-06	0.000776187
SLCO4A1	0.764556	6.06639	7.48263	9.27233e-06	0.000820428
RNASEH2A	0.805464	6.91443	7.46986	9.42746e-06	0.000820428
APOBEC3B	2.29001	5.89885	7.46773	9.45352e-06	0.000820428
UQCRQ	0.973909	9.42095	7.46084	9.53868e-06	0.000820428
HYOU1	1.28808	8.76433	7.4362	9.84969e-06	0.00083826
PPIB	1.78739	10.4185	7.41151	1.01723e-05	0.000856696
MIF	0.873546	9.82734	7.34055	1.11641e-05	0.000930531
RPN2	1.49615	9.62608	7.33053	1.13123e-05	0.000933266
PDIA6	1.33822	9.34717	7.29436	1.18649e-05	0.00096138
RPN1	1.07445	8.84437	7.2927	1.18909e-05	0.00096138
PCCB	0.920765	6.8531	7.28031	1.20872e-05	0.000965123
ATP5J	0.980134	9.03106	7.27479	1.2176e-05	0.000965123
USP18	1.16823	6.10713	7.25091	1.25673e-05	0.000986473
PCNA	1.79207	8.6368	7.20617	1.33371e-05	0.00103189
CDC45	1.13398	5.565	7.20257	1.34012e-05	0.00103189
ALG5	1.27982	8.50813	7.19242	1.35838e-05	0.00103608
PSMD14	0.972081	8.61242	7.1786	1.38367e-05	0.00104551
SSR4	1.01073	10.5412	7.13979	1.45738e-05	0.00108411
TMED10	1.33592	8.29533	7.13765	1.46156e-05	0.00108411
HMMR	1.57624	6.12169	7.12697	1.48265e-05	0.0010849
CHEK1	1.43609	4.26599	7.12355	1.48948e-05	0.0010849
CACNA2D3	-1.53987	5.86653	-7.07713	1.58541e-05	0.00114447
NDUFB4	0.668791	10.1948	7.04442	1.65698e-05	0.001179
UFD1L	0.745111	8.82882	7.042	1.66241e-05	0.001179
BUB1B	1.44934	5.84882	7.01496	1.7244e-05	0.00120884
TUBG1	0.987615	5.43528	7.0107	1.73439e-05	0.00120884
TBL2	0.515537	6.84338	7.00123	1.75683e-05	0.00120891
NDUFAB1	0.647466	9.69945	6.99806	1.7644e-05	0.00120891
MAGED1	1.05103	8.49028	6.97914	1.81035e-05	0.00122997
RACGAP1	1.62003	5.36449	6.96018	1.8577e-05	0.00124665
SLC1A4	1.70468	6.12014	6.95449	1.87215e-05	0.00124665
GOT1	0.777861	6.81874	6.94969	1.88444e-05	0.00124665
ATP2A2	0.968356	8.74979	6.94499	1.89657e-05	0.00124665
PLK1	0.832755	5.7336	6.92019	1.96192e-05	0.00127921
CD244	-0.767724	7.49742	-6.89744	2.02399e-05	0.00129882
KCNN3	1.17226	4.63412	6.89739	2.02413e-05	0.00129882
INPP5A	-0.894398	5.83669	-6.84686	2.16961e-05	0.00137426
TNFRSF13B	0.882367	6.57363	6.84361	2.17934e-05	0.00137426
NDUFS1	1.00806	7.32692	6.83918	2.1927e-05	0.00137426
PRMT5	0.486272	7.75169	6.79015	2.34632e-05	0.00145923
IL13RA1	-1.13034	6.79922	-6.77632	2.39169e-05	0.00147609
FTSJ1	0.631342	7.44598	6.74545	2.4964e-05	0.00152905
NDUFA9	0.638573	8.23849	6.72774	2.55867e-05	0.0015554
YKT6	1.05899	5.69347	6.71803	2.59354e-05	0.00156483
UCHL1	0.970889	5.5993	6.70793	2.63029e-05	0.00157328
EZH2	1.44444	5.45025	6.70354	2.64646e-05	0.00157328
IRS2	-0.921511	8.00541	-6.69093	2.69347e-05	0.00158954
FHL1	-1.02828	6.83223	-6.68308	2.72318e-05	0.00159543
SRPRB	0.911564	8.1686	6.6736	2.75956e-05	0.00160511
COX5A	0.861142	9.79587	6.65218	2.84361e-05	0.00164219
MX1	1.29284	9.60454	6.63743	2.90308e-05	0.00166464
FKBP2	1.09886	7.28295	6.57646	3.16335e-05	0.00180111
PBK	2.23406	5.02846	6.5659	3.21088e-05	0.00181538
HLA-E	-0.731648	10.7194	-6.55516	3.26005e-05	0.00183038
MCM3	0.868903	7.81082	6.5474	3.29605e-05	0.00183783
CDK1	2.10174	5.69074	6.53942	3.33349e-05	0.00184598
AVEN	0.707605	6.18561	6.51221	3.46471e-05	0.00190559
SLC2A5	1.38504	6.6313	6.49803	3.5353e-05	0.00193127
H2AFZ	0.828912	9.49204	6.4858	3.59737e-05	0.00194771
PRKAR2B	-1.43716	7.37735	-6.48265	3.61356e-05	0.00194771
RAP1GDS1	0.794533	7.46818	6.4356	3.86463e-05	0.00205723
SATB1	-0.910159	8.93818	-6.43279	3.88021e-05	0.00205723
STT3A	1.54733	7.35976	6.42954	3.89829e-05	0.00205723
MRPS15	0.529845	7.20946	6.42592	3.91854e-05	0.00205723
CBX5	1.0054	5.51986	6.38115	4.1786e-05	0.00217961
RRM1	1.16157	7.86773	6.37016	4.24521e-05	0.0021962
TMEM258	1.00543	10.1851	6.36698	4.26472e-05	0.0021962
POLE2	1.33638	6.14451	6.33336	4.4766e-05	0.00229072
CDK14	0.579037	6.39343	6.30852	4.64035e-05	0.00235958
SUB1	1.71581	11.2477	6.29584	4.72643e-05	0.00237402
MRPS7	0.669043	7.65193	6.29412	4.73819e-05	0.00237402
GARS	0.900039	8.513	6.29141	4.75684e-05	0.00237402
ZBTB32	0.626732	5.06415	6.26033	4.9765e-05	0.0024684
PRMT1	0.84396	8.5868	6.24488	5.08969e-05	0.00250916
CAV1	1.54341	5.30127	6.2231	5.25396e-05	0.00257444
PEBP1	0.767914	8.74142	6.16688	5.70454e-05	0.00277839
BIK	0.514806	6.07449	6.12624	6.05573e-05	0.00293177
RBBP8	0.879212	6.82518	6.11909	6.11982e-05	0.00293476
CPVL	-1.12052	9.12597	-6.11747	6.1345e-05	0.00293476
CPQ	-0.577163	6.20843	-6.09169	6.37235e-05	0.00303061
HN1	0.778803	8.33556	6.08752	6.41174e-05	0.00303152
PHC1	-0.486585	6.53417	-6.05716	6.7065e-05	0.00315244
SLC25A4	0.828448	7.10194	6.04423	6.83638e-05	0.00319492
RAN	0.82625	9.75612	6.032	6.96165e-05	0.00323477
AQP3	0.836457	7.93591	6.0229	7.05646e-05	0.00325932
TRIP13	1.20061	6.05312	6.01595	7.12977e-05	0.00325932
PRC1	1.54638	5.1507	6.01542	7.13544e-05	0.00325932
KIF23	0.574638	3.67094	5.99701	7.33384e-05	0.00333113
CADM1	1.16012	5.7646	5.98999	7.411e-05	0.00334737
PNMA1	-0.759226	6.44556	-5.97863	7.53766e-05	0.00338566
HLA-DMB	-0.819929	9.38579	-5.93872	8.0014e-05	0.003556
PDHA1	0.631909	8.26564	5.93738	8.01754e-05	0.003556
MCM5	1.0109	7.9036	5.93478	8.04884e-05	0.003556
CNPY2	0.883051	8.84902	5.92864	8.12331e-05	0.0035694
MTCH2	0.489811	8.35537	5.92292	8.19334e-05	0.00358071
SRPR	0.788648	9.44291	5.9116	8.33377e-05	0.0036225
EIF2B2	0.498531	7.36694	5.9025	8.44855e-05	0.00363478
NDUFC1	0.608187	8.99928	5.90224	8.45194e-05	0.00363478
SNF8	0.492732	7.96096	5.89433	8.55312e-05	0.00365883
PSMA5	0.677607	9.15154	5.88398	8.68745e-05	0.00369674
DHFR	0.725489	4.11213	5.85502	9.0753e-05	0.00383578
SVIL	-0.924919	6.1601	-5.85189	9.11827e-05	0.00383578
MRPL23	0.853155	8.26843	5.84912	9.15654e-05	0.00383578
UQCRFS1	0.467804	10.259	5.83421	9.36534e-05	0.00388679
IGF1	0.881965	4.24946	5.83357	9.37445e-05	0.00388679
ARPC5L	0.546723	8.83829	5.81656	9.61912e-05	0.00393831
KIF4A	1.02	5.21931	5.8155	9.63464e-05	0.00393831
MAN1C1	-0.889215	6.83588	-5.8148	9.64485e-05	0.00393831
CXCR2	-1.69628	6.73392	-5.78745	0.000100537	0.00408464
COX6A1	0.73067	10.9194	5.75419	0.000105758	0.00427525
BID	-0.869989	7.82514	-5.75042	0.000106367	0.00427851
SDC1	1.1457	4.96608	5.73822	0.000108367	0.00431695
C1QBP	0.607526	7.94927	5.73807	0.000108391	0.00431695
UGT2B17	0.437508	3.62338	5.72578	0.000110446	0.00437724
GNG7	1.13804	6.20742	5.71329	0.000112575	0.00443986
CTDSP2	-0.536766	9.49666	-5.70687	0.000113688	0.00445919
NUP214	-0.74245	7.95205	-5.70411	0.000114168	0.00445919
CFD	-1.2732	8.66859	-5.69277	0.00011617	0.00451554
PREB	0.810684	7.68909	5.68555	0.000117464	0.00454399
CD27	0.919327	9.54253	5.67384	0.000119595	0.00460442
TSC22D1	-0.958123	7.75811	-5.66078	0.00012202	0.00467549
CALU	0.862966	7.17524	5.6539	0.000123317	0.00470291
PIK3CD	-0.644641	9.35717	-5.63959	0.000126065	0.00478351
HSD17B11	-0.94293	9.22325	-5.63677	0.000126614	0.00478351
B4GALT3	0.774002	7.95379	5.62863	0.000128212	0.00482137
IL11RA	-0.715377	6.23627	-5.61981	0.000129969	0.0048648
NANS	0.777276	7.32678	5.61174	0.000131599	0.00490312
RYK	-0.644439	7.15752	-5.60399	0.000133183	0.0049394
TOR3A	0.705672	8.07012	5.58815	0.000136488	0.00503884
RABAC1	0.878615	8.63974	5.57343	0.000139635	0.00512605
HIST1H4J	0.947484	7.1307	5.5712	0.000140118	0.00512605
GATA2	-0.875631	6.18549	-5.55856	0.000142893	0.00520401
PNOC	1.05106	7.38388	5.52908	0.000149593	0.0054236
CHCHD2	0.809249	11.0261	5.5226	0.000151108	0.00542542
GNG11	-1.95965	7.52016	-5.52033	0.000151645	0.00542542
SNN	-0.970889	8.48223	-5.52028	0.000151657	0.00542542
PTGS2	-2.41051	6.94345	-5.48945	0.000159127	0.00566757
DNAJC1	0.658426	7.76816	5.48006	0.00016148	0.00571983
ATP5B	0.4737	10.252	5.47796	0.000162009	0.00571983
SLC25A5	0.542971	10.9766	5.45856	0.000167002	0.0058705
RNASEH1	0.724657	7.63118	5.42918	0.00017488	0.00609614
PTGDR2	-0.623023	5.99966	-5.42899	0.00017493	0.00609614
HIRIP3	0.517245	6.96253	5.42582	0.000175803	0.0061003
GMPPA	0.7807	6.81315	5.4196	0.00017753	0.00613389
LAT	-0.8714	8.50595	-5.41227	0.000179588	0.00617861
BTG3	0.701806	6.64953	5.39489	0.000184569	0.00632306
PBX3	-0.721356	6.35077	-5.37465	0.000190553	0.00648001
LMAN2	0.793386	8.0036	5.37399	0.000190753	0.00648001
AOAH	-0.857926	8.32068	-5.37015	0.000191911	0.00648456
PFDN5	-0.646987	10.3801	-5.36765	0.000192671	0.00648456
CD44	-0.547365	9.36369	-5.36561	0.000193294	0.00648456
SLC25A3	0.48505	11.3682	5.35687	0.000195982	0.00654758
MAD2L1	1.90066	5.05956	5.33692	0.000202263	0.00664028
COPB2	1.12262	8.66797	5.33653	0.00020239	0.00664028
NDC80	1.67008	4.78859	5.33518	0.000202824	0.00664028
MRPL40	0.748494	7.81125	5.33375	0.000203283	0.00664028
PSMA2	0.841337	9.65635	5.33254	0.000203674	0.00664028
TXN	1.00553	9.12713	5.3325	0.000203684	0.00664028
NDUFS3	0.505834	8.55728	5.32669	0.000205569	0.00665939
TPPP3	-0.613992	5.72928	-5.32562	0.000205918	0.00665939
RAD51	0.850103	6.13104	5.31937	0.000207968	0.00669889
TOP1	1.08493	8.47178	5.31093	0.000210773	0.00674438
NUDT1	0.722548	6.78246	5.308	0.000211756	0.00674438
CASP3	1.36286	7.15885	5.30693	0.000212114	0.00674438
LAMP1	-0.580246	10.3793	-5.30514	0.000212717	0.00674438
PSMB7	0.487999	9.1687	5.29821	0.000215074	0.00679247
NAMPT	-1.29423	7.24171	-5.29529	0.000216074	0.00679749
CYCS	0.865039	9.73612	5.26479	0.00022682	0.00710792
PSMB3	0.472617	10.0952	5.24212	0.000235175	0.00734126
CD1C	-1.0841	7.27938	-5.2308	0.000239463	0.00744638
ACP2	0.709208	6.89377	5.22273	0.000242574	0.00749048
RPL26L1	0.592151	8.316	5.22232	0.000242734	0.00749048
SDHB	0.594425	8.02313	5.21747	0.000244625	0.00752011
SERPINB6	-0.726871	7.53518	-5.21028	0.000247459	0.00757842
VDAC1	0.653067	8.20588	5.19899	0.000251972	0.00768753
FRY	-1.01124	5.71756	-5.19602	0.000253177	0.00769524
GLDC	1.46092	5.41887	5.18986	0.00025569	0.00774252
CLEC10A	-0.932672	6.18152	-5.18582	0.000257354	0.00776383
PLXDC1	-0.3302	4.77696	-5.17069	0.00026368	0.0079251
GSPT1	1.10809	7.19821	5.16823	0.000264726	0.00792706
ADAM8	-0.675199	8.46943	-5.16468	0.000266241	0.00792963
CARHSP1	0.74588	8.33006	5.16344	0.000266773	0.00792963
ATP5A1	0.784161	11.4004	5.15714	0.000269488	0.00796093
CREBBP	-0.810713	7.67695	-5.15644	0.000269795	0.00796093
DNAJC15	0.970338	8.68628	5.14755	0.000273681	0.00804623
BRD1	-0.493778	6.90205	-5.14435	0.000275096	0.00805851
BLNK	1.62233	7.5643	5.14051	0.000276802	0.00807923
PSMG1	0.700246	6.54127	5.13617	0.000278743	0.00810661
RRAGC	-0.364927	8.69808	-5.13122	0.000280977	0.00814229
MRPL12	0.641009	6.89361	5.10998	0.000290775	0.00839613
UGGT1	0.768507	5.72222	5.10118	0.000294944	0.00848621
CTNNAL1	1.16086	5.69801	5.09719	0.00029685	0.00851076
TROAP	0.35147	5.88204	5.09366	0.000298549	0.0085186
ATP5G1	0.605452	8.27483	5.09225	0.000299231	0.0085186
BTG1	-0.626475	10.6066	-5.08742	0.000301579	0.00855532
GABBR1	-0.468368	6.63702	-5.08403	0.000303239	0.00856704
CCT7	0.391569	9.05704	5.08226	0.000304111	0.00856704
ARF4	0.468779	9.26499	5.07987	0.000305292	0.00857044
PRKCA	-0.518875	5.41082	-5.07021	0.000310107	0.00866097
NDUFA7	0.738969	7.95281	5.06735	0.000311548	0.00866097
SSSCA1	0.814259	6.83936	5.06699	0.000311731	0.00866097
PLK4	0.794604	6.32623	5.06256	0.000313978	0.00869354
MTMR11	-0.938951	7.19631	-5.05804	0.000316288	0.00872761
IVNS1ABP	-0.848474	6.52161	-5.05018	0.000320351	0.00878016
TARS	0.764472	7.87263	5.05015	0.000320365	0.00878016
DDX39A	0.675758	8.85751	5.0474	0.000321796	0.00878961
PARP2	1.00654	5.71598	5.03688	0.000327349	0.00891116
CDC6	1.05375	4.94224	5.03301	0.000329413	0.00893727
NDUFA6	0.626711	8.90077	5.02539	0.000333525	0.00901855
REPS2	-0.454185	5.4314	-5.01514	0.000339134	0.00913967
TRAPPC2L	0.627964	7.87842	5.01127	0.00034128	0.00916695
NLRP1	-0.581222	7.04368	-5.00679	0.000343778	0.00917366
GNAS	0.779525	4.8224	5.0066	0.000343886	0.00917366
PF4	-1.09862	9.50225	-5.00297	0.000345925	0.00917366
TMBIM6	-0.546645	9.98362	-5.00272	0.000346069	0.00917366
TTK	1.47593	4.45975	4.98179	0.000358093	0.00944469
CBFA2T3	-0.541349	6.40974	-4.98087	0.000358629	0.00944469
PTPRE	-0.8946	8.54737	-4.97275	0.000363421	0.00953981
DBF4	1.00084	6.71834	4.96554	0.000367731	0.0096217
NAP1L1	-0.833141	6.93835	-4.96266	0.000369471	0.00963406
LMO4	0.710261	7.11939	4.96081	0.000370587	0.00963406
HCAR3	-2.0439	7.91008	-4.95506	0.000374095	0.00967641
AP1S2	-0.723484	7.38088	-4.95422	0.000374609	0.00967641
SRP54	1.18813	8.0816	4.9491	0.000377759	0.00970606
CELF1	-0.454399	8.49108	-4.94846	0.000378158	0.00970606
TXNL1	0.560629	9.12719	4.94565	0.0003799	0.00971992
DUSP5	1.5549	7.60735	4.9341	0.000387163	0.00987448
CRYBB1	0.473647	5.69416	4.93154	0.000388792	0.00988484
CASP7	0.810912	6.41829	4.92687	0.000391786	0.00992417
AUH	0.655523	6.4043	4.9253	0.000392794	0.00992417
CXCR3	0.983502	6.19253	4.9193	0.000396684	0.00999124
CSF2RB	-1.0627	8.65873	-4.91456	0.000399785	0.0100252
HDLBP	0.915697	7.37443	4.91345	0.000400513	0.0100252
FLNB	-0.371529	6.99344	-4.90812	0.000404037	0.0100597
TUBA1A	-0.847438	10.6984	-4.90761	0.000404377	0.0100597
RGL2	-0.539219	7.73477	-4.90223	0.000407966	0.0100655
FTH1	-0.676782	11.752	-4.90207	0.00040807	0.0100655
KIF15	1.05818	4.7529	4.90099	0.000408799	0.0100655
SEL1L	0.768043	8.63228	4.89981	0.000409594	0.0100655
CDK2	0.710188	6.3913	4.89358	0.000413811	0.0101279
ESPL1	0.586591	6.09086	4.89237	0.000414637	0.0101279
RANBP1	1.14835	8.36095	4.88503	0.000419677	0.0102004
KAT6A	-0.570919	8.96015	-4.88438	0.000420129	0.0102004
ADAM19	0.644681	7.09534	4.87408	0.000427316	0.0103439
RFC4	1.43057	6.99909	4.8612	0.000436496	0.0105345
PROS1	-0.367978	3.89769	-4.85641	0.000439958	0.0105669
MTCH1	-0.444123	9.6533	-4.85512	0.000440898	0.0105669
PSMB1	0.490007	9.90127	4.85394	0.000441759	0.0105669
UBE2S	1.09134	7.22668	4.84874	0.000445564	0.0106231
TXNL4A	0.405378	9.32755	4.84715	0.000446734	0.0106231
SDPR	-1.34431	6.55327	-4.83934	0.000452541	0.0107296
HMGB3	0.723184	5.68944	4.83211	0.00045798	0.0108249
MRTO4	0.408908	7.21525	4.83046	0.000459238	0.0108249
VRK1	1.10139	7.09549	4.82232	0.000465466	0.0109135
SYT17	-0.45849	5.55864	-4.82202	0.000465695	0.0109135
NELL2	-1.10741	8.20785	-4.81639	0.000470053	0.0109838
FAM102A	-0.737419	7.84244	-4.81305	0.000472667	0.0110049
MOAP1	-0.754415	8.04883	-4.81175	0.00047368	0.0110049
CHAF1B	0.550398	4.93956	4.79841	0.000484278	0.0111722
STIL	0.671404	4.70599	4.79777	0.000484793	0.0111722
UBFD1	0.582694	4.97199	4.79748	0.000485025	0.0111722
HMGN2	0.606575	11.2253	4.78939	0.000491582	0.011291
PPP1R7	0.381786	8.19927	4.78502	0.000495162	0.011341
GALR2	0.299089	3.95167	4.78199	0.000497659	0.0113633
CCNC	1.07155	9.37886	4.78043	0.000498945	0.0113633
TRAPPC3	0.550663	7.65503	4.77789	0.00050106	0.0113794
SEMA4D	-0.499796	8.30365	-4.77427	0.000504083	0.011416
SLBP	0.627344	7.70137	4.77139	0.000506501	0.0114387
VCL	-0.872857	8.97942	-4.76939	0.000508187	0.0114448
ATP1B3	0.643485	9.65903	4.76747	0.000509814	0.0114496
FBXO5	1.05641	4.3239	4.76027	0.000515953	0.0115261
IRF8	-0.584553	8.61536	-4.76013	0.000516074	0.0115261
SNRPF	0.417932	8.42542	4.75745	0.000518379	0.0115382
ORC1	0.630163	4.81244	4.75619	0.00051947	0.0115382
HNRNPAB	0.502598	9.41555	4.74681	0.000527648	0.0116878
CCR10	0.81066	5.26034	4.74159	0.000532259	0.0117577
CALCOCO2	-0.47413	8.7334	-4.73539	0.00053779	0.0118475
BRCA1	0.521173	4.55032	4.7193	0.000552418	0.0121367
UNC13B	0.420796	5.60315	4.69727	0.000573129	0.0125249
ATP5O	0.486009	10.1089	4.69722	0.000573186	0.0125249
AMPD3	-0.606798	7.11093	-4.69444	0.000575855	0.0125327
MLH3	-1.05884	6.7304	-4.69362	0.000576646	0.0125327
BCL2A1	-1.5172	9.03477	-4.68504	0.000584987	0.0126799
AIFM1	0.613772	6.91197	4.67735	0.000592562	0.0128098
SLAMF7	1.57219	7.32119	4.67137	0.000598533	0.0128883
TPM4	1.09346	6.94946	4.67003	0.000599883	0.0128883
FCGR2A	-1.37684	7.67639	-4.66894	0.000600974	0.0128883
ACAT1	1.11452	8.18892	4.66356	0.000606425	0.0129473
ACO2	0.669732	8.74296	4.66306	0.000606932	0.0129473
TMED9	0.723034	9.90916	4.6612	0.000608827	0.0129536
ZFP36L2	-0.660082	10.4117	-4.65829	0.000611811	0.0129702
IDH3A	1.27852	7.14308	4.65731	0.000612816	0.0129702
PSMA3	1.02931	9.24979	4.64756	0.000622928	0.0131498
RALB	-0.779348	8.55652	-4.62493	0.00064707	0.0136172
CPSF6	0.841702	7.65161	4.62368	0.000648438	0.0136172
MTMR3	-0.459031	7.28448	-4.61998	0.000652488	0.0136385
CHN2	-0.618541	6.16448	-4.61967	0.000652825	0.0136385
TNFRSF10B	-0.893138	7.1375	-4.6162	0.000656652	0.0136831
HIST1H2AC	-1.03437	8.77315	-4.6106	0.000662867	0.0137424
CTLA4	0.835967	6.09798	4.61058	0.0006629	0.0137424
PRR13	-0.446269	9.45002	-4.60421	0.000670042	0.013855
NDUFB8	0.61967	9.85899	4.60022	0.00067457	0.0138929
RBM6	-0.396159	7.31408	-4.59956	0.000675314	0.0138929
SIGLEC1	0.48144	6.88401	4.59462	0.000680971	0.013945
B9D1	0.845571	5.31478	4.59433	0.000681298	0.013945
CLPP	0.573833	8.01747	4.59208	0.000683893	0.0139628
TBCC	-0.389347	8.00861	-4.58471	0.000692447	0.0140927
VPREB1	0.37178	3.83164	4.5836	0.000693739	0.0140927
TIMELESS	0.580248	6.28589	4.5617	0.000719884	0.0145752
CD97	-0.823983	8.94634	-4.56071	0.0007211	0.0145752
TSHR	0.453554	3.79354	4.55697	0.000725676	0.0146012
SSR2	0.560291	10.5614	4.55563	0.000727322	0.0146012
NEK2	1.03023	4.65861	4.55524	0.000727801	0.0146012
ILF2	0.682031	8.40227	4.55232	0.000731396	0.014637
TBXAS1	-0.59499	7.59217	-4.53994	0.000746892	0.0149102
NEU1	0.65213	7.51197	4.53083	0.000758504	0.0150709
SEC61A1	0.606307	8.383	4.5307	0.000758672	0.0150709
AGO1	-0.39729	7.35493	-4.52194	0.00077002	0.0152588
ATIC	0.429027	8.18511	4.51899	0.000773893	0.0152981
ARNTL2	0.476958	4.0263	4.51299	0.000781809	0.0154169
SSBP2	-0.705515	6.0248	-4.50833	0.000788016	0.0155015
SPINT2	-0.685557	6.78293	-4.50357	0.000794412	0.0155894
ZNF706	0.551772	9.75558	4.49501	0.000806046	0.0157567
PMVK	0.451075	6.60514	4.49443	0.000806839	0.0157567
IARS	0.583269	8.7902	4.48808	0.000815594	0.0158842
MRPL3	0.611041	9.25125	4.48686	0.000817296	0.0158842
GFPT1	1.20056	5.70359	4.4841	0.000821136	0.0159206
LSM2	0.552365	6.93115	4.46991	0.000841199	0.0162677
SRP19	0.984739	8.51909	4.46861	0.000843063	0.0162677
CTBP2	-0.978241	8.36695	-4.46664	0.000845899	0.0162712
ERH	0.74377	9.32514	4.46569	0.00084727	0.0162712
LIN7A	-0.544253	5.09938	-4.45706	0.000859823	0.0164731
IFI6	1.39692	7.29415	4.45333	0.000865306	0.016539
BFSP2	0.458882	5.13979	4.45149	0.000868022	0.0165518
PDGFC	-1.26543	5.37822	-4.44547	0.000876976	0.016672
RASSF2	-0.581947	8.31318	-4.44449	0.00087845	0.016672
DAD1	0.586417	8.95857	4.43978	0.000885542	0.0167008
PARP1	0.612885	8.20588	4.4395	0.000885968	0.0167008
PILRA	-1.22841	6.44005	-4.43937	0.000886163	0.0167008
TNFRSF10C	-0.707805	5.39424	-4.43224	0.000897006	0.0168658
PITPNC1	-0.573395	8.0187	-4.42086	0.000914624	0.0171572
VAMP3	-0.64041	9.06027	-4.40731	0.000936062	0.0175089
PDGFD	-0.472246	6.0206	-4.40628	0.000937706	0.0175089
NDUFS6	0.511615	9.33383	4.40471	0.000940228	0.0175155
NDUFA2	0.402298	9.25747	4.40135	0.000945653	0.0175761
FRAT1	-0.707416	7.42831	-4.38851	0.000966675	0.0179256
SSR1	0.722219	9.83662	4.38039	0.000980226	0.0181353
GPRC5D	0.970225	6.42518	4.37518	0.000989009	0.018217
CDK5	0.382055	6.4233	4.3751	0.000989151	0.018217
AMPD2	-0.777503	8.24628	-4.34048	0.00104973	0.0192887
COX6B1	0.559385	10.0191	4.33897	0.00105246	0.0192951
NET1	0.940395	4.79331	4.33617	0.00105753	0.0193442
PIM2	0.879271	8.07518	4.33282	0.00106365	0.0194122
BAK1	0.729557	6.65835	4.31072	0.0011049	0.0201195
TGFBR2	-0.720037	8.78572	-4.30937	0.00110747	0.0201212
RPLP0	0.522181	11.5333	4.2946	0.00113603	0.0205937
OXCT1	0.871358	7.2537	4.29325	0.00113868	0.0205957
ADA	0.716367	8.14407	4.28943	0.0011462	0.0206854
ZNF318	-0.391178	5.5969	-4.27989	0.00116525	0.0209791
PSMD8	0.485443	9.06868	4.27671	0.00117166	0.0209791
CASP10	0.511548	7.11551	4.27643	0.00117222	0.0209791
NOTCH2	-0.799907	7.96714	-4.27612	0.00117286	0.0209791
APOBEC3G	0.746963	9.23662	4.25082	0.00122528	0.0218684
CKAP4	0.870466	7.33646	4.2485	0.00123021	0.0219081
LAT2	-0.740094	8.62344	-4.23472	0.00125991	0.0223453
SULT1B1	-0.393559	6.78637	-4.23455	0.00126029	0.0223453
TRIM44	-0.461311	8.18895	-4.23202	0.00126583	0.0223944
SUPT4H1	-0.281772	7.57362	-4.23073	0.00126865	0.0223952
ITSN2	-0.427211	6.84109	-4.22406	0.00128341	0.0225491
NCOA3	0.818173	7.85539	4.22395	0.00128365	0.0225491
LANCL2	0.47821	5.89393	4.22302	0.00128573	0.0225491
SETD8	0.500403	4.77241	4.21864	0.00129552	0.0226716
ETNK1	1.06857	5.5778	4.21681	0.00129964	0.0226946
STK10	-0.514359	8.85108	-4.21276	0.00130881	0.0228054
SRSF6	-0.568421	8.80136	-4.20383	0.00132924	0.0231116
LMNB1	0.658665	5.88854	4.19172	0.0013575	0.0235463
PLCG1	-0.505941	7.47404	-4.1902	0.00136109	0.0235463
ARHGAP6	-0.517384	4.26409	-4.1894	0.00136297	0.0235463
ATXN7	-0.901601	6.45265	-4.18089	0.0013833	0.0237838
SGPL1	-0.570247	5.75081	-4.18058	0.00138405	0.0237838
ADCY7	-0.664274	7.21531	-4.17969	0.00138619	0.0237838
CIAO1	0.336567	6.74989	4.17761	0.0013912	0.0237838
TCF7	-0.774675	9.85861	-4.17752	0.00139143	0.0237838
TRIM27	-0.374306	7.69313	-4.17355	0.00140106	0.0238798
PDCD5	0.664083	6.28157	4.17204	0.00140475	0.0238798
CAST	-0.747109	9.06431	-4.17157	0.00140591	0.0238798
FEZ2	-0.595897	7.20821	-4.16942	0.00141116	0.0239187
FGFR1OP	0.484008	6.15229	4.15986	0.00143485	0.0242694
ACTR1A	0.468235	7.84092	4.1561	0.00144429	0.024378
TPM1	-0.576422	5.25933	-4.14534	0.00147161	0.0247298
EMR2	-1.30272	6.06757	-4.14533	0.00147163	0.0247298
NGRN	-0.433917	7.87352	-4.14264	0.00147856	0.0247298
SRM	1.16887	7.52362	4.14223	0.00147961	0.0247298
DYNLT3	-0.885682	8.02127	-4.14191	0.00148042	0.0247298
HLA-DMA	-0.61403	9.36132	-4.14048	0.00148413	0.0247406
RAD51AP1	1.10696	4.25296	4.13816	0.00149014	0.0247896
TFCP2L1	-0.320455	5.62913	-4.1287	0.00151493	0.0251503
BAZ2B	-0.680668	6.00548	-4.12135	0.00153449	0.0253511
TYROBP	-1.00324	10.874	-4.1207	0.00153624	0.0253511
PLAGL1	-0.462439	3.91217	-4.12063	0.00153643	0.0253511
PPP4R1	-0.480472	7.66692	-4.11646	0.00154765	0.0254842
RAB30	0.870222	5.48603	4.10878	0.00156854	0.0257106
PDXK	0.825794	7.59277	4.10828	0.00156994	0.0257106
PRDX1	0.746859	9.88223	4.1063	0.00157537	0.0257106
NOD2	-0.662974	6.14279	-4.10608	0.00157598	0.0257106
TNFRSF8	-0.470309	5.22601	-4.10499	0.00157896	0.0257106
PRIM1	0.816996	7.72424	4.10342	0.00158331	0.0257106
WNT5B	0.426039	4.67113	4.10195	0.00158739	0.0257106
MAK	-0.315849	4.13379	-4.10146	0.00158874	0.0257106
LSM1	0.462603	8.79184	4.101	0.00159002	0.0257106
CD59	1.31098	7.51246	4.09883	0.00159607	0.0257569
APBA2	-0.519565	5.88021	-4.09582	0.00160449	0.0258342
TPD52L2	-0.395696	7.82393	-4.09484	0.00160725	0.0258342
CLEC4E	-0.439814	4.93542	-4.09123	0.00161743	0.0259463
PGS1	-0.484633	7.49486	-4.08877	0.0016244	0.0259881
RFC5	1.00538	6.04782	4.08748	0.00162806	0.0259881
MRPS12	0.383	7.58454	4.08691	0.00162968	0.0259881
ACTN1	-1.10629	8.1763	-4.08545	0.00163385	0.0260033
TCEB1	0.638892	8.62146	4.08258	0.0016421	0.0260376
EIF4G1	0.407501	5.2907	4.08123	0.00164597	0.0260376
ICAM3	-0.718161	9.26459	-4.0795	0.00165098	0.0260376
EPRS	0.625481	8.41004	4.07911	0.00165209	0.0260376
ABCB6	0.400461	5.95301	4.07911	0.00165211	0.0260376
SHMT2	0.561317	7.94189	4.07529	0.00166318	0.0261611
SGCB	0.500135	5.16925	4.07214	0.00167238	0.0262238
COX7B	0.849156	10.1631	4.07171	0.00167365	0.0262238
SLC39A8	0.844546	6.21701	4.06133	0.00170435	0.0266115
IGJ	2.32895	10.2135	4.06013	0.00170794	0.0266115
ARL1	0.91844	7.05695	4.06002	0.00170827	0.0266115
UNC119B	-0.343901	6.50987	-4.05863	0.00171243	0.026625
CSF1R	-1.07421	8.60996	-4.05727	0.00171652	0.0266374
BTG2	-0.68955	9.40694	-4.05317	0.00172891	0.0267782
RNGTT	1.10912	7.78148	4.05095	0.00173567	0.0268315
PARK7	0.397874	10.6707	4.04799	0.00174468	0.0269194
COPS3	0.616312	8.01682	4.04411	0.0017566	0.0270516
HSPD1	0.800865	9.89185	4.04034	0.00176825	0.0271793
SNAP23	-0.551306	8.30547	-4.03681	0.00177924	0.0272963
RNASE6	0.592189	9.40176	4.03532	0.00178392	0.0273162
CLTA	0.40268	8.75045	4.03186	0.00179478	0.027408
BCL11B	-0.845099	8.31801	-4.03126	0.00179669	0.027408
ABLIM1	-0.96258	8.41419	-4.02589	0.0018137	0.0276153
ZBTB18	-1.0373	7.87977	-4.0224	0.00182486	0.027733
CUX1	-0.604198	7.64498	-4.01646	0.00184401	0.0279715
HDAC4	-0.668249	5.87846	-4.01377	0.00185274	0.0280513
DTYMK	0.42013	5.71991	4.01155	0.00185998	0.0281082
PERP	0.540016	3.70713	4.01039	0.0018638	0.0281134
SUCLG1	0.276167	8.81626	4.00557	0.00187964	0.0282995
MAP2K1	-0.331802	8.49497	-4.00267	0.00188926	0.0283721
NPC2	-0.478152	10.1279	-4.00201	0.00189147	0.0283721
ALAS1	0.390828	6.69016	3.99974	0.00189902	0.0284325
STAT5A	-0.392173	7.58815	-3.9902	0.00193118	0.0288598
PRDX2	0.856962	8.86473	3.98917	0.00193469	0.0288598
UBE4B	-0.346467	7.06601	-3.98794	0.00193887	0.0288688
IDE	0.605457	6.9455	3.98555	0.00194705	0.0289373
GSTZ1	0.575601	5.96852	3.9844	0.00195099	0.0289427
MRPL17	0.414929	7.32263	3.98263	0.0019571	0.0289801
PSMC3	0.443993	7.78053	3.97935	0.00196842	0.0290945
CLEC4A	-1.23392	7.22437	-3.97558	0.00198155	0.029229
PHB	0.528035	7.59404	3.97466	0.00198475	0.029229
DPP3	0.512439	6.32429	3.9733	0.00198954	0.0292362
CSNK2A1	0.297152	7.6607	3.97246	0.00199248	0.0292362
RAB32	-0.665802	8.35098	-3.96634	0.00201408	0.0294772
SNRPD3	0.429892	9.25964	3.96575	0.00201619	0.0294772
HSPA13	1.6746	6.75473	3.96248	0.00202786	0.0295943
TIMM8B	0.62522	9.76508	3.9564	0.00204972	0.0298594
FDPS	0.390222	8.16537	3.95386	0.00205893	0.029935
MANBA	-0.566828	7.03509	-3.95293	0.00206231	0.029935
CDKN2C	1.09759	5.05553	3.94834	0.00207907	0.0301241
ZNF593	0.715855	6.41868	3.94366	0.00209631	0.0302801
SEC31A	0.379321	8.89581	3.94339	0.00209733	0.0302801
CCNE2	0.930359	3.65673	3.93928	0.00211258	0.0304461
EXO1	0.523538	5.63144	3.9315	0.00214183	0.0308123
LTB	-1.13068	9.55509	-3.9305	0.00214562	0.0308123
BCCIP	0.761951	6.33824	3.92941	0.00214974	0.0308168
XRCC5	0.481994	9.78962	3.9255	0.00216466	0.0309757
PTTG3P	0.517302	5.06034	3.92204	0.00217793	0.0311105
TREM1	-1.31411	8.01069	-3.92015	0.00218521	0.0311373
SLC7A1	0.230229	4.0919	3.91956	0.0021875	0.0311373
SLC16A1	0.812861	6.45811	3.91827	0.00219249	0.0311534
ST6GALNAC2	-0.410539	6.07827	-3.90985	0.00222539	0.0315654
TFDP1	0.723583	6.23106	3.90794	0.00223294	0.031617
HSPB11	0.765402	6.7694	3.90216	0.00225586	0.0318317
NOV	-0.288236	3.61855	-3.90106	0.00226026	0.0318317
FBP2	0.354961	4.79371	3.90089	0.00226096	0.0318317
EIF2S2	0.780442	10.2657	3.89914	0.00226799	0.0318317
PPY	0.360992	4.94681	3.89829	0.00227139	0.0318317
VDR	0.571781	6.15676	3.89821	0.00227173	0.0318317
NDUFB7	0.425276	7.40433	3.88861	0.00231065	0.0323211
GAS6	0.367131	7.77261	3.8804	0.00234451	0.0327382
MAP4K4	-0.373957	7.45983	-3.87474	0.00236816	0.0329551
WBSCR22	0.488121	7.82536	3.87473	0.0023682	0.0329551
SND1	0.623482	8.36879	3.87344	0.00237361	0.0329736
FCGR3B	-1.35272	9.43574	-3.87162	0.00238131	0.032987
CSTF2	0.426928	7.10473	3.86953	0.00239015	0.032987
GOLGB1	0.448694	7.45732	3.86949	0.00239029	0.032987
CPD	-0.69085	7.06436	-3.86801	0.00239657	0.032987
MKKS	-0.460576	7.38099	-3.86773	0.00239777	0.032987
PCSK5	-0.427748	4.8414	-3.86743	0.00239905	0.032987
TGFBI	-1.08844	9.26523	-3.86382	0.00241447	0.0331128
PTGER4	-0.88211	8.85335	-3.86337	0.00241639	0.0331128
ABCG1	-0.514046	3.7939	-3.8623	0.00242097	0.0331193
DAPK1	-0.791347	7.47869	-3.85832	0.00243811	0.0332975
ADARB1	-0.665376	5.40309	-3.85181	0.00246648	0.0336281
PTAFR	-0.885101	6.67944	-3.85077	0.00247103	0.0336334
ZFAND5	-0.639003	9.36712	-3.84677	0.00248865	0.0337262
ACBD3	0.697363	7.48151	3.84671	0.0024889	0.0337262
CCR7	-1.00538	8.23666	-3.84546	0.00249444	0.0337262
KMT2A	-0.496773	7.28473	-3.84537	0.00249481	0.0337262
CDK4	0.3922	7.77442	3.8445	0.0024987	0.0337262
CLIC4	0.794577	7.34487	3.84011	0.00251823	0.0339331
ANG	0.558311	6.05475	3.83545	0.00253916	0.0341351
POLA2	0.296085	6.31802	3.8349	0.00254166	0.0341351
FH	0.776848	4.53451	3.83282	0.00255107	0.0341557
NGFRAP1	-0.747848	7.72741	-3.83269	0.00255165	0.0341557
GAR1	0.430666	7.2654	3.83088	0.00255985	0.0341652
PDSS1	0.368964	5.13407	3.83068	0.0025608	0.0341652
PSAT1	0.453233	6.89535	3.82491	0.00258719	0.034431
KLF11	-0.714841	6.22614	-3.82446	0.00258924	0.034431
ITPKB	-0.658829	7.0478	-3.81692	0.00262418	0.0348382
JTB	0.326388	10.7319	3.81577	0.00262958	0.0348527
PNRC1	-0.712033	9.31577	-3.8145	0.0026355	0.034874
UBE2L3	0.446717	9.65358	3.80746	0.00266872	0.0352559
P4HB	0.912762	8.03904	3.80361	0.0026871	0.0354408
DARS	0.705791	5.80284	3.80164	0.0026965	0.035478
NCK2	-0.512165	8.28774	-3.80119	0.0026987	0.035478
KCNJ15	-1.36476	5.81986	-3.79696	0.0027191	0.0356881
ING4	-0.298752	6.91124	-3.79256	0.00274049	0.0359107
CBFA2T2	-0.337048	5.92434	-3.78947	0.00275558	0.0360419
EWSR1	0.313357	8.15088	3.78748	0.00276537	0.0360419
EGR1	-1.13724	8.93496	-3.78736	0.00276599	0.0360419
PEA15	-0.773845	7.98551	-3.78688	0.00276834	0.0360419
SEC14L1	1.04348	6.39998	3.77364	0.00283445	0.0368432
LEF1	-0.788405	8.9597	-3.77017	0.002852	0.037012
TSEN34	-0.693163	7.85011	-3.76876	0.00285922	0.0370462
ALOX5	-1.00296	9.39653	-3.76592	0.00287369	0.0371741
STAP1	0.801941	6.24622	3.76277	0.0028899	0.037289
MSH6	0.758975	7.47747	3.7624	0.0028918	0.037289
FPR1	-0.990595	9.9292	-3.75875	0.00291071	0.0374178
CLU	-0.931568	7.03471	-3.75868	0.00291104	0.0374178
SERPINA1	-1.20075	10.2415	-3.75345	0.00293837	0.0377091
CDC7	0.839197	5.80562	3.75219	0.00294498	0.037734
SLC11A1	-0.965227	7.79156	-3.75002	0.00295639	0.0378203
DNM1L	0.674667	6.60785	3.74788	0.00296771	0.0379051
ZFP36L1	-1.24997	7.23992	-3.74695	0.00297266	0.0379084
MBTPS1	0.331509	7.65019	3.73726	0.00302453	0.0384672
TMEM147	0.341215	8.50963	3.73699	0.00302599	0.0384672
GNAQ	-0.787744	8.74875	-3.73461	0.00303888	0.0385704
RFC3	1.07189	5.81499	3.73244	0.00305067	0.0386593
MTX2	0.73152	5.471	3.73107	0.00305818	0.0386939
FHIT	-0.590638	5.45682	-3.72234	0.00310624	0.0392406
PRMT2	-0.686201	7.18737	-3.72041	0.00311696	0.0393146
CD93	-0.996065	8.83694	-3.71634	0.00313976	0.0395404
LGALS1	0.677722	11.2378	3.71533	0.00314542	0.0395501
PMCH	0.269125	4.79432	3.71272	0.00316013	0.0396688
SARAF	-0.516018	10.6866	-3.71192	0.00316467	0.0396688
KPNA2	1.00461	7.51659	3.71073	0.00317141	0.0396917
SDCBP	-0.6179	10.3524	-3.70685	0.00319351	0.0399066
PRKCB	-0.359915	9.62902	-3.70571	0.00320002	0.0399261
ABCB9	0.801828	5.16523	3.70044	0.0032303	0.0402164
MTMR4	-0.254228	6.94514	-3.69994	0.00323323	0.0402164
SPAG6	0.275438	4.18467	3.69687	0.00325105	0.040376
SAT1	-0.65388	9.81251	-3.6925	0.00327654	0.0406302
EIF2AK3	1.07689	6.73405	3.69158	0.00328194	0.0406348
SEC23B	0.67149	6.55869	3.68786	0.00330386	0.0408436
FICD	0.499281	6.76516	3.6866	0.00331137	0.0408677
IL10RA	-0.709372	9.46445	-3.68583	0.00331592	0.0408677
NMT1	0.296495	7.7919	3.68099	0.0033448	0.0411609
CSE1L	1.00538	5.93177	3.67479	0.00338218	0.0415305
YIF1A	0.747356	7.79426	3.67428	0.00338521	0.0415305
ZNF136	-0.306291	6.40528	-3.67346	0.00339024	0.0415305
IER2	-0.923618	11.4284	-3.67113	0.00340439	0.0416407
PIP5K1B	1.08352	6.19919	3.67017	0.00341028	0.0416497
DNASE1L1	-0.310847	7.43101	-3.66833	0.0034215	0.0417237
BATF3	-0.600511	5.84987	-3.66536	0.00343976	0.0418832
IL1R1	-0.279675	3.62573	-3.65385	0.00351152	0.0426927
USP20	-0.451111	6.37015	-3.64993	0.00353632	0.04287
PRNP	-0.590532	7.61779	-3.64987	0.00353671	0.04287
GALE	0.411756	5.47256	3.64572	0.00356312	0.0431255
PECAM1	-0.534654	9.90727	-3.64382	0.00357529	0.0431589
MAP3K7CL	-1.5649	6.43663	-3.64352	0.0035772	0.0431589
LYN	-0.876772	8.30387	-3.64279	0.00358189	0.0431589
NDUFA1	0.497522	10.135	3.63833	0.00361068	0.043441
AQP9	-1.31227	8.03613	-3.63411	0.00363816	0.0437065
LMAN1	1.19594	5.89835	3.63184	0.003653	0.0438197
UBE2G1	0.853827	8.71591	3.6297	0.00366703	0.0439229
POLM	-0.394352	5.91047	-3.62735	0.00368253	0.0440433
GDI1	-0.484531	7.44318	-3.62571	0.00369338	0.0441078
JUNB	-1.35016	9.08073	-3.62478	0.00369956	0.0441164
EMR1	-0.784472	6.87987	-3.62054	0.00372787	0.0443885
CIB1	-0.384361	8.32425	-3.61936	0.0037358	0.0444176
PSMC2	0.878458	9.43652	3.61312	0.00377787	0.0448518
MYO5A	0.692423	6.23123	3.61041	0.00379637	0.0449813
GOLPH3	0.439671	8.93417	3.60989	0.0037999	0.0449813
NCAM1	-0.629701	5.28551	-3.60574	0.00382831	0.0452512
DSCR3	-0.315567	7.61365	-3.6011	0.00386041	0.0455642
PTGS1	-0.969915	6.38089	-3.59876	0.00387671	0.0456899
PNO1	0.675363	7.05515	3.59794	0.00388244	0.0456907
HMBS	0.453415	7.46129	3.59538	0.0039003	0.0457918
FGF9	-0.259314	4.63863	-3.59509	0.00390236	0.0457918
MEF2C	0.706664	9.03585	3.5912	0.00392976	0.0460466
GLO1	0.36479	9.00608	3.58882	0.00394663	0.0461773
ST6GALNAC4	1.01456	5.97146	3.58724	0.00395785	0.0462416
PCTP	-0.403804	7.01968	-3.58317	0.00398697	0.0465146
DNAJB1	-0.718633	8.16722	-3.57979	0.00401123	0.0467289
RTCA	1.07504	7.8977	3.57843	0.00402108	0.0467289
RNF11	-0.584026	8.07599	-3.57821	0.00402267	0.0467289
DPAGT1	0.538614	7.1226	3.5745	0.00404961	0.0469743
NCKIPSD	-0.272095	6.36407	-3.57126	0.00407329	0.0471256
KCNS1	0.267336	6.61207	3.5708	0.00407668	0.0471256
LYST	-0.374826	6.5174	-3.57033	0.00408014	0.0471256
LAIR1	-0.337939	8.13165	-3.56612	0.00411123	0.0474169
HSD17B10	0.487613	8.66599	3.56408	0.00412633	0.0475233
KLF6	-0.990293	9.59822	-3.5625	0.00413809	0.047591
PPAT	0.689657	6.34414	3.5592	0.00416273	0.0478064
PVALB	-0.370159	5.59086	-3.55534	0.00419182	0.0480722
CD55	-0.843571	7.29576	-3.55197	0.00421732	0.048296
TIMM17A	0.655443	8.46085	3.54765	0.00425027	0.0485561
COPE	0.742779	8.9463	3.54733	0.00425271	0.0485561
TRIM8	-0.538987	7.16218	-3.54664	0.00425804	0.0485561
NCF2	-0.829085	9.74951	-3.54353	0.00428199	0.0487532
PHGDH	0.271048	6.16719	3.54283	0.00428739	0.0487532
GPR137B	-0.582203	5.90677	-3.54091	0.00430224	0.0488534
LSM3	0.651857	9.23061	3.53851	0.00432087	0.0489506
MNT	-0.472332	7.2089	-3.53825	0.00432291	0.0489506
CNKSR1	0.565764	6.09311	3.53646	0.00433688	0.0490354
PYCR1	0.424858	6.61075	3.53574	0.00434253	0.0490354
USP14	0.514401	8.6567	3.53207	0.00437134	0.0492919
PTPN12	-0.59698	8.184	-3.53039	0.00438462	0.0493728
CCNL1	-0.632279	9.55618	-3.52857	0.00439899	0.0494657
KLF4	-1.20453	8.82535	-3.51868	0.00447819	0.0502844
PDAP1	0.470026	6.4847	3.51793	0.00448424	0.0502844
OPN3	-0.354649	7.72416	-3.51359	0.00451956	0.0506103
PLCB2	-0.594299	7.80531	-3.50866	0.00455993	0.0509918
CACYBP	0.607121	6.16483	3.50253	0.00461069	0.0514882
ZBP1	0.438615	6.09931	3.50145	0.00461967	0.0515129
MTHFD2	0.768552	8.40252	3.50073	0.00462565	0.0515129
FAM65B	-0.672606	8.36997	-3.48915	0.00472347	0.05253
UCHL3	0.600579	7.47805	3.48759	0.00473674	0.0525825
PDK1	0.832422	5.98093	3.4869	0.00474268	0.0525825
ZW10	0.309908	6.9157	3.48538	0.00475574	0.0525825
BCL11A	-0.715074	5.76708	-3.48461	0.00476234	0.0525825
SHFM1	0.492955	8.08772	3.48423	0.00476563	0.0525825
VNN3	-0.436758	5.28173	-3.48404	0.00476722	0.0525825
LPP	-0.560943	7.0861	-3.48065	0.00479654	0.0528339
C6orf48	-0.465945	9.52231	-3.47951	0.00480642	0.0528706
CD180	0.425384	7.55421	3.47446	0.00485052	0.0532832
ETFA	0.59511	8.13656	3.47224	0.00486997	0.0533571
RNF130	-0.767777	9.05231	-3.47173	0.00487446	0.0533571
PDHB	0.330498	9.02979	3.47144	0.00487704	0.0533571
GYG1	0.397447	8.93994	3.46965	0.00489282	0.0534574
PELI2	-0.629995	6.65875	-3.46846	0.00490336	0.0535002
KLHL3	-0.398763	5.70062	-3.46645	0.00492122	0.0536227
OSM	-0.387315	5.41344	-3.46101	0.00496984	0.0540796
OAS2	0.760756	8.16808	3.45512	0.00502311	0.0545164
CDC27	0.726711	6.53159	3.45508	0.00502346	0.0545164
RPS5	0.311323	12.2977	3.45348	0.00503802	0.0546011
HAX1	0.549519	9.0975	3.44975	0.00507216	0.0548974
PCBP2	-0.523601	8.97972	-3.44787	0.0050894	0.0550105
POLA1	0.412176	6.53467	3.4425	0.00513914	0.0554739
MBNL1	-0.435198	10.3869	-3.43842	0.00517718	0.05581
DPYSL2	-0.882463	8.99045	-3.43633	0.00519678	0.0559466
QPRT	0.383455	5.36919	3.43485	0.00521073	0.0560223
TRAM1	0.697577	10.2254	3.43095	0.00524766	0.0562963
HSPB1	-0.854858	6.20596	-3.43069	0.00525014	0.0562963
POP4	0.410678	8.24796	3.42656	0.00528958	0.056644
CRTAP	-0.508357	5.54565	-3.42323	0.00532154	0.0569109
TSG101	0.309478	8.57759	3.42182	0.00533519	0.0569815
IL16	-0.519421	8.38552	-3.41745	0.00537755	0.0573581
ZNF185	-0.563412	7.42512	-3.41657	0.00538608	0.0573735
PSMC5	0.263564	8.87502	3.41278	0.00542326	0.0574583
NDEL1	-0.29945	7.74993	-3.41262	0.00542476	0.0574583
CHST12	0.825155	7.97775	3.4123	0.00542797	0.0574583
CXCR6	1.25911	6.06839	3.41214	0.00542955	0.0574583
CYTH4	-0.646936	8.59993	-3.41213	0.00542958	0.0574583
BCAS2	0.464715	7.8953	3.41084	0.00544233	0.057518
MDH2	0.520906	9.03805	3.40994	0.00545116	0.0575361
CITED2	0.472927	7.72784	3.40481	0.00550209	0.0579979
ATXN2	-0.350201	7.0794	-3.40336	0.00551659	0.0580122
CEBPB	-0.988635	10.7156	-3.40316	0.00551858	0.0580122
CSF3R	-1.28419	7.45452	-3.40252	0.00552498	0.0580122
SSR3	1.40847	5.51648	3.39641	0.00558645	0.0585817
IL3RA	-0.369204	6.14982	-3.39074	0.00564422	0.0591108
HNRNPD	0.325196	8.98966	3.38686	0.005684	0.0594504
SPAG4	0.361953	4.65444	3.38454	0.00570804	0.0596247
LIG1	0.413759	6.45069	3.38372	0.00571652	0.0596362
SLC27A2	0.332051	4.25393	3.3812	0.00574273	0.0597928
COPG1	0.807023	6.75956	3.38085	0.00574632	0.0597928
C9orf53	0.241938	4.35133	3.37866	0.0057692	0.0599537
RNASET2	-0.539409	10.0727	-3.3754	0.0058034	0.0602317
SCML1	-0.587655	5.00376	-3.37184	0.00584101	0.0605443
TMED2	1.07088	9.29123	3.37075	0.00585257	0.0605865
LTBP1	-0.407499	5.96985	-3.36835	0.00587814	0.0607733
ISG15	1.13471	9.31863	3.36475	0.00591659	0.0610927
NXF1	-0.458613	8.23784	-3.36344	0.00593072	0.0611533
ATXN10	0.248495	9.31031	3.36253	0.00594051	0.0611533
RND3	-0.218675	4.13559	-3.36127	0.00595414	0.0611533
HGD	-0.411065	5.74697	-3.36088	0.00595831	0.0611533
KLRB1	-1.08304	9.4405	-3.3607	0.00596027	0.0611533
RUVBL1	0.38832	7.28244	3.35871	0.00598185	0.061297
PBXIP1	-0.569595	8.10775	-3.35607	0.00601059	0.0615134
COL9A3	0.533393	5.27889	3.3512	0.0060639	0.0619806
MYL12B	-0.238823	10.1292	-3.34244	0.00616114	0.0628904
SCN5A	-0.286743	5.29432	-3.34178	0.00616847	0.0628904
PSMD13	0.28148	7.63272	3.34081	0.00617936	0.0629221
ITGAX	-0.721339	6.75241	-3.33265	0.00627161	0.063781
P2RY13	-1.04837	7.36034	-3.3303	0.00629844	0.0639735
TUBB4B	0.606369	8.23664	3.32827	0.00632174	0.0640799
UBE2G2	-0.419978	7.31227	-3.32773	0.00632791	0.0640799
IL18BP	0.207327	5.91357	3.32732	0.00633269	0.0640799
NDUFB6	0.510229	8.52913	3.32621	0.00634541	0.0641283
HLA-F	-0.606174	6.97535	-3.32251	0.00638823	0.0643856
FCGBP	-0.394733	5.81985	-3.32159	0.00639888	0.0643856
GART	0.62264	6.62737	3.32147	0.00640026	0.0643856
DUSP14	-0.372611	5.72089	-3.32126	0.00640272	0.0643856
EMC8	0.4132	6.72904	3.31861	0.00643369	0.0646167
SCD	0.478947	5.21349	3.31341	0.00649469	0.0651484
RAB31	-0.981339	8.34499	-3.31116	0.00652138	0.065335
HLA-DPB1	-0.874234	11.0689	-3.3098	0.00653749	0.0654153
APOBR	-0.571332	6.96067	-3.30822	0.00655628	0.0655222
SOS2	-0.652966	7.1601	-3.30237	0.00662632	0.0661405
BAG2	0.612373	5.25891	3.30086	0.00664452	0.0662404
GLUL	-0.820629	9.5328	-3.29486	0.0067174	0.0668845
RGS2	-1.05242	11.1846	-3.29342	0.006735	0.0669648
RPS27L	0.551648	9.64611	3.29285	0.00674204	0.0669648
SMC4	1.43612	7.69693	3.29203	0.00675214	0.0669829
GCH1	-0.486298	9.45868	-3.2906	0.00676961	0.0670739
SNRPD2	0.33356	10.8573	3.28822	0.00679906	0.0672832
BLCAP	-0.333563	8.07025	-3.28623	0.0068237	0.0674446
BMP6	0.416929	5.36194	3.28262	0.00686867	0.0677686
MLH1	0.630751	8.31468	3.28225	0.00687326	0.0677686
BCL6	-1.12239	7.90829	-3.27423	0.00697428	0.068681
RXRA	-0.659842	7.82269	-3.27048	0.00702198	0.0688874
DKKL1	0.360972	5.3077	3.27034	0.00702382	0.0688874
SKAP2	-0.608787	8.45275	-3.27003	0.00702771	0.0688874
PRDM1	0.497289	6.98547	3.26964	0.00703267	0.0688874
CMA1	0.219072	4.11883	3.26924	0.00703785	0.0688874
MKNK1	-0.350354	7.69653	-3.26744	0.00706098	0.0689081
PDIA3	0.805028	9.67677	3.26712	0.007065	0.0689081
ENO2	-0.43337	5.7211	-3.26668	0.0070707	0.0689081
GTF2A2	0.329743	8.65772	3.26642	0.00707405	0.0689081
PRSS23	-0.532445	6.56549	-3.26463	0.00709707	0.0690491
LY86	-0.608551	9.46056	-3.26371	0.00710896	0.0690817
HIBCH	1.18557	5.98497	3.26232	0.00712702	0.069174
ACADM	0.879303	6.95931	3.26016	0.00715505	0.0693628
ABCC5	-0.327665	7.07302	-3.25401	0.0072356	0.0700597
C1GALT1	0.580564	5.9335	3.25289	0.00725035	0.0701185
PTTG1IP	-0.403551	9.25191	-3.25151	0.00726857	0.0702108
DUSP1	-1.01164	12.0888	-3.25024	0.00728539	0.0702613
IRF4	0.40361	5.7732	3.24981	0.00729118	0.0702613
LIG3	0.297979	5.67422	3.24708	0.00732745	0.0705267
FGL2	-0.883277	9.67168	-3.24332	0.00737775	0.0708615
LCP2	-0.504432	8.24505	-3.24317	0.00737976	0.0708615
TBL1X	-0.474175	7.92657	-3.23987	0.00742421	0.0712037
TNFRSF1A	-0.457459	8.07678	-3.23887	0.00743785	0.07125
FAM193A	-0.289601	6.9553	-3.23651	0.00746981	0.0714715
UBXN1	-0.418739	8.83014	-3.23565	0.00748161	0.0714998
NEURL1	-0.271372	4.59508	-3.23307	0.00751682	0.0716729
SCARB2	0.440492	5.85939	3.23302	0.00751745	0.0716729
BARD1	0.772299	6.33412	3.2256	0.00761976	0.0725175
PDE3B	-0.368323	6.32549	-3.22529	0.00762398	0.0725175
CXCL9	-0.337342	5.74944	-3.22111	0.0076823	0.0729863
HSPA14	0.600668	7.24798	3.21661	0.00774556	0.0734549
RCC1	0.358001	6.26709	3.21631	0.00774978	0.0734549
HIST1H4L	0.210605	3.61799	3.21296	0.00779719	0.0737845
HSPA1L	-0.380247	6.07127	-3.21256	0.00780282	0.0737845
SNRPG	0.692093	9.74181	3.21127	0.00782129	0.0738728
C12orf4	0.62328	5.97349	3.20882	0.00785624	0.0741163
ARL3	0.324883	6.02777	3.20325	0.00793632	0.0747846
RUVBL2	0.423747	7.77559	3.20218	0.00795178	0.0748161
WHSC1	0.476418	6.40962	3.20174	0.00795817	0.0748161
POMC	0.248878	5.13708	3.19971	0.00798776	0.075007
MYLK	-0.414913	5.48649	-3.19727	0.00802333	0.075177
UBAP2	0.537448	6.74651	3.19717	0.0080248	0.075177
RAD52	-0.250876	4.21041	-3.19656	0.00803376	0.075177
SLIT1	-0.287842	6.16006	-3.1937	0.0080757	0.0754231
MST4	-0.38611	7.66851	-3.19349	0.00807871	0.0754231
ATRAID	0.362608	9.39798	3.19091	0.0081169	0.0756922
CDIPT	-0.483405	9.13336	-3.18832	0.00815532	0.0759629
PDE4A	-0.492635	5.95417	-3.18265	0.00824004	0.0766637
RNF2	-0.343242	4.36599	-3.18049	0.00827243	0.0768766
TRIO	-0.346149	5.56738	-3.17837	0.00830452	0.0770862
PSEN1	-0.442775	7.04609	-3.1775	0.00831767	0.0771197
NPC1	-0.482684	7.21479	-3.17659	0.00833155	0.0771599
MAL	-1.00838	7.21209	-3.17542	0.00834929	0.0772357
TRIM26	0.384401	7.07334	3.17348	0.00837885	0.0773606
HCCS	-0.340655	6.08303	-3.17318	0.00838346	0.0773606
CAPN3	-0.466283	6.01948	-3.17266	0.00839149	0.0773606
GPR19	0.28766	4.9121	3.17182	0.0084043	0.0773904
DYRK1A	-0.504771	8.82655	-3.17105	0.00841617	0.0774007
NPM1	0.303267	11.6143	3.1705	0.00842457	0.0774007
TNFRSF14	-0.487962	7.17406	-3.16499	0.00850963	0.0780741
TACO1	0.337888	6.14145	3.1645	0.00851717	0.0780741
SLC35F2	0.394526	6.4684	3.15931	0.00859826	0.0787281
HIST1H2BH	0.718361	6.01791	3.15682	0.00863737	0.0789967
NAPG	0.680397	6.36887	3.15598	0.00865058	0.0790282
TAF7	-0.391328	8.5495	-3.15522	0.00866265	0.0790492
DYRK1B	-0.395768	5.7654	-3.15392	0.00868316	0.079147
TIE1	-0.224373	4.27085	-3.15197	0.00871413	0.0793398
DECR1	0.629488	8.54055	3.14998	0.00874577	0.0794947
UNC119	-0.412313	7.60153	-3.14966	0.00875081	0.0794947
G0S2	-2.82935	7.62854	-3.14842	0.00877073	0.0795863
ZNF331	-0.36387	6.25639	-3.14673	0.00879784	0.0797382
WIPF1	-0.400007	10.0048	-3.14614	0.0088072	0.0797382
DACT1	-0.336601	4.22119	-3.1448	0.00882881	0.0798445
PFN2	-0.310635	5.47314	-3.14257	0.00886485	0.0800808
ZNF174	0.314247	4.00277	3.14046	0.00889903	0.0802998
ARID3A	0.401855	5.4352	3.13937	0.00891663	0.080369
FAM13B	-0.634001	7.40933	-3.13837	0.00893289	0.080375
LAG3	0.799019	6.45298	3.13811	0.00893719	0.080375
FAM117A	-0.496195	8.78291	-3.13611	0.0089698	0.0805432
SRRD	0.236546	6.73637	3.13575	0.00897581	0.0805432
PSMD3	0.482212	6.06203	3.13347	0.00901325	0.0807895
PGAM1	0.368687	9.98065	3.13272	0.0090255	0.0808097
CDA	-0.729302	6.79964	-3.13065	0.00905965	0.0810257
DAPP1	-0.485821	7.00575	-3.12564	0.00914291	0.08168
AKR1B1	0.500609	9.06867	3.12274	0.00919144	0.0820154
UGDH	0.31861	5.15541	3.12218	0.00920074	0.0820154
RGS10	-0.295527	9.2715	-3.11874	0.00925876	0.0824078
HIST1H2BD	0.389493	7.25853	3.11836	0.00926515	0.0824078
TM6SF1	-0.674623	5.9661	-3.1122	0.00936993	0.0832482
MR1	0.352285	5.85742	3.11012	0.00940546	0.0833278
HEBP1	-0.552432	7.54317	-3.10994	0.00940858	0.0833278
POLR2D	0.363081	6.05268	3.10987	0.0094098	0.0833278
NME3	-0.431765	6.90218	-3.1046	0.00950067	0.0840404
CENPI	0.195992	3.54063	3.10381	0.00951447	0.0840705
DNMT1	0.449269	7.55374	3.10186	0.0095483	0.0842773
MMD	-0.819787	7.82616	-3.09893	0.00959959	0.0845464
DDB2	0.439471	6.52727	3.09892	0.0095997	0.0845464
EZH1	-0.248556	7.32407	-3.09758	0.00962321	0.0846612
SLC7A7	-0.739465	9.74514	-3.09665	0.00963964	0.0847136
EIF3I	0.360727	8.98738	3.09585	0.00965373	0.0847231
PLK2	-0.285239	3.55327	-3.0952	0.00966519	0.0847231
SF3A3	-0.26208	7.02995	-3.0948	0.00967217	0.0847231
CLEC5A	-0.37596	4.69995	-3.09412	0.00968422	0.0847233
TPM2	-0.228117	4.22008	-3.09362	0.00969314	0.0847233
ACVR2A	-0.45328	5.84488	-3.09158	0.00972917	0.0849464
GK	-0.573544	4.54302	-3.08685	0.00981362	0.0855123
RPL31	-0.432835	7.45782	-3.08676	0.00981514	0.0855123
RAPGEF5	0.387392	4.1612	3.08275	0.00988732	0.0860484
FGF20	0.193146	3.64149	3.07988	0.00993931	0.0862808
GOLGA7	-0.605574	8.58717	-3.07985	0.0099398	0.0862808
TMSB10	0.282579	13.1049	3.07951	0.00994603	0.0862808
CYP27A1	-0.575535	7.54806	-3.07823	0.0099692	0.0863099
NEUROG1	0.21439	5.27131	3.07815	0.00997074	0.0863099
DUT	0.588304	5.99117	3.07736	0.0099851	0.0863417
IL1R2	-0.875161	6.28724	-3.07454	0.0100366	0.0866782
CINP	0.447769	5.04244	3.07406	0.0100455	0.0866782
CCT8	0.50696	10.1741	3.06816	0.0101544	0.0873546
PABPN1	-0.235693	6.14189	-3.06815	0.0101545	0.0873546
TSPAN32	-0.450112	7.47696	-3.06681	0.0101793	0.0873546
LGMN	0.405496	4.8415	3.06655	0.0101841	0.0873546
SRP72	0.723713	9.19466	3.06634	0.010188	0.0873546
SIVA1	-0.309732	6.07549	-3.06623	0.0101902	0.0873546
NUCB2	0.899768	6.93143	3.0653	0.0102075	0.0873546
EIF3J	0.56168	7.23228	3.06515	0.0102103	0.0873546
MAP3K8	-0.456945	4.80159	-3.06259	0.0102581	0.0876712
ADCY9	-0.530731	5.26807	-3.06033	0.0103005	0.0879407
IFI44	1.07332	8.46587	3.05915	0.0103227	0.0880368
TCEB3	0.283351	7.28808	3.05606	0.0103811	0.0884415
DYNLL1	0.400435	9.92688	3.05281	0.010443	0.0887894
BCL2L11	0.351493	4.04201	3.05276	0.0104439	0.0887894
ALOX5AP	-0.631862	9.95852	-3.05167	0.0104647	0.0888161
OAS1	0.81488	7.77503	3.05145	0.010469	0.0888161
DUSP22	-0.404891	8.06836	-3.04936	0.010509	0.0890623
FDX1	0.487821	6.1577	3.04808	0.0105336	0.0891768
CD33	-0.489726	7.51033	-3.0472	0.0105504	0.0892092
REC8	0.404679	7.58131	3.04673	0.0105595	0.0892092
LILRA2	-1.18237	7.94916	-3.04423	0.0106078	0.0895245
TNFSF4	-0.381488	5.66078	-3.04275	0.0106366	0.0896734
CLIC1	0.277632	10.7155	3.04202	0.0106508	0.0896998
MATK	-0.549858	6.80494	-3.04039	0.0106825	0.0897965
RXRB	-0.405858	6.9751	-3.04029	0.0106845	0.0897965
EIF1B	-0.332536	8.3217	-3.03892	0.0107112	0.0898849
GNG5	0.306056	9.9648	3.03861	0.0107173	0.0898849
PRIM2	0.198888	3.52839	3.0373	0.010743	0.0900075
NR4A2	-1.33606	5.01734	-3.03573	0.0107737	0.0901716
RARA	-0.633337	6.13472	-3.03367	0.0108144	0.0904185
VAV2	-0.191443	6.49331	-3.03218	0.0108439	0.0905716
CD160	-0.842326	7.41342	-3.03099	0.0108675	0.0906749
MGAT2	0.798115	8.65533	3.03031	0.0108811	0.0906943
SQLE	0.611237	6.28147	3.02947	0.0108977	0.0907396
MORF4L2	0.555483	9.0734	3.02854	0.0109163	0.0908004
DGKD	-0.333902	8.37179	-3.02676	0.0109519	0.0910031
MAPK6	0.63576	8.19828	3.02569	0.0109733	0.0910392
AHCY	0.603069	7.2761	3.02542	0.0109788	0.0910392
CLC	-1.81691	7.86554	-3.0243	0.0110012	0.0911322
ABR	-0.399695	7.67051	-3.02303	0.0110266	0.091249
CD2BP2	-0.303948	7.06848	-3.02024	0.0110831	0.0915554
CRTAM	-0.499423	5.77524	-3.02008	0.0110863	0.0915554
GMDS	0.626348	5.25072	3.0193	0.011102	0.0915915
GATA3	-0.466102	8.20627	-3.01808	0.0111268	0.0917026
SENP2	0.370882	6.84481	3.01664	0.0111563	0.0918517
DCAF8	-0.304817	6.29136	-3.01544	0.0111807	0.0919488
MAP3K13	0.232725	5.19108	3.01435	0.011203	0.0919488
FXR1	-0.534182	5.55281	-3.01418	0.0112065	0.0919488
SFXN3	-0.318421	6.59378	-3.01378	0.0112146	0.0919488
PPA1	0.641258	10.2912	3.01328	0.0112249	0.0919488
AKR1A1	0.393188	8.89401	3.01258	0.0112393	0.0919731
PSMB5	0.294221	7.2151	3.00757	0.0113426	0.0927248
TEK	-0.175581	3.75918	-3.00482	0.0113997	0.0930974
GUSB	0.340649	8.96639	3.00077	0.0114843	0.0936942
YTHDC1	-0.404823	9.04287	-2.99792	0.0115444	0.0940889
DNAJB9	0.756606	8.45317	2.99589	0.0115872	0.0943433
TAL1	-0.599187	5.17813	-2.99438	0.0116191	0.0945076
FANCG	0.598832	6.75639	2.99329	0.0116424	0.0946015
CSTA	-0.883762	10.0501	-2.99222	0.0116652	0.0946485
ATOX1	0.495657	8.12035	2.99175	0.0116753	0.0946485
EXOSC10	0.269846	6.65028	2.99137	0.0116833	0.0946485
WDR61	0.36665	8.11935	2.9859	0.0118006	0.0955032
HCK	-1.02819	9.19332	-2.98383	0.0118454	0.09577
EIF4ENIF1	0.316035	6.54083	2.98249	0.0118743	0.0959076
NR3C2	-0.445312	4.84298	-2.97988	0.0119311	0.0962706
CREB3	0.310146	7.34144	2.97749	0.0119834	0.0965964
NME7	0.479458	6.09358	2.97596	0.0120169	0.0967694
TECR	0.712803	7.85244	2.97415	0.0120567	0.0969934
FYN	-0.43148	10.0843	-2.97222	0.0120994	0.0972234
RTN4	-0.410994	9.67553	-2.97177	0.0121093	0.0972234
GNG10	-0.725191	8.44691	-2.96953	0.0121589	0.0975249
SH2B3	-0.650658	7.6129	-2.96893	0.0121722	0.0975345
MACF1	-0.400005	8.26069	-2.9614	0.0123409	0.0987879
LILRB3	-0.478937	8.38127	-2.95923	0.0123898	0.0990817
DCTN3	0.424246	8.50101	2.95663	0.0124488	0.0994553
CHEK2	0.241099	5.96357	2.95399	0.0125091	0.0997626
SCGN	-0.242593	6.00446	-2.95386	0.012512	0.0997626
GAB2	-0.519031	6.9887	-2.95257	0.0125415	0.0998133
ATG7	-0.293676	6.20199	-2.95251	0.012543	0.0998133
TKT	-0.818822	9.7065	-2.95152	0.0125658	0.0998959
CTTN	-0.480284	6.08066	-2.94547	0.0127055	0.100907
PSMD12	0.835348	7.33894	2.9448	0.012721	0.100931
LAP3	0.950231	9.42369	2.94291	0.0127649	0.10118
PSMD11	0.522831	8.46191	2.94227	0.0127798	0.101199
ASNS	1.04023	6.69172	2.94049	0.0128214	0.10143
UBE2H	0.468336	6.36182	2.93716	0.0128998	0.101912
GIT2	-0.469793	7.50847	-2.93683	0.0129076	0.101912
TLR2	-0.696088	8.85202	-2.93537	0.012942	0.102084
USO1	0.803952	8.96738	2.93399	0.0129747	0.102208
CACNA1I	-0.305832	5.66349	-2.93364	0.012983	0.102208
CANX	0.750363	9.34576	2.93014	0.0130662	0.102763
CXCR1	-0.455486	7.03446	-2.92804	0.0131166	0.103039
IMPDH1	-0.401612	7.60339	-2.92761	0.0131268	0.103039
RECK	-0.301221	4.45593	-2.92626	0.0131591	0.103193
ITGB3BP	0.808623	7.15587	2.92506	0.0131881	0.10332
PYGL	-0.891903	7.04719	-2.92046	0.0132995	0.103932
MECP2	-0.415044	6.09957	-2.92038	0.0133015	0.103932
SCFD1	0.962509	7.71903	2.92024	0.0133048	0.103932
PRKCZ	-0.385358	5.95611	-2.91912	0.0133321	0.10401
ABCC2	0.161992	4.60323	2.91877	0.0133406	0.10401
PHC2	-0.359705	8.02376	-2.91814	0.013356	0.10403
UBL3	-0.410739	7.55053	-2.91677	0.0133895	0.104191
CIRBP	-0.432346	9.00293	-2.91529	0.0134257	0.104292
STX3	-0.602794	6.85474	-2.91518	0.0134283	0.104292
CTSK	-0.280636	5.89713	-2.91452	0.0134446	0.104318
FCER1G	-0.717082	10.1621	-2.913	0.013482	0.104471
GOT2	0.357464	8.1383	2.91267	0.0134901	0.104471
MAN2A1	0.897084	8.09904	2.91028	0.013549	0.104827
BIRC3	-0.965656	6.81376	-2.90782	0.0136102	0.105199
NINJ2	-0.338553	6.61904	-2.9057	0.013663	0.105507
PTEN	-0.561677	6.1589	-2.90434	0.0136971	0.105623
CRISP2	0.184786	3.46989	2.90405	0.0137043	0.105623
SIRT1	-0.518632	6.87741	-2.90219	0.0137509	0.105882
APBA3	-0.323275	6.8364	-2.89796	0.0138577	0.106603
PRPS2	0.534133	7.02279	2.89488	0.0139358	0.107102
ZEB2	-0.67423	4.67337	-2.89417	0.0139539	0.107139
NUDT6	0.254888	3.78902	2.89254	0.0139956	0.10734
DPYD	-0.892551	8.01056	-2.89211	0.0140066	0.10734
PSME3	-0.38661	5.4585	-2.89137	0.0140255	0.107383
ACPP	-0.34218	5.39081	-2.89003	0.01406	0.107545
LEPROT	-0.418347	7.91214	-2.88692	0.0141399	0.107972
PLS3	0.248543	3.49605	2.88648	0.0141513	0.107972
SNRPC	0.261313	8.47664	2.88593	0.0141654	0.107972
MGAM	-0.848432	4.88111	-2.88578	0.0141693	0.107972
TUBB1	-0.830528	6.95575	-2.8822	0.0142624	0.108567
SOCS3	-0.179285	4.38373	-2.88175	0.0142741	0.108567
CSRNP2	-0.287991	5.0072	-2.88123	0.0142876	0.108567
TUBB	0.466199	9.57552	2.88062	0.0143037	0.108587
ALDH1A1	-1.23336	6.20334	-2.87779	0.0143777	0.109047
GALT	-0.314932	6.32966	-2.87541	0.0144405	0.10942
ITM2B	-0.408456	11.2694	-2.87068	0.0145658	0.11021
UBASH3A	-0.566797	5.90933	-2.87045	0.014572	0.11021
PACSIN2	-0.467625	8.54989	-2.86989	0.0145866	0.110218
HSPE1	0.668071	7.67546	2.86933	0.0146018	0.110229
SIL1	0.566498	6.68003	2.86868	0.014619	0.110256
VNN2	-1.25198	8.90186	-2.86341	0.0147606	0.11122
BUD31	0.289866	8.14545	2.86105	0.0148241	0.111595
CXCL8	-2.51931	8.27719	-2.8593	0.0148718	0.111752
FOXJ2	-0.238644	7.67394	-2.85927	0.0148726	0.111752
KIFAP3	0.63411	6.86794	2.85616	0.0149572	0.112283
PGM1	-0.292076	7.82232	-2.85502	0.0149885	0.112414
CD4	-0.750704	8.16225	-2.85396	0.0150175	0.112527
GCA	-0.848497	8.11651	-2.85273	0.0150513	0.112675
PDLIM4	0.271371	4.23236	2.85163	0.0150814	0.112689
ZMPSTE24	0.509277	8.70127	2.85125	0.015092	0.112689
ELAVL1	0.373648	8.43539	2.85114	0.015095	0.112689
MAP3K3	-0.616534	7.40325	-2.84817	0.0151772	0.113199
TLR4	-0.687832	7.44496	-2.84684	0.0152141	0.113369
PPM1G	0.479487	7.12789	2.84225	0.0153422	0.114198
LGALS8	-0.234966	6.36669	-2.84184	0.0153535	0.114198
RTN3	-0.560241	8.66814	-2.84124	0.0153704	0.114219
RPL15	-0.372713	11.4747	-2.83926	0.0154261	0.114527
MPDU1	0.379317	7.10775	2.83707	0.015488	0.114881
NRD1	0.319436	8.42176	2.83543	0.0155344	0.115014
SLC12A7	-0.519654	8.66453	-2.83516	0.0155419	0.115014
SNX6	-0.392869	8.17309	-2.83493	0.0155486	0.115014
ASAH1	-0.728817	8.80044	-2.83276	0.0156104	0.115147
MNDA	-0.70516	10.5824	-2.83262	0.0156142	0.115147
RNF114	-0.292357	7.06158	-2.83261	0.0156147	0.115147
CHKA	-0.292439	5.65196	-2.8323	0.0156235	0.115147
PRKAG1	0.320576	8.2308	2.8315	0.0156462	0.115209
LRRC6	-0.250902	5.02199	-2.82719	0.01577	0.116015
S100A11	-0.62015	9.75942	-2.82568	0.0158134	0.116229
MBOAT7	-0.607393	8.12208	-2.82211	0.0159169	0.116883
NAGK	-0.504815	9.70489	-2.82131	0.0159401	0.116947
SLC25A12	0.3436	6.9297	2.82001	0.015978	0.117026
CD96	-0.470869	6.91956	-2.81995	0.0159798	0.117026
GLG1	0.775601	7.93977	2.81873	0.0160156	0.117182
RNF216	-0.247834	6.22687	-2.81803	0.016036	0.117225
PRDX3	0.760209	8.89377	2.8173	0.0160573	0.117275
AKAP7	-0.532318	6.96182	-2.8166	0.0160778	0.117318
GNL2	0.655611	6.12605	2.81484	0.0161296	0.117591
ATP2B1	-0.657579	6.63206	-2.81237	0.0162024	0.117927
RNF25	0.314304	6.18249	2.81229	0.016205	0.117927
TNFRSF25	-0.279898	5.9968	-2.81086	0.0162472	0.118128
AKAP11	-0.486693	7.3076	-2.8103	0.0162637	0.118142
SUCLA2	0.720156	6.23747	2.80487	0.016426	0.119122
MS4A6A	-0.807604	9.7242	-2.80446	0.0164383	0.119122
DNASE2	0.274457	7.39783	2.80377	0.0164588	0.119122
SF3A1	-0.337089	8.64364	-2.80357	0.0164648	0.119122
SERPINI1	0.49276	4.95498	2.80332	0.0164723	0.119122
FPR2	-0.619927	6.46268	-2.80048	0.016558	0.119635
HNRNPR	0.354352	9.20636	2.79916	0.016598	0.119817
MSRB1	-0.654512	9.04909	-2.79692	0.0166659	0.1202
SEC63	0.577613	7.55622	2.79304	0.0167844	0.120946
SERPINB1	-0.508944	8.74765	-2.79131	0.0168377	0.121222
NCR3	-0.527746	6.44074	-2.78989	0.0168812	0.121344
PLA2G7	-0.635404	4.97948	-2.78978	0.0168846	0.121344
ASGR1	-0.480709	6.56455	-2.78826	0.0169314	0.121572
ARL4C	-0.418214	9.46932	-2.78422	0.0170569	0.122297
COPA	0.327798	9.03046	2.78404	0.0170626	0.122297
EPHX2	-0.38908	5.87384	-2.78305	0.0170933	0.122408
PSMD7	0.306959	8.17814	2.7812	0.0171512	0.122714
MIPEP	0.296099	4.44569	2.7753	0.0173367	0.123932
CDC123	0.525248	8.09977	2.77313	0.0174057	0.124276
COX7A2	0.581362	10.8243	2.77269	0.0174194	0.124276
STARD7	0.317209	8.93463	2.77233	0.0174309	0.124276
MSRA	-0.316654	7.70445	-2.77178	0.0174486	0.124293
LMO2	-0.666688	8.45513	-2.77096	0.0174746	0.124303
ZNF274	-0.286135	7.30802	-2.77061	0.0174857	0.124303
CLSPN	0.221845	5.26466	2.77028	0.0174962	0.124303
S100A6	-0.468596	10.7924	-2.76894	0.0175392	0.124499
PAPSS1	0.488021	8.50422	2.76836	0.0175578	0.124522
MC3R	0.165144	5.13179	2.76676	0.017609	0.124776
IL27RA	-0.44102	6.87686	-2.76468	0.017676	0.124923
PTCH1	-0.451407	5.34808	-2.76446	0.0176831	0.124923
TRAPPC2	-0.412278	6.57924	-2.76418	0.0176922	0.124923
CDC5L	0.369426	7.84809	2.76379	0.0177048	0.124923
SP100	0.390477	7.75648	2.76372	0.0177071	0.124923
MINPP1	0.448574	4.33561	2.76251	0.0177463	0.12509
ID2	-0.491569	9.75786	-2.76195	0.0177642	0.125108
IMMT	0.324624	8.23405	2.76107	0.0177927	0.1252
CFP	-0.998682	8.74503	-2.7579	0.0178961	0.125818
GOLGA2	0.314264	4.5271	2.75643	0.0179439	0.12585
NDUFB11	0.438166	9.17799	2.75557	0.0179723	0.12585
FLT1	-0.277173	4.74332	-2.75556	0.0179727	0.12585
SNRPE	0.469725	9.13278	2.75536	0.0179792	0.12585
LBR	0.420336	9.61854	2.75529	0.0179814	0.12585
STK24	-0.317254	9.47904	-2.75481	0.017997	0.12585
ODC1	0.419611	9.35519	2.75443	0.0180097	0.12585
FAM131A	-0.413163	6.16157	-2.75369	0.0180339	0.12591
PLEKHB1	-0.417383	5.31531	-2.75133	0.0181119	0.126346
DYNLT1	-0.367244	9.33048	-2.74694	0.0182575	0.127089
DVL1	-0.319777	5.64691	-2.74694	0.0182575	0.127089
TMEM176A	-0.542519	7.315	-2.74669	0.0182656	0.127089
COPS8	0.450009	8.21731	2.746	0.0182886	0.127093
RBL2	-0.443052	8.44188	-2.74573	0.0182977	0.127093
DLG1	-0.408211	6.80578	-2.74434	0.0183441	0.127306
COL5A3	-0.187675	6.19914	-2.74322	0.0183816	0.127426
MYO9A	-0.206698	6.75865	-2.74289	0.0183929	0.127426
PPA2	0.514475	8.09111	2.74094	0.0184582	0.12759
INSR	-0.505791	5.51009	-2.74029	0.0184801	0.12759
TNFSF8	-0.472482	6.51965	-2.7399	0.0184934	0.12759
EFNB2	0.232639	3.87897	2.73984	0.0184954	0.12759
SSBP1	0.446932	9.02688	2.73908	0.0185209	0.12759
NDUFA8	0.442785	8.12104	2.73875	0.0185322	0.12759
PSTPIP2	-0.725488	6.24906	-2.73861	0.018537	0.12759
HRSP12	0.481499	5.98427	2.73844	0.0185428	0.12759
KDELR1	0.851666	6.51397	2.73624	0.0186172	0.127993
NRG1	-0.530517	4.01024	-2.73572	0.0186348	0.128005
ITGAM	-0.571418	9.16088	-2.73519	0.018653	0.128022
HLA-DOB	-0.554919	6.71343	-2.73464	0.0186717	0.128041
HAT1	0.89949	7.56001	2.73052	0.0188123	0.128896
TNFAIP2	-1.08969	8.26005	-2.72882	0.0188707	0.129163
SYPL1	-0.637991	7.34757	-2.72819	0.0188924	0.129163
RRAS	-0.39628	6.34908	-2.728	0.0188991	0.129163
RHOC	-0.698902	7.41529	-2.7265	0.0189506	0.129306
UMPS	0.709403	6.68377	2.72624	0.0189598	0.129306
TGFA	-0.273299	4.94883	-2.726	0.018968	0.129306
MOGS	0.328856	6.80921	2.72542	0.0189881	0.129333
PIP4K2B	-0.20776	7.28013	-2.72373	0.0190466	0.129513
YBX1	0.375365	10.9284	2.72351	0.0190542	0.129513
PPFIA2	0.177362	4.03418	2.72296	0.0190736	0.129513
SKAP1	-0.401766	7.86961	-2.72282	0.0190785	0.129513
HOXA5	-0.219269	4.40408	-2.71946	0.0191955	0.130121
FKBP1B	-0.517652	5.30595	-2.71933	0.0192003	0.130121
SPRR1B	-0.161274	4.58729	-2.71832	0.0192355	0.130189
ARFGAP3	0.412409	7.00753	2.71812	0.0192425	0.130189
C6orf25	-0.237246	4.66469	-2.71511	0.0193482	0.130794
STAR	0.202901	4.60377	2.71416	0.019382	0.130908
ARHGAP1	-0.468616	9.12603	-2.71343	0.0194079	0.130908
BST2	0.333791	8.21673	2.71326	0.0194136	0.130908
ACSL1	-0.841733	8.07913	-2.71175	0.0194673	0.131161
EPB41L3	-0.401958	4.10289	-2.71094	0.0194958	0.131244
LILRA1	-0.460715	5.22908	-2.71017	0.0195234	0.13132
GPA33	-0.452106	6.71652	-2.70854	0.0195814	0.131535
VAMP8	-0.402259	9.87887	-2.70836	0.0195879	0.131535
MBD1	0.223816	8.30316	2.70739	0.0196224	0.131637
PGK1	0.225824	10.4231	2.70683	0.0196426	0.131637
CXCR4	-0.866784	10.5228	-2.70657	0.019652	0.131637
CREM	0.326811	6.2929	2.70262	0.0197937	0.132477
COX6C	0.509185	10.728	2.70184	0.019822	0.132554
CYTH1	-0.278262	8.66829	-2.70077	0.0198608	0.132554
TAAR3	-0.218457	4.43674	-2.70037	0.0198753	0.132554
SLCO3A1	-0.467637	6.17323	-2.70006	0.0198862	0.132554
DDX1	0.447601	8.27637	2.69986	0.0198938	0.132554
C1RL	-0.305606	4.16587	-2.69958	0.0199037	0.132554
TRIM3	0.232275	4.42953	2.69719	0.0199907	0.133025
POLE3	0.352462	7.78204	2.69657	0.0200131	0.133064
RAD23B	0.813423	7.84938	2.69463	0.020084	0.133426
DHCR7	0.181888	4.78395	2.69363	0.0201208	0.13356
NMU	-0.213139	3.80776	-2.69316	0.020138	0.133565
CD14	-0.732931	10.6198	-2.68933	0.020279	0.13439
KLF10	-0.414081	8.7917	-2.6879	0.0203318	0.134546
DYRK2	-0.702963	6.804	-2.68779	0.0203358	0.134546
ATF4	0.370783	10.1835	2.68715	0.0203598	0.134595
CBS	-0.174173	3.80441	-2.68561	0.0204169	0.13483
RDX	0.295336	3.70813	2.68529	0.0204288	0.13483
GRB10	-0.28097	5.36651	-2.6834	0.0204991	0.135104
RFC1	0.629833	6.92769	2.68314	0.0205089	0.135104
CHIT1	0.256892	4.99341	2.68283	0.0205205	0.135104
ORC5	0.541072	6.33299	2.68092	0.0205919	0.135464
STRAP	0.358012	9.12694	2.6802	0.020619	0.135532
HIF1A	-0.443744	9.28719	-2.67855	0.020681	0.135829
PSMB4	0.203939	9.87995	2.67806	0.0206995	0.13584
ETS2	-0.799047	6.10464	-2.67631	0.0207657	0.136147
TRIB1	0.550171	8.53777	2.67571	0.0207884	0.136147
SLC39A7	0.334605	5.85622	2.67549	0.0207967	0.136147
NPY5R	-0.17257	4.58108	-2.67339	0.0208765	0.136559
THEMIS2	-0.473711	8.69748	-2.67205	0.0209272	0.13678
HCRTR1	0.171224	4.14082	2.66871	0.021055	0.137503
EIF1	-0.236429	12.3569	-2.66825	0.0210725	0.137507
HK3	-0.608215	8.08226	-2.66078	0.0213613	0.139182
CDKN2A	0.232422	4.16355	2.66072	0.0213636	0.139182
NRGN	-1.1033	8.53987	-2.65978	0.0214002	0.139308
TNFRSF1B	-0.699524	8.08692	-2.65677	0.0215175	0.139924
SCPEP1	-0.408859	8.22837	-2.65647	0.0215294	0.139924
STAMBP	0.287045	7.28643	2.65292	0.0216691	0.140505
UCHL5	0.661127	7.63424	2.65259	0.0216821	0.140505
ARF3	-0.347588	8.31593	-2.65259	0.0216821	0.140505
SSRP1	0.266589	7.49023	2.65243	0.0216884	0.140505
DIAPH1	-0.340502	8.7917	-2.65157	0.0217223	0.140612
ZFP36	-1.08131	10.3373	-2.64792	0.0218672	0.141437
[truncated: 6,835 more rows]

## Sheet: Serotype II (EA vs LA)
Gene	logFC	AveExpr	t	P.Value	adj.P.Val
[truncated: 8,085 more rows]

[truncated: 6 more sheets: Serotype III (C vs EA), Serotype III (C vs LA), Serotype III (EA vs LA), Serotype IV (C vs EA), Serotype IV (C vs LA), Serotype IV (EA vs LA)]
